# Supplementary material for: Quantitative Phosphoproteomics Analysis of Nitric Oxide–Responsive Phosphoproteins in Cotton Leaf
Source: PLoS One. 2014 Apr 8;9(4):e94261. doi: 10.1371/journal.pone.0094261 (PMC3979775; doi:10.1371/journal.pone.0094261)
Supplement: Table S1 — Phosphopeptide identifications in cotton leaves. (XLS) [file pone.0094261.s010.xls]

## Sheet: STable1
Supplementary Table S1.Phosphopeptide identifications in cotton leaves. Within the phosphopeptide sequences, confirmed phosphoserine, phosphothreonine, and phosphotyrosine are followed by (#) , respectively. N/a, not applicable. Uniprot_ID from UniprotKB (http://www.uniprot.org/uniprot/).
CGP Accession Number	Phosphopeptide Identification	Uniprot_ID	Annotation	Subcellular Location	Category	Phospho RS Site Probabilities≥75	Phospho RS Score≥50	IonScore	Charge	MH+ [Da]	ΔM [ppm]	RT [min]	# Missed Cleavages	q-Value						4plex-iTRAQ value- log2 (Treatment/Control)
															CK -1	CK -2	CK -3	Average[CK]	1h-1	1h-2	1h-3	Average[1h]	1h/CK	P value[1h/CK]	3h-1	3h-2	3h-3	Average[3h]	3h/CK	P value[3h/CK]	6h-1	6h-2	6h-3	Average[6h]	6h/CK	P value[6h/CK]
Cotton_D_gene_10006967	QVVSMPGS#PK	Q6CGU8	MCH1_YARLI Probable Ion/protein transporter MCH1	Vacuole	Ion/protein transport	S(8):100.0	113	54	2	1397.7	-3.93	93.67	0	0		0.848025		0.848025		1.04799		1.04799	0.305446			1.11073		1.11073	0.389329			1.10231		1.10231	0.378351
Cotton_D_gene_10016115	FSMS#PQLNR	Q9LX66	HERK_ARATH Receptor-like protein kinase HERK 1	Membrane	Sensory/signal transduction	S(4):100.0	85	28	2	1303.6	0.56	116.78	0	0	0.83496	0.809966		0.822463	1.01157	1.00321		1.00739	0.2926	0.00503936	1.17525	1.12353		1.14939	0.482846	0.00762983	1.07971	1.18544		1.13258	0.461584	0.0293405
Cotton_D_gene_10019083	SLS#GLDGAETK	Q66GR3	BH130_ARATH Transcription factor bHLH130	Nucleus	Transcription	S(3):100.0	119	52	2	1445.71	0.12	104.09	0	0	0.895151	0.902549		0.89885	0.948587	1.09162		1.0201	0.182563	0.232496	1.03902	1.08339		1.06121	0.239551	0.0186556	1.17618	1.00832		1.09225	0.281151	0.147938
Cotton_D_gene_10010085	TVEREDIS#EGES#PLPSK	O80452	AMPD_ARATH AMP deaminase	Membrane	Kinase,transferase and hydrolase	S(8):100.0;S(12):100.0	95	37	3	2321.06	3.04	101.3	1	0	0.953592	0.927244		0.940418	1.03663	0.948598		0.992614	0.0779306	0.373734	1.08287	1.13039		1.10663	0.234799	0.0256917	0.967683	1.03349		1.00059	0.0894718	0.231674
Cotton_D_gene_10031168	YSVDMS#PVK	Q38953	DHX8_ARATH Probable pre-mRNA-splicing factor ATP-dependent RNA helicase	Nucleus	RNA splicing/processing	S(6):100.0	108	32	2	1393.67	-0.74	112.17	0	0.004		0.83763		0.83763		1.03868		1.03868	0.310366			1.09305		1.09305	0.383974			1.144		1.144	0.449702
Cotton_D_gene_10017144	TRS#FDDS#PR	Q5BJQ2	FA63A_RAT Protein FAM63A	Unknown	Unknown	S(3):100.0;S(7):100.0	97	21	2	1384.54	0.38	58.73	1	0	1.07968	1.22324		1.15146	1.0506	0.97558		1.01309	-0.184702	0.229671	0.966429	0.778412		0.872421	-0.400369	0.142301	0.879059	0.89197		0.885514	-0.378876	0.0662259
Cotton_D_gene_10011135	TASLSSILTS#PNR	Q9CAV6	WNK1_ARATH Serine/threonine-protein kinase WNK1	Membrane	Circadian rhythm	S(10):99.1	219	45	2	1570.79	-0.65	138.45	0	0	0.871485	0.860822	0.884733	0.872347	0.956874	0.884238	0.90604	0.915717	0.0700008	0.127451	1.05463	1.05966	0.992923	1.03574	0.247685	0.00192366	1.15485	1.18708	1.14894	1.16362	0.415651	2.9121e-05
Cotton_D_gene_10011386	SSTMQPS#PMES#PSHPSSVGR	B9RQL4	B9RQL4_RICCO Putative uncharacterized protein	Unknown	Unknown	S(7):94.8;S(11):94.8	78	26	3	2389.97	1.83	87.27	0	0	1.19527			1.19527	0.938633			0.938633	-0.348703			0.696924		0.696924	-0.778263			0.840137		0.840137	-0.50864
Cotton_D_gene_10000862	ELDLGS#PVSPLR	Q54IP0	DNJC7_DICDI DnaJ homolog subfamily C member 7 homolog	Unknown	Chaperone	S(6):100.0	106	39	2	1506.77	-0.89	142.14	0	0	1.01028	1.15933		1.08481	1.0162	1.0076		1.0119	-0.100369	0.431747	0.964303	0.775786		0.870044	-0.318275	0.215802	1.01534	0.971879		0.99361	-0.126685	0.361018
Cotton_D_gene_10018230	ANS#GPAYPER	Q9MA55	ACBP4_ARATH Acyl-CoA-binding domain-containing protein 4	Cytoplasm	Ion/protein transport	S(3):100.0	52	32	2	1285.57	0.4	64.98	0	0	0.906554	0.827727		0.86714	1.12037	1.21245		1.16641	0.427737	0.0386497	1.03819	0.997617		1.0179	0.231263	0.0766434	1.01336	1.11971		1.06654	0.298594	0.0947845
Cotton_D_gene_10032767	S#CSSIDAK	B9GHR5	B9GHR5_POPTR Predicted protein	Unknown	Unknown	S(1):100.0	90	22	2	1235.56	-0.2	59.19	0	0.001	1.3002	1.32418		1.31219	0.80812	0.70645		0.757285	-0.793068	0.0087433	0.962135	0.602654		0.782394	-0.746008	0.0987788	0.702036	1.09214		0.897088	-0.548655	0.167609
Cotton_D_gene_10019521	S#GFNT#PASSAR	Q1WLP5	Q1WLP5_MANES Neutral/alkaline invertase	Unknown	Carbohydrate biosynthesis/metabolism	S(1):100.0;T(5):100.0	146	51	2	1398.56	-0.51	70.51	0	0	1.02992	0.942825	1.12866	1.0338	0.932624	0.828756	0.909991	0.890457	-0.215342	0.0827187	0.851615	0.936044	0.715281	0.834313	-0.309298	0.0758813	1.17714	1.29326	1.1615	1.21063	0.227803	0.0597493
Cotton_D_gene_10001769	ALEGLGES#QEVK	Q8BKX6	SMG1_MOUSE Serine/threonine-protein kinase SMG1	Nucleus	DNA repair,replication and modification	S(8):100.0	191	40	2	1627.82	3.07	115.39	0	0	0.85367		1.01456	0.934115	1.8084		1.89354	1.85097	0.986609	0.00971082	1.30333		1.61864	1.46098	0.645269	0.0967508	1.17327		1.51074	1.342	0.522716	0.160838
Cotton_D_gene_10013658	FSLIGSSELEGITQGS#PK	Q9SJ56	BLH1_ARATH BEL1-like homeodomain protein 1	Nucleus	Transcription	S(16):98.9	193	65	3	2218.13	0.61	170.39	0	0	1.13259			1.13259		1.05331		1.05331	-0.104697			0.74864		0.74864	-0.597278			0.962699		0.962699	-0.234465
Cotton_D_gene_10018335	GWSES#ASPNVR	Q94A40	COPA1_ARATH Coatomer subunit alpha-1	Golgi apparatus	Ion/protein transport	S(5):99.1	137	52	2	1413.63	-1.19	90.69	0	0	0.986013	0.874374		0.930194	1.15333	1.10353		1.12843	0.278714	0.0833514	1.07573	1.22829		1.15201	0.30855	0.143505	0.837615	0.898558		0.868086	-0.0996921	0.431762
	GIFEGGFDST#GR					T(10):99.0	99	40	2	1466.64	-0.03	136.3	0	0	0.878485	0.95912		0.918802	0.902702	1.16872		1.03571	0.172795	0.488802	1.16068	0.864396		1.01254	0.140149	0.603645	1.11682	1.07736		1.09709	0.255855	0.0579315
Cotton_D_gene_10002081	GGPISQS#PK	Q9FKE6	CCT15_ARATH Cyclin-T1-5	Nucleus	Cell cycle,division and differentiation	S(7):100.0	122	29	2	1238.64	1	60.99	0	0	0.925466	0.985986		0.955726	1.10943	0.964198		1.03681	0.117488	0.410993	0.938585	0.933304		0.935944	-0.0301741	0.581721	1.10096	1.12463		1.11279	0.219519	0.0402285
Cotton_D_gene_10015034	IPLYDS#AEDEPATK	Q84WW6	ASHH1_ARATH Histone-lysine N-methyltransferase ASHH1	Nucleus	DNA repair,replication and modification	S(6):98.5	113	30	3	1916.92	1.27	126.85	0	0	0.982969			0.982969	0.959136			0.959136	-0.0354105		1.07253			1.07253	0.1258		0.996492			0.996492	0.0197123
Cotton_D_gene_10032834	GIS#INAAHNLLSAAR	Q9XGM1	VATD_ARATH V-type proton ATPase subunit D	Vacuole	Ion/protein transport	S(3):100.0	86	18	3	1731.9	1.21	152.75	0	0	1.2057			1.2057							1.55776			1.55776	0.369606		1.19967			1.19967	-0.00723157
Cotton_D_gene_10006662	EADAVEEYGS#QDEDDAEISK	Q498K9	L14BB_XENLA Protein LSM14 homolog B-B	Ribosome	Translation	S(10):99.2	139	44	3	2568.06	-4.75	112.77	0	0	1.22064			1.22064	1.15323			1.15323	-0.0819575		0.806099			0.806099	-0.598609		0.737403			0.737403	-0.727113
Cotton_D_gene_10011591	IHDGNLS#PQADQSVQSANPR	Q05609	CTR1_ARATH Serine/threonine-protein kinase CTR1	Endoplasmic reticulum	Sensory/signal transduction	S(7):100.0	247	85	3	2358.1	0.11	93.89	0	0	1.11891	0.978437	0.984563	1.0273	0.895176	1.03059	0.845944	0.923903	-0.153048	0.223012	1.01732	1.01335	1.05983	1.03017	0.00401553	0.95547	0.964584	1.03274	1.04142	1.01291	-0.0203496	0.79525
	NAS#LSSSTK					S(3):100.0	105	47	2	1262.62	-0.27	55.94	0	0	0.83221	0.707762		0.769986	1.13309	1.09976		1.11643	0.535982	0.0328782	1.03387	1.08022		1.05705	0.457133	0.0495604	1.05922	1.16051		1.10987	0.52748	0.0514578
	IISNIS#EEGLESTK					S(6):100.0	129	28	2	1887.96	1.28	129.79	0	0	0.837198			0.837198	1.15237			1.15237	0.460963		0.95904			0.95904	0.196022		1.18866			1.18866	0.505695
	NDISQGHQGFVS#R					S(12):100.0	98	39	3	1668.76	-0.48	81.19	0	0	0.932553	0.907579		0.920066	1.52282	1.42534		1.47408	0.680005	0.00814701	1.41488	0.70881		1.06184	0.206764	0.726985	0.980973	0.810146		0.89556	-0.0389481	0.80318
	VFHS#ER					S(4):100.0	70	22	2	998.457	-0.78	54.74	0	0	0.94387			0.94387	0.823999			0.823999	-0.195946		1.17795			1.17795	0.319618		1.36389			1.36389	0.531069
Cotton_D_gene_10027410	QLFEAAGSS#	Q39779	ACBP_GOSHI Acyl-CoA-binding protein	Unknown	Ion/protein transport	S(9):99.4	154	34	2	1133.5	0.11	106.32	0	0	0.885224	0.92775		0.906487	0.911804	1.14775		1.02978	0.183974	0.411836	1.04098	0.914433		0.977707	0.109115	0.397731	1.15577	1.02176		1.08876	0.264334	0.122088
Cotton_D_gene_10025437	TDQAILSHS#PDLGR	Q9S9Z7	P2C10_ARATH Probable protein phosphatase 2C 10	Membrane	Other biosynthesis and metabolic process	S(9):99.0	169	46	3	1733.83	-0.09	104.84	0	0	1.02294	0.960329		0.991634	0.979754	0.939959		0.959857	-0.0469897	0.481877	0.893463	0.968706		0.931084	-0.0908964	0.34158	1.08486	1.12414		1.1045	0.155513	0.0925683
Cotton_D_gene_10014579	EDPGS#GEDEKIPESK	A5BGN7	A5BGN7_VITVI Putative uncharacterized protein	Unknown	Unknown	S(5):100.0	88	17	3	2129.01	3.92	86.25	1	0	0.976234			0.976234	1.45752			1.45752	0.578214		0.859086			0.859086	-0.184425				1.45752	1.45752	0.578214
Cotton_D_gene_10008732	SLS#NVS#ISTSSNAGK	O54922	EXOC7_RAT Exocyst complex component 7	Cytoplasm	Ion/protein transport	S(3):86.1;S(6):86.1	75	45	2	1899.87	0.67	98.82	0	0	0.912552	0.992922		0.952737	1.04696	1.10641		1.07668	0.176446	0.131337	1.13029	1.20073		1.16551	0.290811	0.0576675	0.970152	0.734159		0.852156	-0.160961	0.504426
Cotton_D_gene_10015461	GNWGSPT#DGIAPETEENVPENEK	A5C0U0	A5C0U0_VITVI Putative uncharacterized protein	Unknown	Unknown	T(7):97.5	116	16	3	2838.27	1.2	126.9	0	0.006		0.948812		0.948812		1.10309		1.10309	0.217356			1.13676		1.13676	0.260734			0.871642		0.871642	-0.122387
Cotton_D_gene_10005780	RPNDLEAGS#SR	Q9SZR1	ACA10_ARATH Calcium-Ion/protein transporting ATPase 10, plasma membrane-type	Membrane	Ion/protein transport	S(9):98.9	82	24	2	1425.66	0.17	58.08	0	0.001	1.31251			1.31251	0.747064			0.747064	-0.813025		0.793306			0.793306	-0.726379		0.921287			0.921287	-0.510606
Cotton_D_gene_10038599	DNNS#NNPER	Q6WWW4	UPL3_ARATH E3 ubiquitin-protein ligase UPL3	Membrane	Protein ubiquitination and modification	S(4):100.0	71	35	2	1283.51	0.42	38.29	0	0	1.00169	0.897758		0.949724	0.838232	1.09741		0.967821	0.0272319	0.90873	0.926187	0.882264		0.904226	-0.0708257	0.504621	1.23639	1.12822		1.1823	0.316022	0.0901552
Cotton_D_gene_10038574	ALGS#FRS#NPT#N	P93004	PIP27_ARATH Aquaporin PIP2-7	Membrane	Ion/protein transport	S(4):100.0;S(7):100.0;T(10):100.0	60	40	2	1547.58	-0.31	87.35	1	0.002	0.922949	0.964297	0.895528	0.927591	0.948779	0.573293	0.571891	0.697988	-0.410288	0.144851	1.00542	1.35617	1.62859	1.33006	0.51993	0.0908327	0.928881	0.956239	0.908613	0.931244	0.0056704	0.887725
	EVS#EEGQGR					S(3):100.0	123	39	2	1214.52	0.01	45.24	0	0	0.891323	0.74132	0.76287	0.798504	1.00117	1.91421	1.88868	1.60135	1.00392	0.0574256	1.3381	1.18956	1.75909	1.42892	0.839549	0.0234979	1.68528	1.39456	1.15888	1.41291	0.823294	0.0181855
Cotton_D_gene_10031136	TRDS#DDDYQDR	B9SAX7	B9SAX7_RICCO Putative uncharacterized protein	Unknown	Unknown	S(4):100.0	133	44	2	1609.62	-1.01	55.96	1	0	0.907967	1.04808	1.06089	1.00565	1.36628	0.822659	0.856405	1.01511	0.0135206	0.961118	0.924991	1.0305	1.17105	1.04218	0.0514829	0.694401	0.823194	1.09511	0.885017	0.93444	-0.105948	0.498459
Cotton_D_gene_10011567	KAAS#DDEEGEGEVDNNNAVR	B9SQA8	B9SQA8_RICCO Putative uncharacterized protein	Unknown	Unknown	S(4):100.0	100	47	3	2487.09	0.92	73.1	1	0	1.24111	1.24321		1.24216	0.61134	0.957451		0.784396	-0.663198	0.118128		0.770355	1.15621	0.963284	-0.366818	0.285209		0.7128	0.63584	0.67432	-0.881346	0.00456415
Cotton_D_gene_10034476	HS#GS#DNESVK	P43298	TMK1_ARATH Probable receptor protein kinase TMK1	Membrane	Kinase,transferase and hydrolase	S(2):100.0;S(4):100.0	86	43	2	1587.57	0.99	35.76	0	0	0.825101	0.723743	0.665007	0.73795	0.995568	1.01185	1.05404	1.02049	0.467661	0.0047962	0.806506		0.846405	0.826456	0.163413	0.249737	0.838555	1.17751	1.10577	1.04061	0.495836	0.0556386
	VQS#PNAMVIHPR					S(3):100.0	153	29	3	1572.78	0.22	100.84	0	0.001	0.812222			0.812222	1.12103			1.12103	0.464879		1.04103			1.04103	0.358066		1.17059			1.17059	0.52729
Cotton_D_gene_10003343	GQHDESDS#PRT#PR	Q99KH8	STK24_MOUSE Serine/threonine-protein kinase 24	Cytoplasm	Apoptosis	S(8):98.6;T(11):98.6	77	9	3	1785.71	1.1	44.16	1	0	1.09684		1.06537	1.0811	0.856632		0.957501	0.907066	-0.253226	0.0810997	0.979594		0.714512	0.847053	-0.351983	0.221597	1.05867		1.18918	1.12392	0.0560391	0.588823
Cotton_D_gene_10024437	ENAAAS#FSK	P49961	ENTP1_HUMAN Ectonucleoside triphosphate diphosphohydrolase 1	Unknown	Unknown	S(6):100.0	115	41	2	1292.61	-0.6	77.34	0	0	0.8682	0.851758		0.859979	1.06776	1.15957		1.11366	0.372942	0.0321719	1.07706	1.05889		1.06798	0.312505	0.00345208	1.08805	1.06107		1.07456	0.321373	0.00537635
	LSAS#LQDFSSYR					S(4):100.0	164	55	2	1597.73	-2.17	144.11	0	0	0.835198	0.916425		0.875811	0.975789	1.07614		1.02596	0.228289	0.145533	1.15234	1.0871		1.11972	0.354446	0.0427111	1.122	0.992006		1.057	0.271287	0.141826
Cotton_D_gene_10020727	YQLNLDNKQS#PK	Q9SF32	IQD1_ARATH Protein IQ-DOMAIN 1	Nucleus	Unknown	S(10):100.0	130	12	3	1960.03	1.55	106.47	1	0.001	1.00369			1.00369	0.834066			0.834066	-0.26708			0.725668		0.725668	-0.467932			0.799941		0.799941	-0.327348
	SIVS#AQS#ER					S(4):100.0;S(7):100.0	74	15	2	1280.54	-0.09	70.28	0	0	1.12408			1.12408		0.700302		0.700302	-0.682696			0.839688		0.839688	-0.42082			0.801469		0.801469	-0.488026
Cotton_D_gene_10033175	SVSMNNLS#QYEQPHESNK	D3Y3F5	D3Y3F5_9ROSI MYB Transcription factor 1	Unknown	DNA/RNA binding	S(8):97.1	136	62	3	2460.11	1.51	115.51	0	0	0.930258	0.977604		0.953931	1.15086	1.15505		1.15295	0.273379	0.0139609	1.00471	0.898852		0.951781	-0.00325526	0.973789	0.992446	1.02386		1.00815	0.0797578	0.196536
Cotton_D_gene_10002953	QGS#GIIGTFGQSEELR	Q9VR59	VIP1_DROME Inositol hexakisphosphate and diphosphoinositol-pentakisphosphate kinase	Cytoplasm	Kinase,transferase and hydrolase	S(3):100.0	242	82	2	1902.91	0.47	144.38	0	0.001	0.841617	0.890452	0.781572	0.83788	1.06428	0.982556	1.05272	1.03319	0.302283	0.00853683	1.10556	1.07299	1.08952	1.08936	0.37866	0.00156662	1.03389	1.0715	1.06631	1.05723	0.335478	0.00284792
Cotton_D_gene_10010781	QMGS#TK	P49972	SR542_SOLLC Signal recognition particle 54 kDa protein 2	Cytoplasm	Energy production/conversion	S(4):99.5	97	33	2	1019.48	0.64	39.3	0	0	0.872787	0.770577		0.821682	1.10829	0.989036		1.04866	0.351899	0.101758	1.0019	1.11883		1.06037	0.367909	0.0915424	1.11073	1.26433		1.18753	0.531312	0.0580954
Cotton_D_gene_10034318	QSSIMS#SSAQVLR	Q9FRL3	ERDL6_ARATH Sugar Ion/protein transporter ERD6-like 6	Membrane	Ion/protein transport	S(6):98.8	109	34	2	1617.78	-0.45	114.23	0	0.001		1.03715		1.03715		0.904532		0.904532	-0.197381			1.04997		1.04997	0.0177235			0.972767		0.972767	-0.0924584
Cotton_D_gene_10019226	IVSFGS#K	P08799	MYS2_DICDI Myosin-2 heavy chain	Cytoplasm	Unknown	S(6):98.4	59	37	2	1105.59	2.04	113.48	0	0	0.763417			0.763417	1.06851			1.06851	0.485057		1.06296			1.06296	0.477544		1.2663			1.2663	0.730076
Cotton_D_gene_10027432	SLGPIVT#LY#IGR	Q42602	C89A2_ARATH Cytochrome P450 89A2	Membrane	Oxidation reduction Reactions	T(7):100.0;Y(9):100.0	104	11	2	1592.8	2.02	140.65	0	0.005	0.85611			0.85611	0.891211			0.891211	0.0579701		0.711427			0.711427	-0.26708			0.898915		0.898915	0.0703893
Cotton_D_gene_10034244	SS#GPQSGGVMPSGR	Q9FZ45	Y1686_ARATH Uncharacterized membrane protein	Membrane	Unknown	S(2):99.0	99	16	2	1527.67	-1.3	71.97	0	0		1.09798		1.09798		0.859702		0.859702	-0.352943			0.898271		0.898271	-0.289629			1.06284		1.06284	-0.0469273
	SNNS#GPLNR					S(4):100.0	137	36	2	1182.54	-0.01	50.48	0	0	0.972464	0.976731		0.974598	1.06912	1.09932		1.08422	0.153779	0.0188083	0.926036	0.923308		0.924672	-0.0758648	0.0025627	1.0653	1.04138		1.05334	0.112093	0.0229864
Cotton_D_gene_10001830	SPS#PSQPSGK	Q54R84	AP4B_DICDI AP-4 complex subunit beta	Membrane	Ion/protein transport	S(3):98.5	73	31	2	1339.65	-0.4	50.55	0	0	0.884785	0.903711		0.894248	0.966838	0.937467		0.952152	0.0905177	0.0802267	1.08963	1.15288		1.12126	0.326368	0.0204979	1.12787	1.0573		1.09258	0.288999	0.032292
Cotton_D_gene_10009825	QIEQVQGS#Q	P23922	HBP1A_WHEAT Transcription factor HBP-1a	Nucleus	Transcription	S(8):100.0	94	23	2	1240.57	0.88	62.32	0	0.002	1.38676	1.29737		1.34207	0.940207	0.706504		0.823356	-0.704867	0.0535434	0.73106	0.748783		0.739922	-0.85901	0.00567743	0.640837	0.92524		0.783038	-0.777299	0.064315
Cotton_D_gene_10020423	NAS#VVQR	B9SL81	B9SL81_RICCO Putative uncharacterized protein	Unknown	Unknown	S(3):100.0	64	27	2	997.495	0.25	47.43	0	0	1.04554			1.04554	1.04511			1.04511	-0.00059346		0.964279			0.964279	-0.116726		0.939149			0.939149	-0.154822
Cotton_D_gene_10015151	KQDS#DDEPEFDPEGR	Q5ZKD5	RRP12_CHICK RRP12-like protein	Nucleus	Unknown	S(4):100.0	112	29	3	2131.9	-1.17	96.94	1	0		1.03494		1.03494		0.892175		0.892175	-0.214149			1.01329		1.01329	-0.0305			1.02284		1.02284	-0.0169666
Cotton_D_gene_10022524	STS#TTSLQGEENR	Q86IX1	DST1_DICDI Serine/threonine-protein kinase dst1	Cytoplasm	Apoptosis	S(3):96.6	162	40	2	1633.72	1.68	68.77	0	0	0.859645	1.00116	0.84505	0.901952	0.994495	0.959166	0.97147	0.975044	0.112417	0.223959	1.07875	1.19486	1.11888	1.13083	0.32626	0.0191872	1.09569	0.864833	1.05357	1.0047	0.155639	0.301578
Cotton_D_gene_10015527	ALGPS#SSSSR	Q00594	ALKK_PSEOL Medium-chain-fatty-acid--CoA ligase	Cytoplasm	Lipid biosynthetic/metabolic process	S(5):96.5	106	17	2	1172.54	1.21	52.75	0	0	1.1235			1.1235	0.948234			0.948234	-0.244685		1.24484			1.24484	0.147958			1.25832		1.25832	0.163499
Cotton_D_gene_10029637	IGLEKS#DGEDDEEDEVER	B9HG94	B9HG94_POPTR Predicted protein	Unknown	Unknown	S(6):100.0	189	49	3	2432.06	1.6	105.48	1	0	1.27721	1.3428		1.31001	1.28015	0.760144		1.02015	-0.360795	0.383938	0.98301	0.692024		0.837517	-0.645382	0.0868538	0.713157	0.609011		0.661084	-0.986667	0.00887387
Cotton_D_gene_10012113	YSETLSNAANGGAS#PPSSSSVPHAAAR	P62944	AP2B1_RAT AP-2 complex subunit beta	Membrane	Ion/protein transport	S(14):100.0	223	54	3	2810.29	2.94	107.93	0	0	1.16609	1.16379		1.16494	0.675448	1.33748		1.00647	-0.210957	0.679351	0.731979	1.27366		1.00282	-0.216194	0.610218	0.58158	0.520686		0.551133	-1.07978	0.00245495
Cotton_D_gene_10018948	GSAVS#PNNKLDK	Q91Z38	TTC1_MOUSE Tetratricopeptide repeat protein 1	Unknown	Unknown	S(5):100.0	101	23	3	1741.92	2.05	76.01	1	0	1.01969	1.025		1.02235	0.711345	0.760837		0.736091	-0.473926	0.00747458	1.04714	1.0186		1.03287	0.0147766	0.543743	1.15659	1.1362		1.1464	0.165222	0.00713528
Cotton_D_gene_10035582	TVS#PPPAEEKPEESK	P93788	REMO_SOLTU Remorin	Membrane	Ion/protein transport	S(3):100.0	193	47	3	2137.08	-0.11	81.65	0	0.003	1.0816	0.912227	1.17395	1.05593	1.05971	1.05724	0.934658	1.0172	-0.0539011	0.679433	1.02441	1.0588	1.05007	1.04443	-0.0157971	0.888982	0.8225	0.967257	0.776587	0.855448	-0.303756	0.104466
Cotton_D_gene_10007472	SGSS#PVGFLR	Q41328	PTI1_SOLLC Pto-interacting protein 1	Unknown	Biotic/abiotic stress response	S(4):96.8	68	18	2	1230.6	0.76	120.22	0	0	0.804727	0.751941		0.778334	1.16336	1.11991		1.14163	0.55264	0.00873773	1.03448	1.12913		1.08181	0.474979	0.0304349	1.0783	1.10313		1.09071	0.486813	0.00860566
	SFLLT#PDNK					T(5):100.0	117	49	2	1402.72	0.19	123.02	0	0	0.758467	0.762836		0.760652	1.12151	1.11697		1.11924	0.557212	7.71765e-05	1.02961	1.08268		1.05614	0.4735	0.00802095	1.08154	1.02947		1.05551	0.472626	0.00776017
	GLLQSQGS#GK					S(8):98.4	97	41	2	1342.7	-0.25	81.5	0	0	0.789533	0.997983		0.893758	1.12748	1.10007		1.11377	0.317502	0.17142	1.1382	0.954349		1.04627	0.227305	0.386923	1.10443	0.954243		1.02934	0.203759	0.401903
Cotton_D_gene_10028796	LHLS#YSPAAEAAPDTGR	P12270	TPR_HUMAN Nucleoprotein TPR	Nucleus	Cell cycle,division and differentiation	S(4):96.8	112	26	3	1979.94	2.45	121.15	0	0	1.01068	1.10376		1.05722	1.03267	0.919511		0.97609	-0.115189	0.383476	1.0295	0.910439		0.96997	-0.124264	0.367557	0.938659	0.99455		0.966605	-0.129278	0.237015
Cotton_D_gene_10026042	ADEETES#QRLDADEETVTR	Q5ZK84	AK1A1_CHICK Alcohol dehydrogenase [NADP+]	Unknown	Oxidation reduction Reactions	S(7):98.8	217	43	3	2418.04	-0.03	112.85	1	0
	LTELDS#IAR					S(6):100.0	134	37	2	1241.63	0.85	130.58	0	0	0.605302	0.714315	0.599757	0.639791	1.23726	1.17062	1.33503	1.24764	0.963525	0.000554876	0.73306	1.26079	0.95134	0.98173	0.617725	0.0958107	0.450382	0.94723	1.22304	0.873551	0.44929	0.365305
	TSFSVPS#PR					S(7):100.0	128	30	2	1201.57	0.33	105.44	0	0.008	0.761105	0.799571		0.780338	0.974294	1.06636		1.02033	0.386861	0.0406011	1.18574	1.10497		1.14535	0.553624	0.0146872	1.13186	1.14293		1.1374	0.543562	0.00312705
	LSLS#PWR					S(4):100.0	77	26	2	1082.55	0.15	148.39	0	0	0.688546	0.689665		0.689106	0.82267	0.816764		0.819717	0.250401	0.000529098	1.2584	1.00556		1.13198	0.716052	0.0727098	1.0459	1.38731		1.2166	0.820064	0.0907029
	S#KNFSASFAR					S(1):100.0	75	30	2	1562.7	0.02	102.4	1	0	0.835521	0.753866		0.794694	1.12365	1.21141		1.16753	0.554989	0.0248824	1.15921	1.17249		1.16585	0.552912	0.0121935	0.909592	0.923022		0.916307	0.205432	0.0988822
	TAS#LALPR					S(3):99.1	113	41	2	1052.56	0.9	105.28	0	0	0.726038	0.730833		0.728436	1.20535	0.8935		1.04943	0.526726	0.175787	1.01773	1.0214		1.01957	0.485081	0.000107529	1.11784	1.02211		1.06997	0.554704	0.0191268
	EAEEEEPEDNKS#VSSEVVK					S(12):98.3	184	40	3	2646.24	0.15	95.57	1	0	0.767058	0.88678	0.758163	0.804	1.5486	1.90355	1.5711	1.67442	1.05839	0.00204187	1.11774	1.54141	1.53132	1.39682	0.796882	0.015204	1.12513		0.837969	0.981549	0.287865	0.234522
Cotton_D_gene_10025000	VLLPNIS#GIFNR	B9S9W3	B9S9W3_RICCO Paramyosin	Unknown	Unknown	S(7):100.0	117	42	2	1566.85	0.85	194.55	0	0		0.790588		0.790588		1.34617		1.34617	0.767863			0.852147		0.852147	0.108176			1.17757		1.17757	0.574815
Cotton_D_gene_10014727	LGMFFIES#DNRR	Q9M390	PTR1_ARATH Peptide Ion/protein transporter PTR1	Membrane	Ion/protein transport	S(8):100.0	94	19	3	1724.8	0.13	144.89	1	0	0.714686	0.77317		0.743928	1.26603	1.02833		1.14718	0.624857	0.0810776	1.22032	1.33829		1.2793	0.782125	0.0147872	1.0044	1.25521		1.1298	0.602839	0.0956495
Cotton_D_gene_10017715	FAQVST#SDDEDEVPIR	B9GKH8	B9GKH8_POPTR Predicted protein	Unknown	Transcription	T(6):99.1	228	55	2	2031.91	1.59	128.79	0	0.002	1.18712	1.15685		1.17199	0.8973	0.863798		0.880549	-0.412479	0.00594717	0.984361	0.909672		0.947017	-0.307493	0.030616	0.90764	0.953911		0.930775	-0.332449	0.0128834
Cotton_D_gene_10016182	AGEYS#LDR	Q28IQ9	CIRBP_XENTR Cold-inducible RNA-binding protein	Nucleus	Biotic/abiotic stress response	S(5):98.7	112	25	2	1134.5	0.33	80.52	0	0	1.07412	1.09606		1.08509	1.15848	1.08881		1.12365	0.0503716	0.401807	0.816225	0.813587		0.814906	-0.413109	0.00166817	0.950561	0.964882		0.957722	-0.180137	0.0104136
	S#VDEDKEQQPR					S(1):100.0	70	15	3	1698.79	0.46	57.98	1	0	1.16172	1.07021		1.11597	0.893175	0.919316		0.906246	-0.300318	0.0478206	0.859707	0.924625		0.892166	-0.322908	0.0574708	0.978713	1.03305		1.00588	-0.149831	0.174464
Cotton_D_gene_10017748	ASANSLS#APIK	Q551H4	FRAY2_DICDI Serine/threonine-protein kinase fray2	Unknown	Kinase,transferase and hydrolase	S(7):100.0	158	58	2	1426.76	1.29	94.13	0	0.001	0.881022	0.955558		0.91829	0.868219	0.82044		0.844329	-0.121144	0.236724	1.14926	1.06482		1.10704	0.269686	0.0786589	1.15101	1.15432		1.15267	0.327952	0.0244103
	SES#NGNVETPASER					S(3):100.0	141	30	2	1700.72	-0.16	68.6	0	0.001	0.7497	0.888595	1.00963	0.882642	1.15287	1.09186	1.07237	1.1057	0.32506	0.0475048	1.3355	1.13508	1.10765	1.19274	0.434384	0.0405617	0.849014	0.919252	0.792409	0.853558	-0.0483381	0.745394
	EVS#LVEFGGPR					S(3):100.0	76	21	2	1413.69	1.12	138.56	0	0.008	0.91433			0.91433	1.13679			1.13679	0.314179		0.979471			0.979471	0.0992878		1.05911			1.05911	0.212066
	SAS#VGDWMFESK					S(3):99.0	68	23	2	1711.76	0.24	151.9	0	0		0.998259		0.998259		1.25698		1.25698	0.332476			1.00572		1.00572	0.0107426			0.803652		0.803652	-0.312843
Cotton_D_gene_10016151	AAS#PNVDPPS#PK	B9SEP5	B9SEP5_RICCO Putative uncharacterized protein	Unknown	Unknown	S(3):100.0;S(10):100.0	111	48	2	1627.73	-1.68	81.42	0	0	0.997944	1.07249		1.03522	0.961207	0.890727		0.925967	-0.160901	0.166924	1.09352	1.10719		1.10035	0.0880358	0.227767	0.927031	0.838222		0.882626	-0.230058	0.119105
Cotton_D_gene_10019818	QPDGSYSGDSLES#PK	P08965	MEI2_SCHPO Meiosis protein mei2	Unknown	Biotic/abiotic stress response	S(13):99.9	135	45	3	1934.87	3.38	89.08	0	0	1.06638	1.08558		1.07598	0.976796	1.0789		1.02785	-0.0660243	0.45197	0.964131	0.892809		0.92847	-0.212724	0.0573418	0.951219	0.895845		0.923532	-0.220417	0.0350204
Cotton_D_gene_10035186	EESDDQLS#DEDWE	B9S7J3	B9S7J3_RICCO Putative uncharacterized protein	Unknown	Unknown	S(8):100.0	126	54	2	1820.65	0.32	119.62	0	0	1.12161	1.23885		1.18023	1.21695	1.07798		1.14746	-0.0406179	0.753042	0.846195	0.684543		0.765369	-0.615446	0.0533318	0.883372	0.790705		0.837039	-0.495702	0.044278
Cotton_D_gene_10023680	DVTAGS#ECGPEDR	B9SMX3	B9SMX3_RICCO Putative uncharacterized protein	Unknown	Unknown	S(6):100.0	128	49	2	1616.63	-2.17	65.66	0	0	1.24067	1.1367		1.18868	1.13858	0.966464		1.05252	-0.175516	0.308356	0.648289	0.837255		0.742772	-0.678375	0.0538098	0.874528	0.978565		0.926546	-0.359431	0.0704853
Cotton_D_gene_10036730	QAEGPQEDEEES#EK	P26585	HMGL_SOYBN HMG1/2-like protein	Nucleus	DNA/RNA binding	S(12):100.0	108	45	3	1972.83	1.16	70.3	0	0	0.734857		1.67663	1.20574	1.78443		0.875214	1.32982	0.14131	0.867142	0.768301		0.819584	0.793942	-0.602817	0.474618	0.996009		0.472151	0.73408	-0.715914	0.473699
Cotton_D_gene_10038397	SS#FDSLQSR	Q9SZP8	Q9SZP8_ARATH Putative uncharacterized protein AT4g38710	Unknown	Unknown	S(2):99.2	132	23	2	1250.55	-0.18	87.93	0	0	1.20766	0.875009		1.04133	0.948387	1.26524		1.10681	0.0879786	0.802406	0.896361	1.05826		0.97731	-0.0915447	0.762275	1.02578	0.941771		0.983775	-0.0820325	0.769154
Cotton_D_gene_10030715	DRGS#PEYGQITSR	P92965	RSP40_ARATH Arginine/serine-rich-splicing factor RSP40	Nucleus	RNA splicing/processing	S(4):100.0	111	47	3	1689.77	0.84	82.92	1	0.003	1.49264	1.43974		1.46619	0.6676	0.66689		0.667245	-1.13578	0.00109442	0.815461	0.695407		0.755434	-0.956694	0.00841024	0.690328	0.80058		0.745454	-0.975881	0.00712008
	GSS#PGSMPER					S(3):97.1	61	33	2	1244.51	0.58	47.68	0	0	1.39047	1.27434	1.2045	1.28977	1.08201	1.42159	1.23119	1.24493	-0.0510492	0.709942	0.64322	0.648724	0.669457	0.6538	-0.980192	0.000315498	0.98601	0.510286	1.09688	0.864392	-0.593073	0.0863335
	ERAS#PENIQGSSR					S(4):100.0	93	31	3	1654.77	0.03	60.05	1	0.001	1.34118	1.17123		1.25621	0.901063	0.658143		0.779603	-0.68826	0.084635	0.724107	0.726024		0.725065	-0.792889	0.024656	0.703166	0.892099		0.797632	-0.655276	0.0689302
	YGS#QS#PAAEE					S(3):97.9;S(5):97.9	66	29	2	1262.51	1.38	66.46	0	0.002	1.22819	1.2772	1.16998	1.22512	0.756854	1.25821	1.0752	1.03009	-0.250159	0.26262	0.499027	0.979141	0.887671	0.788613	-0.697844	0.044022	1.30141	0.984508	1.03609	1.10734	-0.145834	0.316378
	ERGS#PDYGR					S(4):100.0	56	30	3	1260.55	1.4	46.61	1	0	1.59426	1.46624		1.53025	0.85073	0.930482		0.890606	-0.780908	0.0136174	0.520607	0.447163		0.483885	-1.66103	0.00493706	0.890713	0.768836		0.829774	-0.882976	0.0155484
	APS#HS#PYGR					S(3):98.2;S(5):98.2	58	33	2	1275.51	1.51	59.83	0	0	1.54263	1.59555		1.56909		1.75196	2.1695	1.96073	0.321463	0.203799	0.84269	0.84344		0.843065	-0.896212	0.00132587	1.39811	1.07919		1.23865	-0.341159	0.177607
	RAS#PYGGEAES#PVNER					S(3):100.0;S(11):100.0	214	44	2	2022.84	0.23	80.04	1	0	1.18091	0.988374	1.13084	1.10004	1.30622	1.48983	1.34026	1.37877	0.325824	0.0259242	0.792842	0.920517	0.841083	0.851481	-0.369512	0.0223353	0.784704	0.730719	0.791046	0.768823	-0.516834	0.00550425
Cotton_D_gene_10031867	AISSVQAAAQQLGQHPGIGS#QASSPPK	B9SQA8	B9SQA8_RICCO Putative uncharacterized protein	Unknown	Unknown	S(20):97.2	91	25	4	2983.53	1.6	140.58	0	0		1.02811		1.02811		0.793105		0.793105	-0.374411			0.872176		0.872176	-0.237303			1.25304		1.25304	0.285438
Cotton_D_gene_10015444	AGGGDDMEVPEADS#PPAPSQPAK	Q43468	STIP_SOYBN Heat shock protein STI	Unknown	Biotic/abiotic stress response	S(14):100.0	128	35	3	2591.16	1.09	104.5	0	0		1.25029		1.25029		0.834497		0.834497	-0.583284			0.746612		0.746612	-0.743832			0.838049		0.838049	-0.577156
Cotton_D_gene_10033922	QAEAPKEEES#ESEK	P26585	HMGL_SOYBN HMG1/2-like protein	Nucleus	DNA/RNA binding	S(10):100.0	109	21	3	2102.99	1.55	63.03	1	0	1.20952	1.14711		1.17832	0.71843	1.10048		0.909455	-0.373651	0.299269	1.24166	0.77151		1.00659	-0.227253	0.544218	0.582872	0.710014		0.646443	-0.86613	0.01727
	EEES#ES#EK					S(4):100.0;S(6):100.0	90	36	2	1414.53	0.52	47.81	0	0.002	1.20952	1.14711		1.17832	2.98364	3.319		3.15132	1.41923	0.00739026	0.81664	1.19151		1.00408	-0.181425	0.455954	1.47687	1.73001		1.60344	-0.764876	0.0825515
Cotton_D_gene_10008195	TGGKPES#PAK	Q8GYN5	RIN4_ARATH RPM1-interacting protein 4	Membrane	Biotic/abiotic stress response	S(7):100.0	73	16	3	1483.79	1.46	50.27	0	0.004	1.30658			1.30658	1.24778			1.24778	-0.0664274			1.07924		1.07924	-0.275786			1.33402		1.33402	0.0299829
Cotton_D_gene_10004623	SLAGS#GT#PPFR	P38279	RTC2_YEAST Protein RTC2	Mitochondrion	Ion/protein transport	S(5):100.0;T(7):100.0	72	21	2	1393.6	-1.89	109.48	0	0	0.887153			0.887153	0.677553			0.677553	-0.388849		1.26767			1.26767	0.514924		1.17154			1.17154	0.401151
Cotton_D_gene_10024557	S#DLQAPLRPK	P93472	DIM_PEA Cell elongation protein diminuto	Membrane	Oxidation reduction Reactions	S(1):100.0	125	45	2	1492.81	-0.46	89.67	0	0	1.09002	0.955926		1.02297	0.882696	1.13869		1.01069	-0.0174232	0.940014	0.9513	0.965795		0.958547	-0.0938462	0.440229	1.00601	1.00412		1.00507	-0.0254793	0.814433
Cotton_D_gene_10013554	LNTESLLES#R	Q9SA52	Y1934_ARATH Uncharacterized protein At1g09340	Chloroplast	Carbohydrate biosynthesis/metabolism	S(9):98.6	88	39	2	1385.68	0.92	125.64	0	0	0.86399	0.832037		0.848013	0.988621	1.02112		1.00487	0.24485	0.0204605	1.08822	1.10576		1.09699	0.371391	0.00531568	1.14086	1.15036		1.14561	0.433957	0.00312217
Cotton_D_gene_10022672	QAGGGS#DESASK	Q9CWW6	PIN4_MOUSE Peptidyl-prolyl cis-trans isomerase NIMA-interacting 4	Cytoplasm	Protein biosynthesis,processing and folding	S(6):100.0	80	43	2	1461.65	0.1	37.47	0	0.001		0.964691		0.964691		1.09228		1.09228	0.179204			0.893079		0.893079	-0.111279			1.03299		1.03299	0.0986875
Cotton_D_gene_10002828	IISSAES#PK	B9R7C9	B9R7C9_RICCO Paramyosin	Unknown	Unknown	S(7):100.0	122	37	2	1299.68	0.84	82.51	0	0	0.952958	1.12776	0.883934	0.988217	1.23647	0.841569	1.03529	1.03778	0.0705953	0.732397	0.669193	0.924561	1.07886	0.890871	-0.149611	0.524472	1.13049	1.0798	0.998274	1.06952	0.114065	0.378333
	NFEPVPAAPTLADTLAS#PK					S(17):100.0	220	75	3	2307.19	0.47	149.45	0	0	0.935135	0.93582	0.995348	0.955434	0.908623	1.27617	1.04205	1.07561	0.170932	0.333101	1.03724	1.05478	1.01972	1.03725	0.11853	0.021656	1.13854	0.752825	0.911332	0.934232	-0.0323753	0.861148
Cotton_D_gene_10017049	GFVPFVPGS#PTGASDEASR	Q56XP4	NHX2_ARATH Sodium/hydrogen exchanger 2	Vacuole	Ion/protein transport	S(9):99.0	135	25	2	2101.97	-0.04	148.48	0	0.001	0.906595	0.971724		0.93916	1.02557	0.92552		0.975545	0.0548382	0.604173	1.02363	1.12428		1.07395	0.193491	0.153483	1.11369	0.742025		0.927858	-0.0174669	0.957678
Cotton_D_gene_10000513	S#FGGFDSANR	B9RBW3	B9RBW3_RICCO Tellurite resistance protein tehA, putative	Unknown	Ion/protein transport	S(1):100.0	112	32	2	1281.54	-0.43	107.53	0	0	0.825227			0.825227	1.03297			1.03297	0.323935		1.18784			1.18784	0.525478		1.07228			1.07228	0.377819
Cotton_D_gene_10021535	QNS#LLAEQVS#PR	Q8BTU7	RCCD1_MOUSE RCC1 domain-containing protein 1	Cytoplasm	Unknown	S(3):100.0;S(10):100.0	63	77	2	1645.75	-0.38	100.43	0	0	0.932494	0.97389		0.953192	1.09173	0.998078		1.0449	0.132532	0.215111	1.05043	1.14933		1.09988	0.206507	0.111631	0.925385	0.989539		0.957462	0.00644839	0.921154
Cotton_D_gene_10014467	NYS#GPLLYR	Q551H4	FRAY2_DICDI Serine/threonine-protein kinase fray2	Unknown	Kinase,transferase and hydrolase	S(3):99.1	115	32	2	1306.63	0.05	123.92	0	0	0.875859	0.876646		0.876252	1.18983	1.14393		1.16688	0.413238	0.00617987	0.891691	0.925793		0.908742	0.0525241	0.19708	1.16586	1.16716		1.16651	0.41278	6.8527e-06
	VTSADLS#PK					S(7):100.0	127	44	2	1285.66	0.49	85.36	0	0	1.05982	1.07081		1.06532	0.977342	1.09064		1.03399	-0.0430565	0.637328	0.902296	0.815616		0.858956	-0.310624	0.0420141	1.02322	0.998775		1.011	-0.0755007	0.0558203
Cotton_D_gene_10031976	FASNS#PSSSYAQK	B9SKC8	B9SKC8_RICCO Putative uncharacterized protein	Unknown	Unknown	S(5):94.9	83	19	2	1741.81	1.17	88.69	0	0		1.00278		1.00278		0.907105		0.907105	-0.144664			1.01915		1.01915	0.0233613			1.05676		1.05676	0.0756426
Cotton_D_gene_10001053	SGIQAQLQS#PTGLQIR	Q9XEE6	C3H29_ARATH Zinc finger CCCH domain-containing protein 29	Nucleus	Biotic/abiotic stress response	S(9):100.0	156	44	3	1921	-1.65	134.37	0	0.001		1.0147		1.0147		0.867905		0.867905	-0.225444			1.17077		1.17077	0.206404			0.916044		0.916044	-0.147564
Cotton_D_gene_10012409	FVEDES#EEETASK	Q93Y07	SFR2_ARATH Beta-glucosidase-like SFR2	Chloroplast	Carbohydrate biosynthesis/metabolism	S(6):100.0	212	59	2	1867.8	-3.22	98.37	0	0	0.564398	1.0135	0.883287	0.820395	0.791019	0.878289	1.16493	0.944746	0.203608	0.516106	1.60525	1.11458	0.899378	1.2064	0.556321	0.194353	1.07376	1.00506	0.932585	1.0038	0.291084	0.258883
Cotton_D_gene_10019595	GASEEDS#DDEFYDAER	Q0IIM8	TBC8B_HUMAN TBC1 domain family member 8B	Unknown	Unknown	S(7):100.0	195	55	2	2058.76	2.64	105.12	0	0	1.26892	1.34058		1.30475	1.09731	0.791367		0.937224	-0.477308	0.148759	0.730927	0.738275		0.734601	-0.828741	0.00396706	1.09529	0.747506		0.921399	-0.501875	0.163466
Cotton_D_gene_10010478	S#DDEREEK	Q9UQ80	PA2G4_HUMAN Proliferation-associated protein 2G4	Cytoplasm	Cell cycle,division and differentiation	S(1):100.0	58	15	3	1375.6	-0.2	46.3	1	0	1.02368			1.02368	1.40551			1.40551	0.457332			0.77902		0.77902	-0.394032		0.88446			0.88446	-0.210897
Cotton_D_gene_10007068	TGS#FGGAAS#HSGPIMPNAAPR	Q9FZ45	Y1686_ARATH Uncharacterized membrane protein At1g16860	Unknown	Unknown	S(3):95.1;S(9):95.1	123	23	3	2302.98	0.25	100.12	0	0	1.0544	1.10391	1.03108	1.06313	1.18148	1.08193	1.17393	1.14578	0.108012	0.0985611	0.844891	0.896371	1.05901	0.933424	-0.187714	0.129153	1.05466		1.00242	1.02854	-0.0477201	0.38236
	S#GPISGAPS#R					S(1):100.0;S(9):97.6	64	31	2	1152.55	0.98	65.59	0	0.004	0.994869	0.998189		0.996529	1.0491	1.05435		1.05173	0.0777738	0.00315127	0.955397	0.834407		0.894902	-0.155182	0.235105	1.02459	1.13131		1.07795	0.113307	0.266729
	SS#GPQS#GGVTPSGR					S(2):98.2;S(6):96.7	86	40	2	1497.68	-0.01	54.14	0	0	1.28555	1.63885	0.860544	1.26165	1.66007	0.884111	1.03683	1.19367	-0.079905	0.84549		0.913767	1.1882	1.05098	-0.263569	0.543023	0.92612	0.464231	0.92628	0.77221	-0.708244	0.147068
Cotton_D_gene_10003820	EGSSMS#SIAK	Q00423	HMGYA_SOYBN HMG-Y-related protein A	Nucleus	DNA/RNA binding	S(6):93.8	77	23	2	1364.64	1.87	86.65	0	0	1.16382	1.21799		1.19091	0.852573	0.83684		0.844707	-0.495536	0.00657175	0.836066	0.773411		0.804739	-0.565466	0.0113059	1.03051	1.01398		1.02225	-0.220317	0.0270517
Cotton_D_gene_10028707	IDS#LTNAR	Q8GUM4	Y3739_ARATH Uncharacterized membrane protein At3g27390	Unknown	Unknown	S(3):100.0	106	32	2	1113.54	-0.15	93.48	0	0.001	0.739934	0.71277		0.726352	1.02954	1.08466		1.0571	0.541371	0.00851944	0.79189	1.4625		1.12719	0.633996	0.354739	1.02697	1.05993		1.04345	0.522621	0.00450499
Cotton_D_gene_10016680	VNQPGEPEPAGLMADGDS#PQQK	Q96MN5	CA083_HUMAN Uncharacterized protein C1orf83	Nucleus	Transcription	S(18):100.0	95	32	3	2633.22	2.62	114.85	0	0	1.21736	1.2004		1.20888	0.945441	0.9696		0.95752	-0.336296	0.00342987	0.797033	0.858443		0.827738	-0.546425	0.00691267	0.913049	0.85282		0.882934	-0.453293	0.00908761
Cotton_D_gene_10013986	ELNIS#DDEFEENNR	A8FFD1	DNAJ_BACP2 Chaperone protein dnaJ	Cytoplasm	DNA repair,replication and modification	S(5):100.0	261	87	2	1947.81	0.93	127.13	0	0	1.38457	1.51087		1.44772	0.972151	1.1859		1.07903	-0.424053	0.097129	0.79888	0.798762		0.798821	-0.857838	0.00933848	1.33614	0.94556		1.14085	-0.343675	0.273504
Cotton_D_gene_10011736	T#TCGTPNYVAPEVLSHK	Q9STV4	CIPK8_ARATH CBL-interacting serine/threonine-protein kinase 8	Unknown	Kinase,transferase and hydrolase	T(1):97.3	145	40	3	2242.08	-1.24	122.17	0	0	1.07921	0.914971		0.99709	0.891439	1.11243		1.00193	0.00699184	0.975128	0.887235	1.03685		0.962043	-0.0516238	0.782256	1.07595	1.01889		1.04742	0.0710437	0.621146
Cotton_D_gene_10016950	GS#SSIHDDAEDVEEQPLVR	B9GKN0	B9GKN0_POPTR Predicted protein	Unknown	Unknown	S(2):96.9	176	58	3	2307.02	-1.57	121.19	0	0.007	1.04736	1.12467		1.08601	0.915969	1.04984		0.982904	-0.143921	0.313829	0.943351	0.969606		0.956479	-0.18324	0.0866104	1.02972	0.799625		0.914672	-0.247717	0.293507
	S#FFDGVSDFTTR					S(1):100.0	77	26	2	1602.7	0.17	163.88	0	0		1.04687		1.04687		0.770952		0.770952	-0.441369			1.01446		1.01446	-0.0453703			1.09743		1.09743	0.0680466
Cotton_D_gene_10028696	AS#GFMS#PNMGK	Q0WQK2	ZDHC9_ARATH Probable S-acyltransferase At3g26935	Membrane	Kinase,transferase and hydrolase	S(2):100.0;S(6):100.0	107	30	2	1574.64	-1.86	113.45	0	0	0.881395	0.908589		0.894992	1.08884	1.09399		1.09142	0.286253	0.00492704	1.06723	0.997843		1.03254	0.206246	0.0661908	1.06072	1.08272		1.07172	0.259981	0.00965194
	EGELGELS#PDFR					S(8):100.0	158	56	2	1572.7	-1.2	139.17	0	0.001	0.900879	0.832413	0.881562	0.871618	0.941645	0.813939	0.957425	0.904336	0.0531634	0.546986	1.03234	1.38146	1.07306	1.16229	0.415198	0.0604722	1.15187	1.03764	1.0617	1.08374	0.314246	0.00623996
	NAHPPEPESFDGNADVGAGQT#PPLR					T(21):100.0	122	23	3	2797.27	-0.08	123.29	0	0		1.33338		1.33338		0.469175		0.469175	-1.50689			1.29512		1.29512	-0.0420022			0.592901		0.592901	-1.16922
Cotton_D_gene_10036038	VGS#QDAVDHAGSSEAESSR	P05307	PDIA1_BOVIN Protein disulfide-isomerase	Endoplasmic reticulum	Oxidation reduction Reactions	S(3):100.0	177	48	3	2112.9	0.23	71.74	0	0	0.96599	1.11268		1.03933	0.899258	0.951		0.925129	-0.167934	0.279721	1.21168	1.0152		1.11344	0.0993631	0.606983	0.931074	0.832091		0.881582	-0.237493	0.216544
Cotton_D_gene_10032849	IYS#QPLLTK	Q96282	CLCC_ARATH Chloride channel protein CLC-c	Membrane	Ion/protein transport	S(3):99.2	118	47	2	1430.79	-0.86	126.96	0	0	0.815263	0.756448		0.785856	1.09711	1.09413		1.09562	0.479412	0.00891514	1.18592	1.09986		1.14289	0.540351	0.0206516	1.04002	1.22376		1.13189	0.526398	0.0696843
Cotton_D_gene_10011364	QALSMVLHQHQLS#QR	Q9FVW3	Y1399_ARATH Probable esterase At1g33990	Chloroplast	Kinase,transferase and hydrolase	S(13):100.0	86	30	3	2079.97	-0.74	137.31	0	0		0.863625		0.863625		0.988397		0.988397	0.194686			1.07399		1.07399	0.314504			0.938093		0.938093	0.119326
Cotton_D_gene_10015325	KPIYNLDES#DDDADFVSR	Q9S775	PKL_ARATH CHD3-type chromatin-remodeling factor PICKLE	Nucleus	Cell cycle,division and differentiation	S(9):100.0	191	61	3	2467.13	2.77	134.89	0	0	1.01713			1.01713	1.03275			1.03275	0.021987		0.999968			0.999968	-0.0245502		0.9371			0.9371	-0.118229
Cotton_D_gene_10032526	ASS#PTTASK	B9R8Z5	B9R8Z5_RICCO Arginine/serine-rich coiled coil protein, putative	Unknown	Unknown	S(3):98.4	107	35	2	1217.6	1.81	40.57	0	0		1.21767		1.21767		0.836428		0.836428	-0.54181			0.791694		0.791694	-0.621108			0.996449		0.996449	-0.289255
Cotton_D_gene_10020504	MVVGAS#PGR	Q93YS4	AB22G_ARATH ABC Ion/protein transporter G family member 22	Membrane	Ion/protein transport	S(6):100.0	78	27	2	1113.53	1.64	55.16	0	0	0.944292	0.812104		0.878198	0.877436	1.04873		0.963083	0.133114	0.514849	1.07515	1.1646		1.11987	0.35072	0.0939288	1.11577	1.10154		1.10865	0.336192	0.0740778
Cotton_D_gene_10026835	AAGLSSMNS#SR	P42158	KC1D_ARATH Casein kinase I isoform delta-like	Cytoplasm	Kinase,transferase and hydrolase	S(9):97.2	114	38	2	1304.58	1.2	74.36	0	0.001	0.97205	0.989399		0.980724	1.00326	1.01432		1.00879	0.0407061	0.112193	0.959633	0.929736		0.944684	-0.0540153	0.172377	1.09188	1.08336		1.08762	0.149255	0.00807454
	EAFAGS#EADPQR					S(6):100.0	110	13	2	1501.64	0.21	82.66	0	0	1.0276			1.0276	1.21345			1.21345	0.239836		0.967354			0.967354	-0.087163		0.83349			0.83349	-0.302042
Cotton_D_gene_10010298	SKS#GGGIVSGGR	B9I379	B9I379_POPTR Predicted protein	Unknown	Unknown	S(3):98.4	121	30	2	1429.74	1.68	59.59	1	0		0.977945		0.977945		1.09307		1.09307	0.160561			0.873991		0.873991	-0.162135			1.09679		1.09679	0.165462
Cotton_D_gene_10037181	VDDKQPVS#GDETENK	A5AMP9	A5AMP9_VITVI Putative uncharacterized protein	Unknown	RNA splicing/processing	S(8):100.0	139	32	3	2173.04	-1.06	78.55	1	0		1.30258		1.30258	1.83403			1.83403	0.493647		1.5149			1.5149	0.217851		1.65818			1.65818	0.348232
Cotton_D_gene_10002756	VS#SSENLTAAR	Q1LUT1	EDC4_DANRE Enhancer of mRNA-decapping protein 4	Cytoplasm	RNA splicing/processing	S(2):97.2	118	45	2	1358.64	0.7	80.25	0	0	1.02197	0.995147		1.00856	0.929378	0.975567		0.952473	-0.0825454	0.170537	0.926603	0.905498		0.91605	-0.138796	0.0323864	1.09914	1.12114		1.11014	0.138447	0.027941
	KPS#GFHNYEDYPVDR					S(3):100.0	89	37	3	2192.01	2.72	114.18	0	0		1.00923		1.00923		0.959684		0.959684	-0.0726237			1.06924		1.06924	0.0833307			0.954959		0.954959	-0.0797443
	FFCSQAS#DLGIQMSR					S(7):99.2	90	30	3	1986.86	-0.14	142.32	0	0	0.834818	0.955063		0.894941	1.17971	1.06585		1.12278	0.327212	0.110587	1.00918	0.826134		0.917657	0.0361632	0.854865	1.1212	1.2028		1.162	0.376746	0.0667017
	SSQNNEFGS#HGDSQNR					S(9):100.0	129	41	3	1987.8	0.34	56.24	0	0	1.1194	1.03234		1.07587	0.940275	1.00498		0.972627	-0.145544	0.197282	0.999922	0.941087		0.970504	-0.148697	0.182756	0.864325	1.00929		0.936808	-0.199679	0.241753
Cotton_D_gene_10005529	DIDDEDEDDYES#IR	Q93XY5	Q93XY5_ARATH Expressed protein	Membrane	Unknown	S(12):99.3	232	80	2	1952.74	-0.16	109.14	0	0.005	1.10081	0.941765		1.02129	1.46761	1.45242		1.46002	0.515594	0.0315912	0.772232	1.00572		0.888976	-0.200173	0.447802	0.672993	0.739806		0.706399	-0.531833	0.0675217
Cotton_D_gene_10014260	DSSDS#PDK	B9RWC1	B9RWC1_RICCO Putative uncharacterized protein	Unknown	Unknown	S(5):100.0	116	22	2	1218.51	-0.69	41.63	0	0			0.913898	0.913898			0.99279	0.99279	0.119455				1.16454	1.16454	0.349655				0.92843	0.92843	0.02276
Cotton_D_gene_10025838	TISNPISIS#R	Q92539	LPIN2_HUMAN Phosphatidate phosphatase LPIN2	Nucleus	Lipid biosynthetic/metabolic process	S(9):98.6	83	22	2	1311.68	-0.68	115.36	0	0	1.3257			1.3257	1.66508			1.66508	0.328836			1.75522		1.75522	0.404903			1.42513		1.42513	0.104337
Cotton_D_gene_10006096	SSSLDWSFS#GK	B9RZ62	B9RZ62_RICCO Putative uncharacterized protein	Unknown	Unknown	S(9):99.3	137	69	2	1568.72	-0.37	141.07	0	0	0.926948	0.780464		0.853706	1.03563	1.30973		1.17268	0.457998	0.176519	1.03032	0.988579		1.00945	0.241758	0.177513	1.06721	1.12834		1.09777	0.362771	0.0914609
Cotton_D_gene_10016901	FDWDHPLHLQPMS#PTTVK	Q9LIA8	UGDH1_ARATH Probable UDP-glucose 6-dehydrogenase 1	Cytoplasm	Oxidation reduction Reactions	S(13):100.0	145	30	4	2533.22	-0.52	150.8	0	0		0.997025		0.997025		1.01091		1.01091	0.019953			0.962041		0.962041	-0.0515313			0.993222		0.993222	-0.00551346
Cotton_D_gene_10002217	LGEQAAMS#PR	Q5AW24	IML1_EMENI Vacuolar membrane-associated protein iml1	Vacuole	Sensory/signal transduction	S(8):100.0	117	25	2	1299.59	-0.27	73.06	0	0	1.15041	0.982361		1.06639	0.986118	1.10729		1.0467	-0.0268756	0.866849	0.795343	0.942849		0.869096	-0.295142	0.219671	0.988412	0.984054		0.986233	-0.112729	0.440929
Cotton_D_gene_10011365	DGASNNDGSSPQS#PR	Q9BQ52	RNZ2_HUMAN Zinc phosphodiesterase ELAC protein 2	Nucleus	RNA splicing/processing	S(13):99.4	238	75	2	1712.7	0.2	38.94	0	0	0.991887	1.05692	1.50934	1.16605	2.02712	2.03734		2.03223	0.801436	0.0275173	0.650395	2.74126	2.08049	1.82405	0.645518	0.374	1.2483	1.13162	0.80374	1.06122	-0.135903	0.584593
Cotton_D_gene_10023447	SLS#SITR	Q39247	2ABB_ARATH Serine/threonine protein phosphatase 2A 55 kDa regulatory subunit B beta isoform	Cytoplam	Sensory/signal transduction	S(3):96.8	59	24	2	987.5	0.36	102.44	0	0.005	1.02356	1.11146		1.06751	1.85674	1.24356		1.55015	0.538161	0.259485	1.37285	1.80276		1.5878	0.572783	0.141128	2.00036	2.1668		2.08358	0.964816	0.00847027
Cotton_D_gene_10024296	SDETS#DDEEQCPDR	Q84JU6	HOS1_ARATH E3 ubiquitin-protein ligase HOS1	Cytoplasm	Sensory/signal transduction	S(5):99.4	180	36	2	1906.67	-2.44	58.99	0	0	0.926464	0.935754	0.810937	0.891052	1.11541	0.981873	1.11528	1.07085	0.265181	0.039927	1.01778	1.09009	1.12441	1.07743	0.274009	0.021665	0.959481	0.991067	0.959393	0.96998	0.122446	0.130012
Cotton_D_gene_10016662	HLQEIPCS#PPAS#PDNGFAK	Q9FY48	KEG_ARATH E3 ubiquitin-protein ligase KEG	Golgi apparatus	Sensory/signal transduction	S(8):100.0;S(12):100.0	175	25	3	2513.12	-0.6	121.98	0	0	1.16271			1.16271	0.95558			0.95558	-0.283043		0.912079			0.912079	-0.350261		0.827643			0.827643	-0.490411
Cotton_D_gene_10016621	DGS#LNLGNE	Q8W4I7	CDPKD_ARATH Calcium-dependent protein kinase 13	Membrane	Sensory/signal transduction	S(3):100.0	67	31	2	1142.49	0.24	93.75	0	0	0.897364	0.90297		0.900167	0.986839	0.801053		0.893946	-0.010005	0.95272	1.17846	1.27735		1.22791	0.447934	0.0220807	1.00404	1.04022		1.02213	0.183314	0.0217943
Cotton_D_gene_10001855	FNTGDHGPRS#PVCLT#PNSTR	Q9M086	DCAF1_ARATH DDB1- and CUL4-associated factor homolog 1	Nucleus	Protein ubiquitination and modification	S(10):100.0;T(15):99.9	109	30	3	2517.08	-0.96	102.85	1	0		0.824659		0.824659		1.18109		1.18109	0.518249			1.1186		1.1186	0.439825			1.02764		1.02764	0.317465
	SLSGAAS#FR					S(7):100.0	135	13	2	1119.53	0.13	96.39	0	0	0.889121	0.797006		0.843063	1.03269	1.15961		1.09615	0.378732	0.0840637	0.997215	0.949215		0.973215	0.207117	0.129105	1.16072	1.24773		1.20423	0.514392	0.0294218
Cotton_D_gene_10035363	SIAADS#NNEK	Q94AI4	METL1_ARATH Methyltransferase-like protein 1	Unknown	DNA/RNA binding	S(6):100.0	176	43	2	1416.66	-1.29	55.96	0	0	1.03913	1.14144		1.09028	0.892965	0.989099		0.941032	-0.21239	0.167353	1.00604	0.873135		0.939588	-0.214606	0.214171	1.02584	0.917218		0.971529	-0.166376	0.252442
Cotton_D_gene_10000906	SNDNDGAS#PGK	Q99383	HRP1_YEAST Nuclear polyadenylated RNA-binding protein 4	Cytoplasm	RNA splicing/processing	S(8):100.0	106	34	2	1429.62	1.54	35.13	0	0.001	1.0353	1.13578		1.08554	0.84885	0.720779		0.784814	-0.467989	0.0660745	0.905804	0.961592		0.933698	-0.217385	0.118333	1.16604	1.04742		1.10673	0.0278904	0.810717
Cotton_D_gene_10009500	YEEAPPT#PQR	Q944A7	Y4523_ARATH Probable serine/threonine-protein kinase At4g35230	Membrane	Sensory/signal transduction	T(7):100.0	99	38	2	1411.64	0.21	78.09	0	0	1.07617	1.15961		1.11789	1.24305	1.32649		1.28477	0.200732	0.105573	0.935413	1.01348		0.974446	-0.198123	0.128713	0.96291	0.799283		0.881096	-0.343406	0.123223
Cotton_D_gene_10012211	SVGTFS#PLQK	P16118	F261_HUMAN 6-phosphofructo-2-kinase/fructose-2,6-biphosphatase 1	Membrane	Carbohydrate biosynthesis/metabolism	S(6):100.0	155	51	2	1431.75	1.08	117.76	0	0	0.551617	0.669147		0.610382	0.6268	1.08635		0.856575	0.488867	0.408283	1.50076	0.84756		1.17416	0.943845	0.231433	0.881307	1.05584		0.968573	0.666148	0.0765023
	SSS#SSTFSFDLK					S(3):98.9	209	55	2	1660.77	0.11	144.48	0	0	0.707807	0.752133	0.693207	0.717716	0.798417	1.15629	1.58651	1.18041	0.7178	0.112876	1.52133	1.00835	1.04622	1.19197	0.771652	0.0460648	1.13399	1.53604	1.10036	1.2568	0.808267	0.0187587
	GVGS#PR					S(4):100.0	86	24	2	796.384	0.94	40.58	0	0.006		1.19568		1.19568		1.15529		1.15529	-0.0495763			1.11149		1.11149	-0.105336			0.527333		0.527333	-1.18105
Cotton_D_gene_10032922	S#TVGTPAYIAPEVLSR	Q75LR7	SAPK1_ORYSJ Serine/threonine-protein kinase SAPK1	Cytoplasm	Sensory/signal transduction	S(1):98.8	110	30	2	1884.96	2.78	145.08	0	0.006	0.795244			0.795244	1.27654			1.27654	0.682769		1.08636			1.08636	0.450033		1.03128			1.03128	0.374967
Cotton_D_gene_10023070	QGS#SGIVWDDR	Q9XI29	Y1540_ARATH Uncharacterized protein At1g15400	Membrane	Unknown	S(3):99.2	71	43	2	1443.64	0.64	109.29	0	0	1.07442			1.07442	1.04934			1.04934	-0.0340759		0.908238			0.908238	-0.242416		0.946302			0.946302	-0.183185
	VS#PAIEPPS#PK					S(2):100.0;S(9):100.0	115	39	2	1569.76	0.58	101.04	0	0	1.20683	1.14069		1.17376	1.00784	0.907199		0.957519	-0.293764	0.0695482	0.887667	1.02126		0.954464	-0.298376	0.0987103	0.79082	0.825873		0.808346	-0.538092	0.0103285
Cotton_D_gene_10037099	QINEGAET#DKDS	B9IL16	B9IL16_POPTR Predicted protein	Unknown	Unknown	T(8):100.0	164	50	2	1674.75	0.3	59.14	1	0	1.29096	1.28835	1.14766	1.24232	0.913422	0.785838	0.869273	0.856178	-0.537059	0.00306072	0.751932	0.98188	0.926271	0.886694	-0.486532	0.0132757	0.979119	0.987691	0.987202	0.984671	-0.335328	0.00556691
Cotton_D_gene_10004346	KLEEDDTNVS#QTR	C0LGG7	Y1534_ARATH Probable LRR receptor-like serine/threonine-protein kinase At1g53420	Membrane	Kinase,transferase and hydrolase	S(10):95.9	112	34	3	1902.9	-0.19	74.68	1	0	0.988241	0.900875		0.944558	2.28351	1.90273		2.1054	1.15638	0.0277271	1.65015	1.34191		1.49603	0.663428	0.0750079	1.68204	1.45276		1.5674	0.730662	0.0366758
	LEEDDTNVSQT#R					T(11):100.0	163	47	2	1630.71	-0.17	86.87	0	0	0.676393	0.831671	0.753802	0.753955	1.40941	1.0915	1.16886	1.22326	0.698176	0.0113324	1.00756	1.14137	0.983276	1.04407	0.469666	0.0120518	0.976497	0.978978	1.10436	1.01994	0.43594	0.0124485
	LDEEENTHIST#R					T(11):99.1	130	46	2	1667.74	1.44	89.03	0	0	0.976817	0.958887		0.967852	1.16788	1.35217		1.26002	0.380594	0.0874369	1.153	0.972337		1.06267	0.134833	0.405892	0.76377	0.82574		0.794755	-0.284276	0.0330147
Cotton_D_gene_10031270	FFLQPLT#PAQAAQR	P12301	PSBQ_SPIOL Oxygen-evolving enhancer protein 3,	chloroplast	Photosynthesis	T(7):100.0	147	39	2	1811.93	-1.75	157.22	0	0	0.917475	0.999417		0.958446	1.16548	0.899039		1.03226	0.107037	0.649306	1.00768	1.04834		1.02801	0.101085	0.267667	1.13885	1.02919		1.08402	0.177622	0.207995
Cotton_D_gene_10031774	SWS#FNDPELQR	B9S5V8	B9S5V8_RICCO Putative uncharacterized protein	Unknown	Unknown	S(3):100.0	150	43	2	1602.71	-0.37	139.56	0	0	1.05641	0.992639	0.931279	0.993443	0.950103	0.984697	0.999742	0.978181	-0.0223358	0.715496	0.938976	1.08686	0.988409	1.00475	0.0163256	0.851208	1.0499	0.948829	1.05865	1.01913	0.0368243	0.637587
Cotton_D_gene_10010531	QLS#FIGAGER	Q6AWW5	Y5262_ARATH Ankyrin repeat-containing protein At5g02620	Endoplasmic reticulum	Unknown	S(3):100.0	102	39	2	1301.63	-2.01	124.61	0	0	1.10734	1.17632		1.14183	0.945516	0.907882		0.926699	-0.301175	0.0317724	0.913077	0.909087		0.911082	-0.325695	0.0216895	0.970376	0.881703		0.92604	-0.302202	0.0615685
Cotton_D_gene_10012895	DAFAGS#DVDPQR	P42158	KC1D_ARATH Casein kinase I isoform delta-like	Cytoplasm	Kinase,transferase and hydrolase	S(6):100.0	118	29	2	1501.65	1.35	95.77	0	0	1.0688			1.0688	0.968814			0.968814	-0.1417		1.01145			1.01145	-0.0795669		0.914866			0.914866	-0.22436
	TAYAS#PGALQK					S(5):99.2	147	38	2	1474.75	-0.9	95.52	0	0	1.01627	0.966166		0.991218	1.01423	0.942314		0.978272	-0.0189667	0.79553	0.973452	1.01083		0.992141	0.00134278	0.979123	1.00004	1.09618		1.04811	0.0805158	0.404047
Cotton_D_gene_10029661	GLVAS#PDGTR	Q43316	HEM3_ARATH Porphobilinogen deaminase,	Chloroplast	Other biosynthesis and metabolic process	S(5):99.0	83	19	2	1196.58	0.35	73.04	0	0.001	0.885697			0.885697	0.709443			0.709443	-0.320126			0.764357		0.764357	-0.212568				0.780299	0.780299	-0.182786
Cotton_D_gene_10029097	EFEQSGS#VEEGDR	Q9ZWJ9	ARR2_ARATH Two-component response regulator ARR2	Nucleus	Sensory/signal transduction	S(7):99.0	143	49	2	1692.69	2.2	81.52	0	0	1.18956	1.28582		1.23769	0.68593	0.69446		0.690195	-0.842574	0.00769893	0.75156	0.98066		0.86611	-0.600814	0.0959849	1.21365	0.953815		1.08373	-0.191639	0.382165
Cotton_D_gene_10006078	VSSLS#DENR	Q06453	AL_DROME Homeobox protein aristaless	Nucleus	Unknown	S(5):98.7	75	32	2	1230.55	0.47	66.96	0	0	1.037	1.08775		1.06238	0.971642	1.01508		0.993361	-0.0969031	0.17478	1.04928	0.911209		0.980244	-0.11608	0.380302	0.922522	0.93476		0.928641	-0.1941	0.0360483
	S#PFPVADNK					S(1):100.0	152	47	2	1342.67	1.58	96.61	0	0.009	1.02914	1.09152		1.06033	1.00287	1.01904		1.01096	-0.0687946	0.265124	0.988557	0.910052		0.949304	-0.159571	0.157198	0.971356	0.933526		0.952441	-0.154812	0.0978254
	ENNNLS#FHLK					S(6):100.0	72	16	3	1583.78	-0.05	125.86	0	0	0.688452	0.67859		0.683521	0.90688	1.14856		1.02772	0.58839	0.104469	1.26839	1.10123		1.18481	0.793601	0.0267784	1.22406	0.90064		1.06235	0.636202	0.144007
Cotton_D_gene_10008862	T#LNES#MDELSR	Q9S713	STT7_ARATH Serine/threonine-protein kinase SNT7,	Chloroplast	Circadian rhythm	T(1):100.0;S(5):100.0	98	29	2	1534.65	-2.29	85.98	0	0	1.09957	1.0426		1.07109	1.1116	0.979897		1.04575	-0.034537	0.757737	0.972545	1.07166		1.0221	-0.0675331	0.481775	0.786937	0.883282		0.835109	-0.359036	0.051905
Cotton_D_gene_10037364	EQQQQQS#ASK	O22607	MSI4_ARATH WD-40 repeat-containing protein MSI4	Nucleus	Cell cycle,division and differentiation	S(7):100.0	100	27	2	1529.72	2.76	34.12	0	0.003	1.0006	1.10431		1.05245	0.289593	0.307886		0.298739	-1.8168	0.00484515	0.78624	1.41431		1.10027	0.0641056	0.894358	0.353658	1.6654		1.00953	-0.0600762	0.953914
Cotton_D_gene_10023890	NLAS#FK	O74976	FAT2_SCHPO Putative peroxisomal-coenzyme A synthetase	Peroxisome	Biotic/abiotic stress response	S(4):100.0	108	29	2	1047.55	-0.64	105.39	0	0	0.450667	0.446987		0.448827	1.51448	1.43357		1.47402	1.71553	0.00155665	1.35115	1.38449		1.36782	1.60765	0.000332881	0.802753	0.914947		0.85885	0.936247	0.0182275
Cotton_D_gene_10026703	NHS#DVIDDVGAAAEAAR	P48000	KNAT3_ARATH Homeobox protein knotted-1-like 3	Nucleus	Sensory/signal transduction	S(3):100.0	92	32	3	1934.87	-0.44	136.28	0	0	0.869695	0.929469		0.899582	1.19021	1.00254		1.09638	0.285415	0.183733	0.886753	1.13228		1.00952	0.166338	0.47599	1.18018	0.98581		1.08299	0.2677	0.21302
Cotton_D_gene_10007332	YYDDEDAELNSDS#ER	Q0V8M0	KRI1_BOVIN Protein KRI1 homolog	Unknown	Unknown	S(13):99.5	131	56	2	2044.78	-1.08	103.17	0	0	1.19443	1.4058		1.30011	0.890511	0.8495		0.870005	-0.579543	0.0573162	0.833571	0.655684		0.744627	-0.804048	0.0566333	0.955394	0.821582		0.888488	-0.549215	0.0812452
Cotton_D_gene_10032260	NNGNAS#PDGQDS#PNGR	Q0JF58	AGO4B_ORYSJ Protein argonaute 4B	Unknown	RNA splicing/processing	S(6):100.0;S(12):100.0	132	45	2	1903.71	-1.85	45.77	0	0	0.933314	1.23754		1.08543	1.77963	1.49551		1.63757	0.593294	0.11756	1.04854	1.67458		1.36156	0.326998	0.510706	1.7419	1.77678		1.75934	0.69677	0.0479366
Cotton_D_gene_10038196	AVDS#DS#DHEDDGR	O22212	PRP4_ARATH U4/U6 small nuclear ribonucleoprotein PRP4-like protein	Nucleus	Cell cycle,division and differentiation	S(4):100.0;S(6):100.0	147	38	2	1721.58	-0.73	51.37	0	0	0.826894	0.815697		0.821295		1.47439	1.70145	1.58792	0.951165	0.0212848	1.18962	1.57954		1.38458	0.753473	0.101899	0.823742	1.05587		0.939806	0.194462	0.415069
Cotton_D_gene_10019833	GVS#INSAHNMLSAAR	Q9XGM1	VATD_ARATH V-type proton ATPase subunit D	Vacuole	Ion/protein transport	S(3):100.0	123	38	2	1751.84	1.65	129.35	0	0	0.98037	0.952748		0.966559	1.12521	0.788123		0.956666	-0.0148417	0.958671	0.975258	1.18198		1.07862	0.158256	0.394985	0.968453	1.06643		1.01744	0.0740161	0.422768
Cotton_D_gene_10013570	GWGNGRDS#DNEFQGGR	Q8L7S8	RH3_ARATH DEAD-box ATP-dependent RNA helicase 3	Chloroplast	Kinase,transferase and hydrolase	S(8):100.0	124	38	3	1975.82	2.15	95.08	1	0.001	1.2095	1.10205		1.15577	0.892529	0.978142		0.935335	-0.305305	0.0849202	0.786629	0.848487		0.817558	-0.499468	0.0319918	0.976903	1.00321		0.990056	-0.223278	0.0956811
Cotton_D_gene_10040116	AQVS#EVK	Q9MAS5	VA726_ARATH Putative vesicle-associated membrane protein 726	Membrane	Ion/protein transport	S(4):100.0	76	21	2	1128.59	-0.48	67.29	0	0	1.00236			1.00236		1.24794		1.24794	0.316146		1.52058			1.52058	0.601221		1.3602			1.3602	0.440421
Cotton_D_gene_10003609	QQS#PPSDLEFVSNK	Q9LTX2	TIR1L_ARATH Ion/protein transport inhibitor response 1-like protein	Nucleus	Sensory/signal transduction	S(3):99.1	187	41	3	1943.94	1.54	125.71	0	0	0.90343	0.967214		0.935322	1.01867	0.923018		0.970844	0.0537764	0.599602	1.0502	1.05956		1.05488	0.173544	0.0656143	1.06112	1.07186		1.06649	0.189335	0.0557567
Cotton_D_gene_10021026	FGVMDGNAS#DAEK	P43298	TMK1_ARATH Probable receptor protein kinase TMK1	Membrane	Kinase,transferase and hydrolase	S(9):100.0	127	42	2	1708.74	-4.03	112.31	0	0.001		1.21908		1.21908		0.816603		0.816603	-0.578086			0.813087		0.813087	-0.584311			0.988223		0.988223	-0.302884
Cotton_D_gene_10009818	KITFDDS#DDEN	Q6YS30	RH5_ORYSJ DEAD-box ATP-dependent RNA helicase 5	Nucleus	RNA splicing/processing	S(7):100.0	99	19	2	1666.71	0.14	98.19	1	0	1.11478			1.11478	0.924153			0.924153	-0.270556		0.938645			0.938645	-0.248108		0.959826			0.959826	-0.215915
Cotton_D_gene_10012806	NPAPS#AQQS#PAAR	B9RKT2	B9RKT2_RICCO Putative uncharacterized protein	Unknown	Unknown	S(5):100.0;S(9):100.0	63	10	2	1598.69	1.37	57.31	0	0	1.09776	1.11185		1.10481	0.766388	0.854846		0.810617	-0.446699	0.0224006	1.05306	1.03648		1.04477	-0.0806064	0.0313046	0.985166	0.905585		0.945375	-0.224832	0.0586484
	RNPAPSAQQS#PAAR					S(10):100.0	126	60	3	1674.82	1.72	49.42	1	0	1.00176	1.08438		1.04307	1.07901	1.02645		1.05273	0.0132995	0.861825	0.946732	0.848745		0.897738	-0.216469	0.151471	0.980937	1.00481		0.992873	-0.0711542	0.363411
Cotton_D_gene_10009119	GSELPSET#EETGNEDEAK	Q9QYI4	DJB12_MOUSE DnaJ homolog subfamily B member 12	Membrane	Chaperone	T(8):98.6	104	46	3	2289.98	-0.23	95.55	0	0			0.900144	0.900144			1.14932	1.14932	0.352553				1.2452	1.2452	0.46815				0.721636	0.721636	-0.318885
Cotton_D_gene_10027089	T#SCGSPNYAAPEVISGK	Q38997	KIN10_ARATH SNF1-related protein kinase catalytic subunit alpha KIN10	Nucleus	Sensory/signal transduction	T(1):98.4	183	50	3	2105.98	0.91	113.67	0	0	0.919139	1.16674	0.935643	1.00717	1.01195	0.945309	1.11623	1.0245	0.0246019	0.862957	0.944106	1.05064	0.77202	0.922255	-0.127075	0.497414	1.39437	1.23919	1.34067	1.32474	0.3954	0.0259825
	IHPS#EPTSPAVGHR					S(4):98.3	66	20	3	1708.83	0.92	75.9	0	0	1.09333	0.91636		1.00484	0.918511	0.971676		0.945094	-0.088444	0.584122	0.834844	1.04132		0.938082	-0.099187	0.672007	1.04315	1.12233		1.08274	0.107714	0.505979
Cotton_D_gene_10013896	SFNPVFGS#SK	Q15751	HERC1_HUMAN Probable E3 ubiquitin-protein ligase HERC1	Cytoplasm	Ion/protein transport	S(8):99.5	98	58	2	1437.71	2.75	123.85	0	0	0.890027	0.923453		0.90674	0.970687	1.029		0.999843	0.141013	0.109337	1.06159	1.1408		1.1012	0.280309	0.0455558	1.14268	0.966185		1.05443	0.217706	0.241824
Cotton_D_gene_10040514	SSQPLS#PESR	O22193	PUB4_ARATH U-box domain-containing protein 4	Unknown	Protein ubiquitination and modification	S(6):100.0	101	15	2	1311.61	-0.48	70.54	0	0	0.77698			0.77698	0.940923			0.940923	0.276199		0.888865			0.888865	0.194087			0.734246		0.734246	-0.0816138
	SVSASSALPNPDS#PR					S(13):100.0	173	52	2	1708.8	-0.08	99.09	0	0	1.06246	1.07167		1.06706	1.21987	0.91033		1.0651	-0.00265917	0.991027	0.994068	1.07933		1.0367	-0.041651	0.552244	0.747065	0.883471		0.815268	-0.388302	0.0664412
Cotton_D_gene_10007098	AAEVAGNS#A	Q9C5X9	HAC1_ARATH Histone acetyltransferase HAC1	Nucleus	Translation	S(8):100.0	91	23	2	1013.44	-0.58	50.01	0	0	0.963684	1.01767		0.990677	1.06156	1.10472		1.08314	0.128733	0.115907	0.881704	0.845861		0.863783	-0.197747	0.0594424	1.13738	1.05231		1.09485	0.14424	0.174586
Cotton_D_gene_10005672	ALNSAAGVDS#DEDDE	Q6UNT2	RL5_CUCSA 60S ribosomal protein L5	Ribosome	Translation	S(10):100.0	225	120	2	1731.67	1.56	88.1	0	0	0.959255	0.960135	0.941443	0.953611	1.02082	0.98509	1.00326	1.00306	0.0729303	0.0145176	1.0901	1.10716	1.06217	1.08648	0.188184	0.000778783	0.985296	0.950022	0.980846	0.972055	0.0276366	0.218665
Cotton_D_gene_10038192	KPEILLVS#K	B9SLN4	B9SLN4_RICCO Putative uncharacterized protein	Unknown	Unknown	S(8):100.0	96	34	3	1538.93	2.05	123.67	0	0	1.02909	0.952386		0.990738	1.15385	0.966151		1.06	0.0974895	0.565019	0.782133	1.02356		0.902846	-0.134023	0.559496	1.03278	1.0703		1.05154	0.0859282	0.290429
	AAATVVANAPS#NANT#PSK					S(11):100.0;T(15):100.0	148	29	3	2132.01	2.17	82.12	0	0.004	1.88714		2.001	1.94407		1.00706	1.45971	1.23338	-0.656459	0.0930317	1.06947	1.22815		1.14881	-0.758943	0.0147446	1.42056		1.04426	1.23241	-0.657595	0.0685442
Cotton_D_gene_10022353	GVS#DGESK	Q9ZQ34	Y2433_ARATH Uncharacterized protein At2g24330	Unknown	Unknown	S(3):100.0	78	27	2	1146.53	0.75	45.54	0	0	1.129	1.10472		1.11686	0.906835	1.12713		1.01698	-0.135153	0.462552	0.857222	0.787835		0.822528	-0.441311	0.0152395	1.02203	0.953677		0.987853	-0.177079	0.0707528
Cotton_D_gene_10002894	TASTSDADS#S#LMKQVAR	Q8W475	SWI3A_ARATH SWI/SNF complex subunit SWI3A	Nucleus	Transcription	S(9):83.7;S(10):83.7	77	3	3	2215.99	-1.47	77.04	1	0	1.88795	1.91652		1.90223	0.863234	0.85145		0.857342	-1.14975	0.000218628	0.57952	0.5894		0.58446	-1.70252	0.000131538	0.51923	0.51778		0.518505	-1.87527	0.000106833
Cotton_D_gene_10007243	VPS#ISELENR	O74396	VPS91_SCHPO Vacuolar protein sorting-associated protein 9a	Cytoplasm	Protein biosynthesis,processing and folding	S(3):100.0	104	35	2	1367.67	0	137.66	0	0	0.931964	0.947012		0.939488	0.924611	0.932116		0.928364	-0.0171849	0.316805	1.04921	0.999378		1.02429	0.124683	0.0826766	1.12542	1.12243		1.12393	0.258599	0.00172541
Cotton_D_gene_10005533	SFS#EVGALR	Q5KK25	ATG26_CRYNE Sterol 3-beta-glucosyltransferase	Unknown	Unknown	S(3):100.0	119	44	2	1189.57	0.84	122.52	0	0	0.873224	0.927658		0.900441	1.05296	1.01456		1.03376	0.199198	0.0571218	1.10142	1.02189		1.06166	0.237611	0.0789124	1.06738	1.08573		1.07655	0.257718	0.0255811
Cotton_D_gene_10040934	TSSISSLLDGS#VNR	B9SFD6	B9SFD6_RICCO ATP binding protein	Unknown	Unknown	S(11):96.0	115	42	2	1659.81	0.74	146.89	0	0.009	0.929002	0.943601		0.936302	0.851406	1.06944		0.960423	0.0366968	0.845761	1.15904	1.01898		1.08901	0.217972	0.162343	1.07888	1.02463		1.05175	0.167754	0.0544094
Cotton_D_gene_10034484	DDGS#QGSWK	Q3EDL4	Y1154_ARATH Probable serine/threonine-protein kinase At1g01540	Membrane	Kinase,transferase and hydrolase	S(4):98.0	62	24	2	1347.59	5.62	70.66	0	0		1.04467		1.04467		1.02304		1.02304	-0.0301847			0.976696		0.976696	-0.0970658			0.941588		0.941588	-0.149879
Cotton_D_gene_10021680	T#LHGLQAPDTK	Q9LV11	PMA11_ARATH ATPase 11, plasma membrane-type	Membrane	Ion/protein transport	T(1):100.0	132	52	2	1548.8	-0.26	96.63	0	0	0.82404	0.876201		0.85012	0.980994	1.19359		1.08729	0.355	0.162567	1.12198	1.0464		1.08419	0.350878	0.0363926	1.15197	1.00429		1.07813	0.342792	0.100492
	NLDIDTIQQAYT#V					T(12):99.1	184	62	2	1717.82	-0.61	148.52	0	0	0.848438	0.841428	0.901565	0.86381	1.01639	0.971646	0.914511	0.967516	0.16357	0.0416622	1.05208	1.05174	1.06612	1.05665	0.290707	0.000594723	1.15856	1.13799	1.09879	1.13178	0.389807	0.000488244
Cotton_D_gene_10030564	VDIDVLS#AR	O75381	PEX14_HUMAN Peroxisomal membrane protein PEX14	Peroxisome	Ion/protein transport	S(7):100.0	130	41	2	1211.62	0.42	135.92	0	0	1.13746	1.02815		1.08281	0.875377	0.955539		0.915458	-0.242208	0.132257	0.95494	0.977422		0.966181	-0.164408	0.171779	0.935796	1.01727		0.976533	-0.149033	0.259336
Cotton_D_gene_10003674	WNNEES#PPK	B9N1K5	B9N1K5_POPTR Predicted protein	Unknown	Unknown	S(6):100.0	145	32	2	1468.67	-0.19	88.13	0	0	1.131	1.13013		1.13057	0.950606	1.00462		0.977613	-0.209709	0.0297988	0.933118	0.852946		0.893032	-0.34026	0.0273213	0.902609	0.939174		0.920891	-0.295941	0.00752157
Cotton_D_gene_10002435	S#TSDAYEK	B9RFD0	B9RFD0_RICCO Putative uncharacterized protein	Unknown	Unknown	S(1):100.0	147	43	2	1268.57	1.15	58.41	0	0.004		0.897581		0.897581		1.06341		1.06341	0.244584			1.26894		1.26894	0.49951			0.851967		0.851967	-0.0752446
Cotton_D_gene_10007617	TASETDVS#VHSTFASR	Q07346	DCE_PETHY Glutamate decarboxylase	Unknown	Kinase,transferase and hydrolase	S(8):95.7	57	10	3	1918.87	1.09	100.62	0	0	1.22146			1.22146	1.01137			1.01137	-0.272297		1.01625			1.01625	-0.265345			1.17748		1.17748	-0.0528949
Cotton_D_gene_10040408	AIQESLNVES#PPR	P0C7Q8	Y1927_ARATH LIM and UIM domain-containing At1g19270	Unknown	Organ growth	S(10):100.0	145	73	2	1663.82	1.67	115.58	0	0	1.09463	0.968168		1.0314	0.964266	1.00901		0.986638	-0.0640098	0.573238	0.906815	0.995459		0.951137	-0.116877	0.407772	0.982045	1.05622		1.01913	-0.0172609	0.882496
Cotton_D_gene_10039003	SFS#DGNILR	Q91WF7	FIG4_MOUSE Polyphosphoinositide phosphatase	Membrane	Cell cycle,division and differentiation	S(3):100.0	115	35	2	1232.58	0.55	120.61	0	0	0.902214	0.890822		0.896518	1.03713	1.00165		1.01939	0.185302	0.0222301	1.07724	1.12699		1.10211	0.29787	0.0150588	1.05695	1.05371		1.05533	0.23529	0.00138755
Cotton_D_gene_10008059	GMEQLMSDVS#PR	B9N9U6	B9N9U6_POPTR Predicted protein	Unknown	Unknown	S(10):99.2	136	28	2	1573.69	2.27	134.41	0	0	1.25405	1.05606		1.15505	0.953296	1.1002		1.02675	-0.169879	0.407237	0.84343	0.968405		0.905917	-0.35051	0.167127	0.803026	0.871285		0.837155	-0.464394	0.093526
Cotton_D_gene_10021036	DMS#QADFGR	O23255	SAHH1_ARATH Adenosylhomocysteinase 1	Unknown	Amino acid metabolic process	S(3):100.0	90	24	2	1266.5	0.79	65.38	0	0		0.892104		0.892104		0.836886		0.836886	-0.0921808			0.963172		0.963172	0.110582			0.997707		0.997707	0.161404
Cotton_D_gene_10036040	SGFDT#PAS#STR	Q1WLP5	Q1WLP5_MANES Neutral/alkaline invertase	Unknown	Kinase,transferase and hydrolase	T(5):100.0;S(8):98.9	123	35	2	1349.58	-1.48	68.54	0	0	1.01605	1.00999		1.01302	1.01836	1.02471		1.02154	0.012076	0.191895	0.998614	0.967036		0.982825	-0.0436562	0.201147	1.01765	0.922817		0.970233	-0.0622588	0.462885
	AGLDNYETTY#SPGGR					Y(10):99.4	264	82	2	1824.79	-0.84	109.63	0	0.001	1.01975	0.990796	0.961622	0.990723	0.963511	0.883904	0.959091	0.935502	-0.0827405	0.14748	0.954099	0.99206	0.965556	0.970572	-0.0296465	0.374896	1.16156	1.12711	1.03347	1.10738	0.160597	0.0492256
	S#LSELSIGLTR					S(1):100.0	133	32	2	1399.73	1.06	150.93	0	0		0.994396		0.994396		0.948307		0.948307	-0.0684663			1.00834		1.00834	0.0200898			1.04879		1.04879	0.0768334
Cotton_D_gene_10022069	KGSS#NEGSAQEER	Q2UY13	Q2UY13_LOTJA Nucleoporin	Unknown	Unknown	S(4):98.9	117	47	3	1746.79	0.65	48.6	1	0	0.975689	0.994558		0.985124		2.20134	1.88195	2.04164	1.05136	0.0221671	1.66698	0.38974		1.02836	0.0619689	0.952187	1.38889	0.985033		1.18696	0.268895	0.423242
Cotton_D_gene_10024650	HVGGS#DADDV	P59234	YIPL_SOLTU Protein yippee-like	Unknown	Unknown	S(5):100.0	76	48	2	1195.47	-0.12	65.96	0	0	1.05275	1.03679		1.04477	0.973169	0.90729		0.94023	-0.152101	0.0909899	1.01048	0.94698		0.97873	-0.0942025	0.181175	0.937688	1.07465		1.00617	-0.0543127	0.631899
Cotton_D_gene_10010097	TAHNMSSSS#LR	Q93Z81	CAX3_ARATH Vacuolar cation/proton exchanger 3	Vacuole	Ion/protein transport	S(9):91.2	53	40	2	1414.63	0.65	65.1	0	0.005	0.676878	0.684234	0.598775	0.653296	1.06028	0.74562	1.20525	1.00372	0.619544	0.0645216	0.956905	0.946341	0.986475	0.96324	0.56016	0.000486666	0.8655	1.21247	1.8051	1.29436	0.986427	0.0806529
Cotton_D_gene_10017666	DVMEEAGKS#EEENENENK	A5AE76	A5AE76_VITVI Putative uncharacterized protein	Nucleus	DNA/RNA binding	S(9):100.0	97	11	3	2593.14	0.98	88.04	1	0		0.895901	0.895148	0.895524		1.24569	0.431964	0.838827	-0.0943596	0.901938		0.80264	0.4651	0.63387	-0.498546	0.261199	0.43698		0.47859	0.457785	-0.968063	0.00225205
Cotton_D_gene_10015233	TSS#YPEQQQK	B9RI49	B9RI49_RICCO Putative uncharacterized protein	Unknown	Unknown	S(3):98.0	112	45	2	1563.73	-0.87	59.45	0	0	0.979214	0.87494		0.927077	1.06076	1.18697		1.12386	0.277708	0.138076	1.07082	1.07882		1.07482	0.213334	0.105762	0.925129	0.982494		0.953812	0.041015	0.697226
Cotton_D_gene_10020948	TAS#QDDLK	Q04960	DNJH_CUCSA DnaJ protein homolog	Membrane	Biotic/abiotic stress response	S(3):98.7	63	21	2	1245.6	0.95	59.04	0	0		1.20147		1.20147		1.04528		1.04528	-0.200913			1.17624		1.17624	-0.0306192			0.977997		0.977997	-0.296899
Cotton_D_gene_10001239	FGFSFGT#K	Q9S7W1	CB4C_ARATH Chlorophyll a-b binding protein CP29.3	Chloroplast	Photosynthesis	T(7):100.0	94	30	2	1258.61	0.25	150.53	0	0	0.760794	0.808794		0.784794	0.896165	0.890694		0.893429	0.18704	0.0460523	1.0678	1.02134		1.04457	0.412523	0.0161329	1.09952	1.16724		1.13338	0.530246	0.0138811
Cotton_D_gene_10008158	ASS#PVLSEK	B9RB69	B9RB69_RICCO Putative uncharacterized protein	Nucleus	Transcription	S(3):99.4	152	47	2	1285.67	2.1	76.21	0	0	1.07066	1.05662		1.06364	0.916522	1.0096		0.963061	-0.143311	0.166072	0.942388	0.93093		0.936659	-0.183414	0.00505328	1.01662	0.972074		0.994347	-0.0971886	0.0972892
Cotton_D_gene_10007648	SENS#PETR	O88746	TOM1_MOUSE Target of Myb protein 1	Cytoplasm	Ion/protein transport	S(4):100.0	83	38	2	1143.48	0.67	37.85	0	0	1.07645	1.33754	1.19495	1.20298	1.02542	0.886745	0.978367	0.963511	-0.32024	0.049193	0.914959	0.92757	0.739475	0.860668	-0.483084	0.0241419	1.06381	0.882205	1.08696	1.01099	-0.250842	0.12571
Cotton_D_gene_10004274	SNPFDS#DDEFDNK	Q9S7P9	SNP33_ARATH SNAP25 homologous protein SNAP33	Membrane	Cell cycle,division and differentiation	S(6):100.0	262	57	2	1897.77	0.79	122.24	0	0.001	1.11435	1.16638		1.14037	1.0748	1.05379		1.06429	-0.0995976	0.11336	0.985697	0.943335		0.964516	-0.241619	0.0345208	0.791877	0.790149		0.791013	-0.527722	0.00550556
Cotton_D_gene_10035510	IPAIVES#PTK	B9HJY9	B9HJY9_POPTR Predicted protein	Unknown	Unknown	S(7):100.0	166	57	2	1422.79	1.74	120.53	0	0	1.74388	1.4592	1.69348	1.63219	0.518306	1.38509	0.36763	0.757008	-1.10843	0.0563581	1.47096	0.955169	0.944655	1.12359	-0.538684	0.0591972	0.690661	1.02405	1.57765	1.09745	-0.572646	0.121866
Cotton_D_gene_10000290	TDSVPAS#P	O43663	PRC1_HUMAN Protein regulator of cytokinesis 1	Cytoplasm	Cell cycle,division and differentiation	S(7):100.0	96	35	2	997.437	0.81	67.98	0	0	1.72873	1.57523	0.959899	1.42129	0.687327	0.715831	1.42224	0.941799	-0.593706	0.226836	4.51098	1.2845		2.89774	1.02773	0.319433	1.31617	1.02467	2.04904	1.46329	0.0420218	0.918319
	DDAAS#HVS#R					S(5):100.0;S(8):100.0	65	42	2	1261.47	0.66	46.3	0	0	1.4271	1.35363	1.36224	1.38099	0.525592	1.20481	0.78216	0.837519	-0.721508	0.0526626	0.975742	0.93321	0.878695	0.929216	-0.571617	0.000242841	0.993423	0.976406	1.04869	1.00617	-0.456824	0.000297948
	RLS#LNANQNSSR					S(3):100.0	78	20	3	1583.78	-0.04	78.2	1	0	0.974946	1.04463		1.00979	0.871236	1.0084		0.939818	-0.103599	0.459053	1.03101	0.93021		0.98061	-0.0423011	0.680874	1.11879	0.999795		1.05929	0.0690486	0.547305
Cotton_D_gene_10014205	LKPDQT#QSNK	Q03200	LIRP1_ORYSJ Light-regulated protein	Unknown	Unknown	T(6):100.0	123	38	3	1670.89	0.87	59.91	0	0	1.19459	1.02117		1.10788	0.792664	0.858875		0.82577	-0.423991	0.0933352	0.786115	0.896838		0.841476	-0.396807	0.122351	1.07488	1.17873		1.12681	0.0244362	0.86874
	EYLEYNS#PK					S(7):100.0	143	54	2	1510.71	-1.02	108.71	0	0	0.796812	0.834527	0.74614	0.792493	1.02236	0.854509	0.94021	0.939026	0.244767	0.0555974	1.12874	1.24729	1.0512	1.14241	0.52761	0.00499742	1.08705	1.11466	1.24296	1.14822	0.534933	0.00283268
Cotton_D_gene_10034979	LQFVSNIGEHDADDEMS#PR	B9RGZ7	B9RGZ7_RICCO Phosphoglycerate mutase	Unknown	Unknown	S(17):100.0	126	36	3	2400.03	-0.31	132.27	0	0	0.907138	0.980616		0.943877	1.39949	1.05389		1.22669	0.3781	0.250553	0.988308	0.969278		0.978793	0.0524049	0.454684	0.857478	1.02746		0.942469	-0.0021537	0.989248
Cotton_D_gene_10029979	DLEPDPGES#EGER	Q5XJE5	LEO1_MOUSE RNA polymerase-associated protein LEO1	Nucleus	Transcription	S(9):100.0	225	62	2	1653.68	-0.25	86.14	0	0	0.938942	0.960365	0.981683	0.96033	1.10609	1.05978	1.04715	1.07101	0.157365	0.00704301	0.989801	1.05158	1.0027	1.01469	0.0794421	0.0730655	0.967948	0.939944	0.927906	0.945266	-0.0228099	0.428478
	KGIES#DEDS#PPR					S(5):100.0;S(9):100.0	78	25	2	1777.77	0.68	72.2	1	0	1.22048	1.16574		1.19311	1.05473	0.939087		0.996908	-0.259194	0.0918924	0.79955	0.945518		0.872534	-0.451444	0.0543462	0.811347	0.844743		0.828045	-0.526946	0.00762497
	MAVVYDS#DEE					S(7):98.4	85	32	2	1381.54	0.84	107.42	0	0	1.19651	1.03006		1.11329	0.958299	0.983168		0.970734	-0.197676	0.232339	0.882351	0.994395		0.938373	-0.24659	0.223372	0.846881	0.969622		0.908251	-0.293659	0.185863
Cotton_D_gene_10037229	GTYEAAPAAQTGQQGGAGNAS#PRT	Q96I24	FUBP3_HUMAN Far upstream element-binding protein 3	Nucleus	Transcription	S(21):96.2	57	38	3	2485.12	-1.34	78.6	1	0	1.41121	1.27363		1.34242	0.752007	0.701386		0.726696	-0.885411	0.0138773	0.797168	0.965958		0.881563	-0.606701	0.0515385	0.632232	0.724304		0.678268	-0.984909	0.0151798
Cotton_D_gene_10016817	AAYPHVEVQPLS#PPK	Q6EU10	MTA70_ORYSJ Probable N6-adenosine-methyltransferase MT-A70-like	Nucleus	DNA/RNA binding	S(12):100.0	160	38	3	2001.04	-0.78	125.54	0	0	0.971692	0.929983		0.950838	0.986515	0.893129		0.939822	-0.0168113	0.849422	1.06865	1.12519		1.09692	0.206188	0.0532529	0.991409	1.07775		1.03458	0.121774	0.222808
Cotton_D_gene_10026424	SSAS#NIETSAR	O59737	GYP1_SCHPO GTPase-activating protein gyp1	Golgi apparatus	Biotic/abiotic stress response	S(4):100.0	119	47	2	1346.61	0.81	67.49	0	0	0.96069	0.986009		0.973349	1.05434	1.11057		1.08245	0.153277	0.0714154	0.990954	0.939207		0.965081	-0.0123086	0.801066	1.03883	1.00052		1.01967	0.0670796	0.181125
Cotton_D_gene_10010972	APS#PANNPLLGSLPK	Q00808	HETE1_PODAN Vegetative incompatibility protein HET-E-1	Unknown	Unknown	S(3):100.0	153	35	3	1843.99	0.58	148.33	0	0.007	0.862416	0.873275		0.867846	1.05363	0.95663		1.00513	0.211872	0.106553	1.06119	1.0635		1.06235	0.291742	0.00081353	1.18345	1.11709		1.15027	0.406462	0.0138775
Cotton_D_gene_10027819	REEFS#PR	Q08935	ROC1_NICSY 29 kDa ribonucleoprotein A, chloroplastic	Chloroplast	RNA splicing/processing	S(5):100.0	118	19	2	1144.53	0.86	64.79	1	0		0.980329		0.980329		1.14344		1.14344	0.222043			0.914312		0.914312	-0.100579			1.01305		1.01305	0.0473675
Cotton_D_gene_10032501	GLAYDIS#DDQQDITR	Q7X9A0	RCA1_LARTR Ribulose bisphosphate carboxylase/oxygenase activase 1	Chloroplast	Photosynthesis	S(7):100.0	177	40	2	1933.86	-0.76	127.42	0	0	1.04643	1.14189	0.892004	1.02677	0.853694	0.88005	0.932385	0.88871	-0.208336	0.144977	1.104	0.936352	1.26209	1.10081	0.100451	0.567322	1.02317	1.02241	0.97539	1.00699	-0.0280702	0.803692
	YLSEAALGEANEDS#INR					S(14):100.0	101	34	2	2075.94	-1.25	131.95	0	0	1.06447	1.07961	1.0207	1.05493	1.0178	0.907276	0.980706	0.968594	-0.123179	0.0797826	0.851853	1.14916	1.06485	1.02195	-0.045812	0.733243	0.791251			0.791251	-0.414935
Cotton_D_gene_10022462	SLVS#EEGIQAGR	Q9FLH0	NMCP_ARATH Putative nuclear matrix constituent protein 1-like protein	Nucleus	Nucleus organization	S(4):100.0	71	31	2	1469.71	-2.39	106.13	0	0		0.95969		0.95969		1.01657		1.01657	0.0830692			1.02261		1.02261	0.0916157			1.03661		1.03661	0.111233
Cotton_D_gene_10006357	AFDEDGAS#SR	O95208	EPN2_HUMAN Epsin-2	Cytoplasm	Endocytosis	S(8):99.3	153	48	2	1278.51	0.16	69.55	0	0.001	1.13406	1.03114		1.0826	1.11073	1.19869		1.15471	0.0930303	0.398343	0.773006	0.802742		0.787874	-0.458463	0.0314796	0.940518	0.949549		0.945033	-0.196063	0.116812
	KQS#EQNIGAPPSYEEAVTETQSPVR					S(3):96.0	57	17	3	3193.47	0.88	120.2	1	0	0.968401	0.981282	1.13206	1.02725	1.15613	0.831153	0.794675	0.927319	-0.147646	0.473203	0.5823	0.5797		0.581	-0.822174	0.00714614	1.65006	1.17865		1.41436	0.46136	0.132058
Cotton_D_gene_10006472	QLEHAFS#PFGK	Q05966	GRP10_BRANA Glycine-rich RNA-binding protein 10	Unknown	DNA/RNA binding	S(7):100.0	118	33	3	1628.8	-6.04	140.59	0	0	1.10446	0.874562		0.989511	0.828343	0.923719		0.876031	-0.175734	0.458097	0.929359	1.1685		1.04893	0.0841301	0.754442	1.03687	1.09905		1.06796	0.11007	0.57773
Cotton_D_gene_10008196	APDS#PGQETTPSNTR	B9S3Y9	B9S3Y9_RICCO Putative uncharacterized protein	Unknown	DNA/RNA binding	S(4):100.0	175	62	2	1781.79	1.5	63.24	0	0.001	0.970906	0.939376		0.955141	1.13954	0.585014		0.862277	-0.147562	0.769895	0.969328	1.26643		1.11788	0.226978	0.389751	0.978108	1.11363		1.04587	0.130917	0.322089
Cotton_D_gene_10001555	T#AANS#PSGTK	O22040	ANP1_ARATH Mitogen-activated protein kinase kinase kinase ANP1	Unknown	Kinase,transferase and hydrolase	T(1):100.0;S(5):98.8	79	43	2	1381.6	-0.47	42.04	0	0		0.970707	1.04205	1.00638		1.07744	0.913467	0.995453	-0.0157472	0.91392		0.823411	0.9357	0.879555	-0.194326	0.19683		1.11696	1.06136	1.08916	0.114043	0.20867
Cotton_D_gene_10021692	S#LQANNLHNLASGDAAGINK	Q66T82	MARE1_COTJA Microtubule-associated protein RP/EB family member 1	Cytoplasm	Cell cycle,division and differentiation	S(1):100.0	221	70	3	2376.19	-0.02	125.09	0	0		1.0761		1.0761		0.932932		0.932932	-0.205968			0.95965		0.95965	-0.165232			0.978905		0.978905	-0.136571
Cotton_D_gene_10030553	GTEEES#ENEGEEK	O00566	MPP10_HUMAN U3 small nucleolar ribonucleoprotein protein MPP10	Nucleus	RNA splicing/processing	S(6):100.0	195	54	2	1834.75	0.44	58.67	0	0.004	0.726887	0.898963	1.09185	0.9059	1.17822	0.875946	0.840228	0.964798	0.0908751	0.715227	0.902336	1.3553	1.01855	1.09206	0.269631	0.339823	1.24189	0.92395	1.00085	1.05556	0.220589	0.352624
Cotton_D_gene_10025786	LPGGFAAQT#IIGTGR	Q9XJ27	RR9_ARATH 30S ribosomal protein S9, chloroplastic	Chloroplast	Translation	T(9):100.0	105	24	2	1682.88	2.97	149.5	0	0	1.22366	1.20126		1.21246	0.68569	0.7256		0.705645	-0.78092	0.00203255		1.47699	0.938956	1.20797	0.00654803	0.988224	1.3333	0.76468		1.04899	-0.208933	0.623627
Cotton_D_gene_10031090	VIFVPPGEGFS#PK	Q9Y4E6	WDR7_HUMAN WD repeat-containing protein 7	Unknown	Unknown	S(11):100.0	139	37	2	1741.92	0.99	155.6	0	0.001	0.873719	0.881194		0.877456	0.995854	1.00686		1.00136	0.190557	0.00287021	1.14147	1.0257		1.08359	0.304413	0.0708732	1.16194	1.13651		1.14922	0.389262	0.00236963
	GLDS#PAGS#PR					S(4):100.0;S(8):100.0	68	24	2	1260.52	0.75	59.63	0	0	1.11765			1.11765	0.914092			0.914092	-0.290057		0.821784			0.821784	-0.443637		1.06956			1.06956	-0.0634511
Cotton_D_gene_10025024	TTS#PPGGSVGS#PSNK	Q91Z38	TTC1_MOUSE Tetratricopeptide repeat protein 1	Unknown	Unknown	S(3):98.0;S(11):98.0	129	40	2	1820.81	0.01	71.4	0	0.001	1.11222	1.05495	1.005	1.05739	0.956836	1.12132	0.975526	1.01789	-0.0549203	0.549622	0.837912	0.875604	0.922441	0.878652	-0.267143	0.0105825	1.01822	0.920848	1.04986	0.996309	-0.0858419	0.286134
Cotton_D_gene_10004090	AGGLSGGS#PSSASSR	B0S733	REN3A_DANRE Regulator of nonsense transcripts 3A	Cytoplasm	RNA splicing/processing	S(8):94.5	103	17	2	1501.67	-1.34	59.13	0	0	1.0847	1.0895		1.0871	0.72162	0.98195		0.851785	-0.351923	0.212418	0.55233	0.67005		0.61119	-0.819037	0.0149785	0.91289		0.70358	0.808235	-0.427638	0.116748
Cotton_D_gene_10002061	VDS#DTESGGGPNNASNADLSSPK	O23310	NFYB3_ARATH Nuclear Transcription factor Y subunit B-3	Nucleus	Transcription	S(3):96.4	170	67	3	2587.14	0.34	91.85	0	0	1.20003	0.812079	1.22927	1.08046	1.03318	1.00793	0.848412	0.963174	-0.165777	0.467855	0.82694	1.05146	1.06134	0.979913	-0.140919	0.551204	0.897591	1.16353	0.796882	0.952668	-0.1816	0.501836
Cotton_D_gene_10035362	NS#NSVLEDVESGK	Q8LFD1	LPP3_ARATH Putative lipid phosphate phosphatase 3	Chloroplast	Lipid biosynthetic/metabolic process	S(2):100.0	182	84	2	1745.82	-0.07	129.35	0	0	1.03795	1.03975	1.01293	1.03021	0.861841	0.89355	0.834726	0.863372	-0.254884	0.000941706	0.897288	1.11039	1.1867	1.06479	0.0476341	0.711398	1.1967	0.963802	0.94709	1.03586	0.00789615	0.947718
Cotton_D_gene_10020349	EQEAAEEAEKS#AA	Q9FJP3	RK29_ARATH 50S ribosomal protein L29, chloroplastic	Chloroplast	Translation	S(11):100.0	102	23	3	1730.77	1.42	74.8	1	0	1.05449	1.15758		1.10604	0.8957	0.906016		0.900858	-0.296025	0.0582322	0.94585	0.883557		0.914704	-0.274021	0.0864262	1.05954	0.923859		0.991699	-0.157422	0.31167
Cotton_D_gene_10020627	SGS#YGSLDK	B9N3G2	B9N3G2_POPTR Predicted protein	Unknown	Unknown	S(3):98.7	75	26	2	1281.6	-0.22	78.04	0	0	0.95946	0.966794		0.963127	1.0483	1.04321		1.04575	0.118747	0.00290552	0.930001	0.976099		0.95305	-0.0151741	0.707999	1.1062	1.0511		1.07865	0.163429	0.0532957
Cotton_D_gene_10037936	TGSES#PLSNR	Q9M9S4	Y1143_ARATH Probable LRR receptor-like serine/threonine-protein kinase At1g14390	Membrane	Kinase,transferase and hydrolase	S(5):100.0	131	44	2	1271.58	0.31	60.95	0	0.008	1.06593	0.996927		1.03143	0.913781	0.957319		0.93555	-0.140757	0.143162	0.96136	1.02257		0.991965	-0.0562827	0.482328	1.01205	1.01541		1.01373	-0.0249704	0.659366
Cotton_D_gene_10039654	EAGS#PIRS#R	Q8WXF0	SRR35_HUMAN 35 kDa SR repressor protein	Nucleus	RNA splicing/processing	S(4):100.0;S(8):100.0	86	17	2	1276.56	1.94	54.15	1	0.001		1.36254	1.46186	1.4122		1.62189	0.945063	1.28348	-0.137886	0.742838	0.54021		0.54103	0.54062	-1.38526	0.00323069	0.999361		0.717085	0.858223	-0.718518	0.0658241
	ELNGERS#PS#Q					S(7):100.0;S(9):100.0	103	20	2	1420.56	0.79	51.81	1	0	1.44774	1.54667	1.51445	1.50295	1.72066	1.55051	1.98935	1.75351	0.222444	0.128406	0.764313	0.668113	0.65127	0.694565	-1.11362	5.99969e-05	0.814059	0.801398	0.760307	0.791921	-0.924371	2.85994e-05
	SYT#PS#PPR					T(3):98.8;S(5):100.0	91	23	2	1208.49	0.55	73.73	0	0	1.08569	1.11254		1.09912		0.62653	0.92469	0.77561	-0.502939	0.163222	1.10365		0.48598	0.794817	-0.467648	0.428712		0.62641	0.5564	0.591405	-0.894124	0.00540866
Cotton_D_gene_10030440	IAYSQQDS#LTPMQR	P04794	HSP14_SOYBN 17.5 kDa class I heat shock protein	Cytoplasm	Biotic/abiotic stress response	S(8):97.8	111	41	2	1861.86	0.29	114.58	0	0	0.983471	1.03647		1.00997	1.26491	1.00235		1.13363	0.166637	0.45331	0.914679	0.957467		0.936073	-0.10962	0.162238	0.915384	0.988118		0.951751	-0.0856571	0.324992
Cotton_D_gene_10001916	VSVNAPNS#PR	Q8LPQ9	FPA_ARATH Flowering time control protein FPA	Nucleus	Cell cycle,division and differentiation	S(8):100.0	170	43	2	1264.62	0.07	74.56	0	0.001	1.11949	1.05684	1.19228	1.12287	1	1.0038	1.04026	1.01469	-0.146157	0.0583847	0.480798	1.03307	0.879194	0.797687	-0.493296	0.126901	1.34062	0.904612	0.81688	1.0207	-0.137626	0.572898
Cotton_D_gene_10008959	NSVGGAT#PELLT#PR	O43663	PRC1_HUMAN Protein regulator of cytokinesis 1	Nucleus	Cell cycle,division and differentiation	T(7):98.0;T(12):98.0	56	27	2	1715.79	1.91	108.35	0	0		1.13004		1.13004		0.886981		0.886981	-0.349399			1.01781		1.01781	-0.150906			0.87007		0.87007	-0.37717
Cotton_D_gene_10025186	NIDETDEHLGGS#PR	B9HPT6	B9HPT6_POPTR Predicted protein	Unknown	Unknown	S(12):100.0	99	29	3	1763.77	0.5	84	0	0		1.07416		1.07416		0.878807		0.878807	-0.289591			1.10117		1.10117	0.0358283			0.882219		0.882219	-0.284
Cotton_D_gene_10037310	QVS#AIEDAPNSK	B9RR60	B9RR60_RICCO Putative uncharacterized protein	Unknown	Unknown	S(3):100.0	173	37	2	1626.8	3.01	94.92	0	0.001	0.934399	1.00647		0.970434	0.98507	0.912148		0.948609	-0.0328173	0.711729	1.09062	1.03877		1.06469	0.133737	0.167704	1.02598	1.02719		1.02658	0.0811503	0.259556
Cotton_D_gene_10027475	SSPLTPSMS#R	B9SZ51	B9SZ51_RICCO Putative uncharacterized protein	Unknown	Unknown	S(9):98.3	97	24	2	1286.59	1.27	92.04	0	0		1.08809		1.08809		0.778554		0.778554	-0.482929			0.952789		0.952789	-0.191569			1.08741		1.08741	-0.000901892
Cotton_D_gene_10029623	ESTS#SDEK	Q9SAR5	AKR2_ARATH Ankyrin repeat domain-containing protein 2	Unknown	Unknown	S(4):96.9	77	20	2	1250.54	0.52	44.55	0	0		1.3025		1.3025	1.20612			1.20612	-0.110916			0.820575		0.820575	-0.666576			1.13708		1.13708	-0.195946
Cotton_D_gene_10000500	MIPSSEEAGS#PIQEGK	Q9S7W5	TCP13_ARATH Transcription factor TCP13	Unknown	Transcription	S(10):100.0	115	22	3	2027.97	2.57	106.67	0	0	1.20365			1.20365	0.86061			0.86061	-0.483985			0.921996		0.921996	-0.384584		0.914774			0.914774	-0.395929
Cotton_D_gene_10033131	VGGAPMDAAPEPGVS#NPGVADGVGR	O75526	HNRGT_HUMAN RNA-binding motif protein, X-linked-like-2	Nucleus	DNA/RNA binding	S(15):100.0	110	25	3	2517.15	-0.63	119.43	0	0	1.12444	1.12559		1.12502	0.702564	0.637512		0.670038	-0.747629	0.00507345		1.41907	0.575456	0.997263	-0.173898	0.790588	1.2222	0.58213		0.902165	-0.318481	0.558265
Cotton_D_gene_10016008	T#LHGLQPPEASNLFNDK	Q03194	PMA4_NICPL Plasma membrane ATPase 4	Membrane	Ion/protein transport	T(1):100.0	107	18	3	2249.13	2.23	149.67	0	0		0.911312		0.911312		1.33277		1.33277	0.548411			0.874345		0.874345	-0.0597424			1.01553		1.01553	0.156216
Cotton_D_gene_10022361	GISLDEIKNES#VDLER	Q03194	PMA4_NICPL Plasma membrane ATPase 4	Membrane	Ion/protein transport	S(11):100.0	91	16	3	2185.09	-2.47	146.8	1	0		1.03335		1.03335	0.855614			0.855614	-0.272297			0.938282		0.938282	-0.139236			0.955849		0.955849	-0.112475
	T#LHGLQPPETSNVFNER					T(1):100.0	179	37	3	2163.04	-0.07	137.52	0	0	0.883139	0.956552		0.919845	1.03119	0.973302		1.00225	0.123773	0.219997	1.07707	1.25448		1.16578	0.341826	0.124541	1.09297	0.855816		0.974393	0.0831122	0.703262
Cotton_D_gene_10039568	EDNDS#DDEEKR	O15042	SR140_HUMAN U2-associated protein SR140	Nucleus	RNA splicing/processing	S(5):100.0	118	30	3	1719.7	0.37	40.48	1	0	1.43426	1.45084		1.44255	1.20979	0.741127		0.975459	-0.564469	0.18459	0.800434	1.12235		0.961391	-0.585425	0.0962715	0.70479	0.74851		0.72665	-0.989289	0.00106478
Cotton_D_gene_10031253	NFSEANS#NEQSPK	Q4G056	TYDP1_RAT Tyrosyl-DNA phosphodiesterase 1	Nucleus	DNA repair,replication and modification	S(7):100.0	108	19	3	1819.81	-1.15	69.05	0	0.007	1.10254			1.10254	0.771778			0.771778	-0.514573		0.866596			0.866596	-0.347399		0.848956			0.848956	-0.37707
Cotton_D_gene_10029325	EDS#LRHEIDC	Q8GYX8	DNJ10_ARATH Chaperone protein dnaJ 10	Unknown	Chaperone	S(3):100.0	57	21	2	1497.62	1.59	92.69	1	0		0.894194		0.894194		1.18868		1.18868	0.410701			1.1045		1.1045	0.304734			0.924529		0.924529	0.0481307
Cotton_D_gene_10016340	DNNS#GDDAGGGFR	Q9XI07	SWI3C_ARATH SWI/SNF complex subunit SWI3C	Nucleus	Transcription	S(4):100.0	128	31	2	1505.58	-0.05	70.23	0	0		1.16811		1.16811		1.18739		1.18739	0.0236177			0.891339		0.891339	-0.39013			0.701036		0.701036	-0.736616
Cotton_D_gene_10007834	SS#SGNLVDAAR	Q9C5J9	Y5483_ARATH Uncharacterized GTP-binding protein At5g64813	Cytoplasm	Circadian rhythm	S(2):98.4	119	42	2	1300.6	0.07	79.55	0	0	0.912068	1.00268		0.957374	1.05888	1.03824		1.04856	0.131255	0.188717	1.07134	0.961497		1.01642	0.08634	0.494149	1.03168	1.01221		1.02195	0.094163	0.29815
Cotton_D_gene_10023397	QQALSMS#PTGR	P54697	MYOJ_DICDI Myosin-J heavy chain	Vacuole	Unknown	S(7):96.4	105	40	2	1399.65	0.58	85.13	0	0	0.872837	0.812167		0.842502	1.15196	1.09531		1.12363	0.415421	0.0211066	1.09651	1.15473		1.12562	0.417968	0.0213485	0.986039	1.07799		1.03201	0.292711	0.0750854
Cotton_D_gene_10015565	VSSILGPES#PETEPSNVEK	Q2Z1Z1	Q2Z1Z1_PRUMU Hypothetical salt-inducible protein (Fragment)	Unknown	Unknown	S(9):99.2	181	47	3	2367.16	-0.81	126.97	0	0			1.16412	1.16412			1.08967	1.08967	-0.0953485				0.693134	0.693134	-0.748034				0.967406	0.967406	-0.267046
Cotton_D_gene_10003686	TGPALDQTHVS#T#AVK	Q9LK35	THE1_ARATH Receptor-like protein kinase THESEUS 1	Membrane	Sensory/signal transduction	S(11):99.2;T(12):99.2	106	31	3	1972.94	0.84	103.36	0	0	0.988161			0.988161	0.987905			0.987905	-0.000373803		1.03027			1.03027	0.0602044		1.00808			1.00808	0.0287921
Cotton_D_gene_10006026	VVAEDLHS#DEDSEGR	P58223	Y4837_ARATH KH domain-containing protein At4g18375	Nucleus	DNA/RNA binding	S(8):100.0	209	80	2	1881.8	1.38	87.44	0	0	0.962732	1.09648	1.11919	1.05947	0.908502	0.773609	0.891884	0.857998	-0.304292	0.0357334	0.997594	1.11606	0.980508	1.03139	-0.0387529	0.68712	1.14771	1.01202	0.953558	1.03776	-0.0298626	0.787828
Cotton_D_gene_10040693	DLMIGQPS#DSEVGDR	Q6P7H4	NIPA_XENLA NIPA-like protein	Nucleus	Cell cycle,division and differentiation	S(8):99.2	137	34	2	1842.81	2.05	119.56	0	0	1.06746	1.10609		1.08678	0.66489	0.966387		0.815639	-0.414052	0.216353	1.15302	0.982822		1.06792	-0.0252484	0.848976	0.951969	0.948299		0.950134	-0.19385	0.0195719
	TDS#VVGDIEPR					S(3):100.0	128	36	2	1411.66	0.54	109.81	0	0.001	0.966043	0.985002		0.975522	0.889118	1.02044		0.954779	-0.0310083	0.784118	1.07091	1.04063		1.05577	0.114049	0.0461465	1.07914	0.974951		1.02705	0.074253	0.433163
	AES#IES#GEK					S(3):100.0;S(6):100.0	61	27	2	1397.58	0.46	71.42	0	0	0.992545	1.2399	0.991805	1.07475	0.982115	1.02959	1.08745	1.03305	-0.0570887	0.660362	0.910612	0.794811	0.995479	0.900301	-0.255522	0.159198	1.11842	0.882254	0.8983	0.966325	-0.153421	0.389176
Cotton_D_gene_10010129	VIPAGS#SGGGK	P17093	RS11_SOYBN 40S ribosomal protein S11	Ribosome	Translation	S(6):99.2	121	77	2	1297.68	1.78	74.46	0	0.005	1.1192			1.1192	0.948351			0.948351	-0.238975		0.846735			0.846735	-0.402485		1.01564			1.01564	-0.140079
Cotton_D_gene_10004091	FEHDS#PFR	Q8GWR3	QKIL5_ARATH KH domain-containing protein At1g09660	Nucleus	DNA/RNA binding	S(5):100.0	119	22	2	1258.54	4.13	94.73	0	0.001	1.03258			1.03258	0.83639			0.83639	-0.304006			0.886986		0.886986	-0.21927			0.861172		0.861172	-0.261881
Cotton_D_gene_10007850	APDVDNVES#PKS#DPDK	B9RN44	B9RN44_RICCO NEFA-interacting nuclear protein NIP30	Unknown	Unknown	S(9):100.0;S(12):100.0	97	17	3	2305.04	0.1	89.62	1	0	1.09564			1.09564	1.06451			1.06451	-0.0415843		0.960819			0.960819	-0.189437		0.860984			0.860984	-0.347716
Cotton_D_gene_10015000	EPINFGS#L	P22778	ATPO_IPOBA ATP synthase subunit O	Mitochondrion	Ion/protein transport	S(7):100.0	84	11	2	1100.52	0.42	156.45	0	0	0.812459			0.812459	0.854707			0.854707	0.0731347			1.15288		1.15288	0.504875				1.01639	1.01639	0.323082
Cotton_D_gene_10031143	TSSFSVADSGGQTLSS#VLNNPHAGK	Q9P1Q0	VPS54_HUMAN Vacuolar protein sorting-associated protein 54	Vacuole	Ion/protein transport	S(16):94.8	124	43	3	2829.37	2.61	148.21	0	0	1.13362	1.09603		1.11482	0.753697	1.33362		1.04366	-0.0951675	0.829355	1.24555	0.618355		0.931952	-0.258489	0.619375	0.50002	0.56503		0.532525	-1.0659	0.00413213
Cotton_D_gene_10004903	SMS#FS#PER	O65570	VILI4_ARATH Villin-4	Cytoplasm	Cell cytoskeleton	S(3):99.9;S(5):99.9	56	38	2	1244.45	0.16	93.8	0	0.001	0.780624	0.876135		0.82838	1.08029	1.07766		1.07898	0.381298	0.0344753	1.13666	1.01878		1.07772	0.379619	0.081416	1.07623	1.07123		1.07373	0.374268	0.0359531
	NLS#TPPPVVK					S(3):99.3	139	49	2	1419.79	1.69	98.36	0	0	0.721452	0.933888	1.11816	0.9245	0.944081	0.783858	0.803921	0.843953	-0.13151	0.555049	1.20726	0.988576	1.1664	1.12075	0.277713	0.213618	1.16831	1.30091	0.790174	1.08646	0.232896	0.444602
	GRS#PAFNALAAAFENPNAR					S(3):100.0	202	64	3	2198.06	-0.69	169.88	1	0		0.836282		0.836282		0.765211		0.765211	-0.128132			1.33304		1.33304	0.672659			1.09684		1.09684	0.391292
Cotton_D_gene_10022365	NYS#KS#PQYR	Q16629	SFRS7_HUMAN Splicing factor, arginine/serine-rich 7	Nucleus	RNA splicing/processing	S(3):98.7;S(5):98.7	75	18	2	1590.7	0.48	71.25	1	0.002	1.81582	2.18086	1.39988	1.79885	1.1166	1.75947	0.867286	1.24779	-0.527708	0.189097		0.821735	0.836647	0.829191	-1.1173	0.0447661	1.69541	1.18818	0.96094	1.28151	-0.489233	0.173812
Cotton_D_gene_10007529	SDDNS#QDLESNETELR	Q9VLT1	MON2_DROME Protein MON2 homolog	Golgi apparatus	Ion/protein transport	S(5):100.0	142	32	2	2075.86	2.46	94.92	0	0	0.992262			0.992262	1.10082			1.10082	0.149786		1.27849			1.27849	0.365648		0.668623			0.668623	-0.569528
	TSS#VTGDVNR					S(3):98.9	146	45	2	1259.57	-0.26	60.32	0	0	0.801478	0.787584		0.794531	1.11874	1.04905		1.0839	0.44805	0.0147445	1.12477	1.14046		1.13261	0.511482	0.000959283	1.10582	1.15955		1.13268	0.511571	0.00666647
Cotton_D_gene_10025570	GWSES#GSPNVR	Q94A40	COPA1_ARATH Coatomer subunit alpha-1	Endoplasmic reticulum	Ion/protein transport	S(5):99.3	169	38	2	1399.61	-3.02	86.3	0	0	0.905863	0.900059		0.902961	1.10334	0.97769		1.04052	0.204562	0.160255	1.04123	1.07721		1.05922	0.230267	0.0133284	1.03688	1.10685		1.07186	0.247388	0.0405861
Cotton_D_gene_10015871	S#SPELTETYGEVTSQGR	B9SBJ6	B9SBJ6_RICCO Putative uncharacterized protein	Unknown	Unknown	S(1):99.2	153	40	2	2064.93	2.62	130.4	0	0	1.09559	1.08413		1.08986	1.09972	0.873696		0.986708	-0.143448	0.458215	0.824521	1.08431		0.954416	-0.191453	0.406926	0.957265	0.887182		0.922224	-0.240954	0.0420533
Cotton_D_gene_10028839	S#VGDLTAADLK	Q42961	PGKH_TOBAC Phosphoglycerate kinase	Chloroplast	Photosynthesis	S(1):100.0	125	56	2	1457.75	1.2	124	0	0	0.931776	0.877029		0.904402	0.861397	0.874808		0.868102	-0.0590996	0.326649	1.14995	1.18108		1.16552	0.365931	0.0142338	1.07581	1.12073		1.09827	0.280196	0.0317769
Cotton_D_gene_10015295	S#YGDMSEAAGR	Q8LF20	CAP2_ARATH Putative clathrin assembly protein At2g25430	Membrane	Endocytosis	S(1):98.5	62	30	2	1367.54	-0.57	84.14	0	0	1.08302	1.05141		1.06722	1.00859	1.13771		1.07315	0.00800089	0.936986	0.965006	0.814988		0.889997	-0.261978	0.14695	0.90787	1.00349		0.95568	-0.159251	0.157145
Cotton_D_gene_10028665	VGLS#FGSK	Q9LK32	Y3721_ARATH Uncharacterized protein At3g27210	Unknown	Unknown	S(4):100.0	90	28	2	1162.61	0.9	118.75	0	0	0.974123			0.974123	1.14947			1.14947	0.238787		0.972175			0.972175	-0.00288828		1.10076			1.10076	0.176323
Cotton_D_gene_10011900	NSEFAS#NK	Q84W41	GLR36_ARATH Glutamate receptor 3.6	Membrane	Ion/protein transport	S(6):100.0	86	42	2	1264.58	2.33	62.21	0	0.001		0.948922		0.948922		1.10041		1.10041	0.21368			0.98312		0.98312	0.051078			1.0279		1.0279	0.115339
Cotton_D_gene_10022751	FGT#TSTK	C6TEH0	C6TEH0_SOYBN Putative uncharacterized protein	Unknown	Unknown	T(3):98.4	71	37	2	1109.55	0.58	64.14	0	0.001	0.778466	0.765894		0.77218	1.42095	1.77484		1.5979	1.04916	0.0430333	1.26626	1.49289		1.37957	0.837215	0.0331834	1.52313	1.76179		1.64246	1.08885	0.0183361
Cotton_D_gene_10009299	TTLPDRPLS#ATR	B9HSQ1	B9HSQ1_POPTR Predicted protein	Unknown	Unknown	S(9):99.0	64	15	2	1551.8	-0.69	96	0	0	1.5369	1.55268		1.54479	0.86568	0.89354		0.87961	-0.812475	0.000578746	1.18454	0.78147		0.983005	-0.65214	0.108345	1.13	1.45698		1.29349	-0.256142	0.264482
Cotton_D_gene_10035615	GIYSNS#TK	Q9SA72	Y1357_ARATH Probable receptor-like protein kinase At1g30570	Membrane	Sensory/signal transduction	S(6):98.9	111	28	2	1237.61	2.22	67.1	0	0		0.883626		0.883626		1.09265		1.09265	0.306324			1.05052		1.05052	0.249596			1.07082		1.07082	0.277208
Cotton_D_gene_10031502	T#TKPVPSGSPWYGPDR	P27493	CB22_TOBAC Chlorophyll a-b binding protein 21	Chloroplast	Photosynthesis	T(1):99.1	218	62	3	2113.04	2.5	115.39	0	0	0.58267	0.631952	0.599298	0.60464	1.37463	0.94106	0.651658	0.989116	0.710063	0.14192	1.4469	1.0244	1.06777	1.17969	0.964259	0.0130472	1.38335	1.30867	1.05251	1.24818	1.04567	0.00313689
Cotton_D_gene_10003374	YGLS#DDEFDGSMK	Q7KZ85	SPT6H_HUMAN Transcription elongation factor SPT6	Nucleus	Transcription	S(4):100.0	163	42	2	1831.77	2.55	135.33	0	0	1.12685	1.31774		1.22229	0.723602	0.890348		0.806975	-0.598997	0.081843	0.925554	0.780345		0.85295	-0.51906	0.0912254	1.09972	0.805404		0.952562	-0.359708	0.263932
Cotton_D_gene_10004713	FSS#EPIFGPK	B9HD71	B9HD71_POPTR Predicted protein	Unknown	Unknown	S(3):99.1	128	44	2	1476.74	1.23	137.63	0	0.005	0.851654	0.842695		0.847175	1.11459	0.908233		1.01141	0.255639	0.252739	1.07102	1.2265		1.14876	0.439346	0.0606634	1.0812	1.10217		1.09169	0.365826	0.0021674
Cotton_D_gene_10037213	FSSELNDS#NK	Q54EH1	EPN_DICDI Epsin	Membrane	Cell cycle,division and differentiation	S(8):98.5	57	33	2	1508.69	1.57	98.69	0	0.002	0.769978	0.728956		0.749467	1.09816	1.0527		1.07543	0.520977	0.00870695	1.21432	1.01752		1.11592	0.574297	0.0676864	0.989065	1.0572		1.02313	0.449056	0.0204681
Cotton_D_gene_10032473	EGS#YEEVEAK	Q2KIA6	PRPF3_BOVIN U4/U6 small nuclear ribonucleoprotein Prp3	Nucleus	RNA splicing/processing	S(3):99.4	76	29	2	1508.68	0.11	87.13	0	0	0.895862	0.865979		0.88092	1.24006	1.94687		1.59346	0.855084	0.181554	1.40971	1.65465		1.53218	0.793789	0.034067	0.7953	1.17432		0.98481	0.160834	0.639541
Cotton_D_gene_10035119	S#GQLGQVEK	Q9FZ45	Y1686_ARATH Uncharacterized membrane protein At1g16860	Unknown	Unknown	S(1):100.0	130	29	2	1313.67	1.28	77.95	0	0.004	1.17546			1.17546	0.999141			0.999141	-0.234465			1.00972		1.00972	-0.21927			1.09083		1.09083	-0.107803
Cotton_D_gene_10038398	CATADLGS#VDGDEDEK	Q9LUS2	TC120_ARATH Translocase of chloroplast 120	Chloroplast	Ion/protein transport	S(8):100.0	132	42	2	2049.86	0.81	99.55	0	0	1.22442	1.26545		1.24493	0.674063	1.21166		0.942862	-0.400953	0.378974	0.956565	0.522883		0.739724	-0.751011	0.146184	0.953865	0.896283		0.925074	-0.42843	0.0119962
Cotton_D_gene_10022688	RLSS#FEALQSATR	Q7SXP8	GMPAB_DANRE Mannose-1-phosphate guanyltransferase alpha-B	Unknown	Unknown	S(4):98.8	160	50	2	1689.84	-0.11	127.08	1	0	0.996043	0.875556		0.9358	1.09618	0.65839		0.877285	-0.0931539	0.820707	0.81791	1.31819		1.06805	0.190708	0.658404	1.07948	0.964906		1.02219	0.127396	0.407847
Cotton_D_gene_10030389	EAPLKPES#GEGQQ	P93259	1433_MESCR 14-3-3-like protein	Unknown	Unknown	S(8):100.0	62	15	3	1737.83	1.83	73.87	0	0	1.19325	1.19184		1.19254	0.805005	0.863632		0.834318	-0.515374	0.00663335	0.901703	0.845781		0.873742	-0.448764	0.00760952	0.955807	0.954323		0.955065	-0.320373	1.85748e-05
Cotton_D_gene_10016934	VAAAET#PPSVTEKS#PNNR	P93788	REMO_SOLTU Remorin	Membrane	Ion/protein transport	T(6):100.0;S(14):97.9	142	39	3	2316.09	-0.41	87.77	1	0	1.20408	1.26964	1.13509	1.20294	0.799469	0.781969	1.01968	0.867039	-0.472391	0.0173131	1.01254	1.09898	0.954175	1.0219	-0.235309	0.0341213	0.952703	0.816383	0.830934	0.866673	-0.473	0.00443194
Cotton_D_gene_10028491	TCEEEPLS#PSSR	Q93ZR6	WSD1_ARATH O-acyltransferase WSD1	Endoplasmic reticulum	Lipid biosynthetic/metabolic process	S(8):100.0	193	64	2	1615.68	-0.87	85.84	0	0	0.939643	1.02621	0.992178	0.98601	0.99557	1.03529	0.959824	0.996895	0.0158383	0.760179	1.05385	0.952474	0.962178	0.989501	0.00509791	0.936174	1.05118	1.03251	1.02065	1.03478	0.0696494	0.141804
Cotton_D_gene_10003896	KVGS#AADWSANY	P24805	TSJT1_TOBAC Stem-specific protein TSJT1	Unknown	Unknown	S(4):97.1	50	38	2	1636.76	0.11	120.55	1	0	0.909992	0.820533		0.865263	1.03758	0.990331		1.01396	0.228785	0.0988683	1.03654	1.03634		1.03644	0.260427	0.0619983	1.0501	1.19672		1.12341	0.376675	0.0951396
Cotton_D_gene_10030956	SGQTS#EPNS#EDETDIGGK	Q9ZVD0	SRRT_ARATH Serrate RNA effector molecule	Nucleus	RNA splicing/processing	S(5):98.9;S(9):98.9	165	47	3	2218.96	1.83	84.42	0	0.001	0.985936	1.01754	1.06137	1.02162	1.12363	1.07616	1.06396	1.08792	0.090716	0.0802383	0.9778		0.941731	0.959766	-0.0900982	0.14236	0.830058	0.914401	0.813295	0.852585	-0.260937	0.0114382
Cotton_D_gene_10002825	SES#PAPPR	Q6NY52	THOC5_DANRE THO complex subunit 5 homolog	Nucleus	RNA splicing/processing	S(3):100.0	89	36	2	1064.49	0.33	44.64	0	0	1.03885	0.973675		1.00626	0.929927	0.925828		0.927878	-0.117	0.138392	0.939318	1.01464		0.976979	-0.0426072	0.616088	1.05203	1.09153		1.07178	0.0910021	0.227684
Cotton_D_gene_10021427	SQLT#QGR	Q8NVT1	PCRA_STAAW ATP-dependent DNA helicase pcrA	Cytoplasm	DNA repair,replication and modification	T(4):100.0	105	29	2	1013.49	1.17	50.23	0	0	1.41458			1.41458	1.76398			1.76398	0.318461			1.22078		1.22078	-0.212568		1.64091			1.64091	0.214125
Cotton_D_gene_10023570	VDS#SSGNQGVLGSR	Q6MG49	BAT3_RAT Large proline-rich protein BAT3	Cytoplasm	Apoptosis	S(3):99.4	220	80	2	1586.73	0.1	80.79	0	0	1.13036	1.11699	1.07854	1.10863	1.00474	0.962845	0.857469	0.941685	-0.235462	0.022929	0.877924	0.906511	1.0619	0.948778	-0.224635	0.0541661	0.953646	0.988431	1.02415	0.988742	-0.165111	0.00942956
Cotton_D_gene_10007255	SNS#VDLNR	O14340	YB35_SCHPO Oxysterol-binding protein homolog C2F12.05c	Cytoplasm	Biotic/abiotic stress response	S(3):100.0	113	33	2	1128.52	0.48	59.21	0	0	0.913944	0.876782		0.895363	1.04898	1.04281		1.0459	0.224193	0.015298	1.09447	1.11907		1.10677	0.305811	0.0109283	1.01133	1.05017		1.03075	0.20315	0.0372244
Cotton_D_gene_10004880	QECCLSFDS#PR	Q8L6Y1	UBP14_ARATH Ubiquitin carboxyl-terminal hydrolase 14	Cytoplasm	Protein ubiquitination and modification	S(9):98.8	60	40	2	1622.65	0.94	106.68	0	0	1.11319	1.0724		1.09279	0.93868	0.944174		0.941427	-0.215102	0.0179865	1.01575	0.913759		0.964754	-0.179789	0.145015	0.864194	1.01017		0.937182	-0.221622	0.17643
Cotton_D_gene_10037737	QNNSQS#ASDIR	Q5ZLD7	VPS53_CHICK Vacuolar protein sorting-associated protein 53 homolog	Golgi apparatus	Ion/protein transport	S(6):99.5	165	49	2	1443.63	-1.12	55.74	0	0.001	0.968401	0.961282	1.13206	1.02058	1.15613	0.834153	0.774675	0.921653	-0.147096	0.49205	0.938023	1.1948	0.993803	1.04221	0.0302535	0.832578	0.949247	1.03672	1.03982	1.0086	-0.0170428	0.858794
Cotton_D_gene_10036545	LDAPPQTPTTPGTSGSTAPQAQPASQPQPS#PR	Q9UKV3	ACINU_HUMAN Apoptotic chromatin condensation inducer in the nucleus	Nucleus	Apoptosis	S(30):99.7	75	23	3	3392.63	1.32	104.28	0	0	0.928591	1.07595		1.00227	1.30646	0.956108		1.13128	0.174689	0.567242	1.07823	1.05895		1.06859	0.0924365	0.4663	0.806423	0.86125		0.833836	-0.265435	0.165415
	SDST#AS#EGTPK					T(4):97.8;S(6):97.8	83	57	2	1447.66	0.97	54.97	0	0	0.919928	0.916288	0.928454	0.921557	1.17779	1.2198	1.14149	1.17969	0.356267	0.000353592	0.802438	0.770869	0.846443	0.806583	-0.192249	0.00662067	0.922476	0.919208	0.942505	0.928063	0.0101499	0.46817
	ENAETEEDNGFNS#DPQPTDEGGIEK					S(13):100.0	278	64	3	3090.3	1.77	106.84	0	0	1.24	1.14635		1.19318	1.02116	0.431192		0.726176	-0.716414	0.258362	1.15476	1.23081		1.19278	-0.000471635	0.995428	0.462163	0.986717		0.72444	-0.719868	0.220587
	NFSRS#DS#TASEGTPK					S(5):98.1;S(7):98.1	85	39	3	2031.87	0.35	71.41	1	0	0.985301	0.920669		0.952985	1.10717	1.07305		1.09011	0.193948	0.0642493	0.929223	1.05432		0.991772	0.0575543	0.637012	1.02059	1.02303		1.02181	0.100602	0.167118
	ESS#GQNENVNTDIEVESEDSK					S(3):98.5	205	55	3	2678.15	-0.5	106.03	0	0		0.916922	0.898865	0.907894		1.75371	2.15655	1.95513	1.10667	0.0351251		1.20722	1.57248	1.38985	0.614334	0.118826		0.915415	1.14769	1.03155	0.938123	0.399675
Cotton_D_gene_10016918	FDVGLS#DSEGK	Q03523	MURE_BACSU UDP-N-acetylmuramoyl-L-alanyl-D-glutamate--2, 6-diaminopimelate ligase	Cytoplasm	Cell cycle,division and differentiation	S(6):100.0	142	64	2	1521.71	2.49	121.27	0	0	1.03135	1.01547		1.02341	1.15031	1.00974		1.08003	0.0776805	0.507441	0.758618	0.811441		0.78503	-0.382565	0.0131222	1.03752	1.14171		1.08962	0.0904342	0.335854
Cotton_D_gene_10022512	S#ANEQLPASVSFVK	Q8TCG2	P4K2B_HUMAN Phosphatidylinositol 4-kinase type 2-beta	Cytoplasm	Lipid biosynthetic/metabolic process	S(1):100.0	130	37	3	1844.94	-0.64	135.16	0	0	0.980653	1.0542		1.01743	0.803168	1.04461		0.923889	-0.139133	0.535787	1.08134	0.86395		0.972645	-0.0649393	0.733986	1.11255	1.0227		1.06763	0.0694804	0.47837
Cotton_D_gene_10012394	YPES#PK	Q9NSI6	BRWD1_HUMAN Bromodomain and WD repeat-containing protein 1	Cytoplasm	Cell cytoskeleton	S(4):100.0	74	31	2	1088.53	-0.09	68.37	0	0		1.20325		1.20325	0.903644			0.903644	-0.413115			1.59191		1.59191	0.403813		1.36208			1.36208	0.178874
Cotton_D_gene_10002602	T#PPVS#PPR	Q8K4Q0	RPTOR_MOUSE Regulatory-associated protein of mTOR	Cytoplasm	Sensory/signal transduction	T(1):100.0;S(5):100.0	54	25	2	1154.51	0.4	80.6	0	0	0.95687	0.965741		0.961306	1.2036	1.54787		1.37573	0.517135	0.137826	1.32145	0.901097		1.11127	0.209147	0.549623	2.39265	2.33971		2.36618	1.29949	0.000364772
Cotton_D_gene_10012150	EEFGS#GVQEPEK	Q9C9Y8	Y3868_ARATH Probable inactive receptor kinase At3g08680	Membrane	Kinase,transferase and hydrolase	S(5):100.0	161	51	2	1703.78	2.19	100.77	0	0	0.972351	0.923458	0.939246	0.945018	1.11927	1.12818	0.975552	1.07433	0.185028	0.0660339	1.04747	0.906924	1.17148	1.04196	0.140883	0.280577	0.882311	1.04668	0.909716	0.946236	0.00185722	0.982724
	DSNVQT#P					T(6):100.0	81	48	2	984.416	0.66	49.27	0	0	1.07321	1.05297		1.06309	0.804133	0.757372		0.780752	-0.445327	0.00804422	0.965851	1.02262		0.994236	-0.0966042	0.149694	1.00166	1.08391		1.04278	-0.027822	0.678936
	QSDSENRPS#SEENK					S(9):92.4	73	5	3	1974.86	0.07	46.81	0	0.007	0.956249			0.956249	0.85393			0.85393	-0.163268		0.786037			0.786037	-0.28279			0.692324		0.692324	-0.465938
	APLQS#PR					S(5):100.0	83	31	2	992.505	0.61	59.64	0	0	0.802117			0.802117	1.19712			1.19712	0.577683		1.17896			1.17896	0.55563		0.989915			0.989915	0.303492
Cotton_D_gene_10002191	LILAADS#FER	Q9FMF5	RPT3_ARATH Root phototropism protein 3	Membrane	Protein ubiquitination and modification	S(7):100.0	100	42	2	1358.68	-0.03	145.59	0	0.004	0.824984	0.872281		0.848633	1.04736	1.0708		1.05908	0.3196	0.0153674	1.17517	1.12051		1.14784	0.43571	0.0142784	1.07253	1.03276		1.05265	0.310807	0.0221769
Cotton_D_gene_10018097	SSS#QNLS#SR	Q59S85	LPE10_CANAL Mitochondrial inner membrane magnesium Ion/protein transporter LPE10	Mitochondrion	Ion/protein transport	S(3):96.5;S(7):96.5	58	24	2	1269.5	0.5	46.21	0	0.001		0.829451		0.829451		1.28034		1.28034	0.626298			1.02928		1.02928	0.311407			1.03203		1.03203	0.315256
Cotton_D_gene_10002809	TFTGHS#S#KR	Q7ZWU7	EST2B_XENLA Extended synaptotagmin-2-B	Unknown	Unknown	S(6):97.9;S(7):97.9	50	24	2	1468.66	0.2	52.47	1	0	0.800267	0.747959		0.774113	1.07215	1.13966		1.1059	0.514611	0.0161632	1.17874	1.06666		1.1227	0.536356	0.0300621	1.08106	1.03416		1.05761	0.450192	0.0150083
Cotton_D_gene_10013987	ASS#PCLTPIGGGR	Q8TB72	PUM2_HUMAN Pumilio homolog 2	Cytoplasm	Translation	S(3):98.1	138	44	2	1496.71	0.85	96.75	0	0	1.05561	1.04858		1.0521	0.958239	1.06524		1.01174	-0.0564271	0.530174	0.922653	0.858785		0.890719	-0.240223	0.0374226	0.91111	0.912816		0.911963	-0.206218	0.00066557
	AYLGALLS#PQK					S(8):100.0	142	45	2	1528.84	2.43	149.28	0	0	0.888532	0.713722		0.801127	1.07399	1.30987		1.19193	0.573197	0.116874	1.04027	0.87843		0.95935	0.260026	0.315365	1.086	1.26907		1.17753	0.555667	0.0969028
Cotton_D_gene_10027863	STS#VEDSTEIK	Unknown	Unknown	Unknown	Unknown	S(3):99.4	172	42	2	1563.74	-0.5	79.9	0	0	0.96735	0.946578		0.956964	1.20199	1.1308		1.1664	0.28552	0.029945	1.06789	1.07366		1.07078	0.162119	0.00885141	0.836966	0.916922		0.876944	-0.12598	0.192311
Cotton_D_gene_10004597	FFGLEDEHPS#R	Q8LGM7	MOCOS_SOLLC Molybdenum cofactor sulfurase	Unknown	Kinase,transferase and hydrolase	S(10):100.0	116	41	2	1557.69	3.37	133.19	0	0	1.10935	0.962492		1.03592	1.10161	1.2652		1.18341	0.19203	0.311724	1.11411	0.933035		1.02357	-0.0173007	0.925305	0.645617	0.927512		0.786564	-0.397277	0.257205
	EALEEAS#EDGSLFK					S(7):99.4	111	41	2	1892.89	6.15	134.74	0	0.001		1.126		1.126		0.928964		0.928964	-0.277512			1.01678		1.01678	-0.147199			0.844722		0.844722	-0.414658
Cotton_D_gene_10005599	NQS#VNSDADTQR	Q9SJG2	Y2296_ARATH Probable receptor-like protein kinase At2g42960	Unknown	Kinase,transferase and hydrolase	S(3):100.0	115	32	2	1558.66	-0.08	46.82	0	0.001		1.06969		1.06969		0.954792		0.954792	-0.163934			0.99092		0.99092	-0.110352			0.940645		0.940645	-0.185471
Cotton_D_gene_10024285	LGS#PVVEAK	A5CBI0	A5CBI0_VITVI Putative uncharacterized protein	Unknown	Unknown	S(3):100.0	96	28	2	1267.69	1.78	95.85	0	0.004	0.9894	0.942523		0.965962	1.02304	1.01476		1.0189	0.0769749	0.156137	0.96523	0.96646		0.965845	-0.000174007	0.996487	1.04364	1.12191		1.08277	0.164696	0.124623
Cotton_D_gene_10039002	SFS#LADVR	B9IKE9	B9IKE9_POPTR Predicted protein	Unknown	Unknown	S(3):100.0	66	29	2	1118.54	0.79	127.46	0	0.002	0.852744	0.812508		0.832626	0.957653	0.942015		0.949834	0.190007	0.0322788	1.13608	1.1738		1.15494	0.472077	0.00724046	1.13912	1.17877		1.15895	0.477072	0.00740871
Cotton_D_gene_10022743	GS#DS#EVEK	Q9LEY9	NHP2_ARATH H/ACA ribonucleoprotein complex subunit 2-like protein	Nucleus	RNA splicing/processing	S(2):100.0;S(4):100.0	88	35	2	1298.52	1.01	56.18	0	0	1.37203	1.36405	1.216	1.31736	0.901282	0.951167	1.02784	0.960096	-0.456399	0.0046816	0.856309	0.894866	0.970861	0.907345	-0.537926	0.00253242	1.07514	0.995567	0.981338	1.01735	-0.372836	0.00685804
Cotton_D_gene_10030871	LS#TSFNVNK	Q7XZQ7	FL3H_PETCR Flavanone 3-dioxygenase	Unknown	Secondary metabolite biosynthesis	S(2):98.9	106	38	2	1377.7	0.48	114.63	0	0	0.65668	0.528044		0.592362	1.26339	1.13488		1.19914	1.01744	0.0217213	0.806944	0.951107		0.879026	0.569426	0.0972787	0.834898	0.35845		0.596674	0.0104638	0.987644
Cotton_D_gene_10030963	S#SEPQPTK	Q14103	HNRPD_HUMAN Heterogeneous nuclear ribonucleoprotein D0	Cytoplasm	Transcription	S(1):99.3	107	26	2	1241.6	1.77	56.2	0	0.003		1.03597		1.03597	0.888862			0.888862	-0.22095		1.07534			1.07534	0.0538064			1.25042		1.25042	0.271426
Cotton_D_gene_10005812	NGES#AAEEE	Q84WM0	RL292_ARATH 60S ribosomal protein L29-2	Ribosome	Translation	S(4):100.0	57	57	2	1159.43	0.83	57.21	0	0	1.00663	1.02908	0.924533	0.986748	1.09341	1.58579	1.72918	1.46946	0.574533	0.068668	0.406253	0.39823	0.40484	0.403108	-1.29152	5.23102e-05	1.51862	1.10587	1.8677	1.4974	0.601703	0.0833524
Cotton_D_gene_10024595	GRS#RS#PDADAGAEDGAYR	Q16629	SFRS7_HUMAN Splicing factor, arginine/serine-rich 7	Nucleus	RNA splicing/processing	S(3):100.0;S(5):100.0	124	35	3	2154.88	2.74	69.17	2	0	1.44712	1.39823		1.42267	0.79526	0.809474		0.802367	-0.844365	0.00168	0.72688	0.730175		0.728527	-0.965551	0.00124347	0.647007	0.64573		0.646369	-1.13818	0.00099075
	RPQEGGGPS#PK					S(9):100.0	77	6	3	1477.75	7.05	48.06	0	0	1.3571	1.34866		1.35288	0.53432		0.5382	0.53626	-1.33503	3.23467e-05	0.44987	0.45012		0.449995	-1.58805	2.18639e-05	0.54689	0.56071		0.5538	-1.2886	0.000102652
Cotton_D_gene_10012834	VSS#QFLPADGSR	Q9SL76	P2C19_ARATH Protein phosphatase 2C and cyclic nucleotide-binding/kinase domain-containing protein	Unknown	Kinase,transferase and hydrolase	S(3):99.2	190	52	2	1487.7	-0.18	123.65	0	0	0.836417	0.815768	0.814085	0.82209	0.997376	1.05167	1.08788	1.04564	0.347021	0.00120501	1.02611	1.09372	1.09521	1.07168	0.382506	0.000474541	1.1788	1.07228	1.07655	1.10921	0.432164	0.00127673
Cotton_D_gene_10002166	TIQFVDWCPT#GFK	P33629	TBA_PRUDU Tubulin alpha chain	Cytoplasm	Cell cytoskeleton	T(10):100.0	193	62	2	1966.94	-0.89	180.33	0	0.007	0.702546	0.714881		0.708713	1.93125	2.01123		1.97124	1.47583	0.00102559	1.34769	1.01038		1.17904	0.734332	0.108253	0.94156	1.27235		1.10696	0.643322	0.137883
Cotton_D_gene_10013535	GVES#DSDGSDSK	P93655	LONH2_ARATH Lon protease homolog 2, mitochondrial	Mitochondrion	Protein biosynthesis,processing and folding	S(4):99.2	103	19	2	1550.65	4.78	49.57	0	0.001	1.18629			1.18629	0.847132			0.847132	-0.485798		0.800124			0.800124	-0.568161		1.03523			1.03523	-0.196505
Cotton_D_gene_10009100	SS#PEVS#PR	Q9FXI5	IQD32_ARATH Protein IQ-DOMAIN 32	Unknown	Biotic/abiotic stress response	S(2):99.2;S(6):100.0	87	34	2	1162.47	1.07	43.55	0	0	1.26104	1.24921		1.25513	0.890289	0.965178		0.927733	-0.436049	0.0131437	0.916433	0.956296		0.936365	-0.422689	0.00422715	0.967891	0.88029		0.92409	-0.441725	0.0173633
	SLS#QAQQGAK					S(3):100.0	114	52	2	1385.7	-0.82	76.08	0	0	1.26012	1.12174	1.14603	1.17596	0.729541	1.00927	1.06058	0.93313	-0.333693	0.094682	0.93571	0.837145	0.68672	0.819858	-0.520397	0.0132858	1.03354	0.999435	1.02193	1.0183	-0.207678	0.0227958
	VNTNNS#PR					S(6):100.0	88	29	2	1125.52	0.84	37.58	0	0	1.24141	1.30087		1.27114	0.865545	0.89087		0.878208	-0.533489	0.00669536	0.845578	0.582947		0.714263	-0.831597	0.0537827	0.993721	0.919796		0.956758	-0.409896	0.022017
	WMS#VSSSEK					S(3):99.0	122	30	2	1424.64	0.51	92.44	0	0		1.02131		1.02131		1.1196		1.1196	0.132563			0.84678		0.84678	-0.270362			1.03393		1.03393	0.0177177
	KTEDCDS#PR					S(7):100.0	61	19	3	1475.65	1.98	37.46	1	0	1.27003	1.26542		1.26772	0.680364	0.67564		0.678002	-0.90288	3.1318e-05	0.662031	0.66499		0.663511	-0.934051	2.05484e-05	0.68661	0.941152		0.813881	-0.639352	0.0704539
Cotton_D_gene_10031775	NS#PVLS#SENK	P42158	KC1D_ARATH Casein kinase I isoform delta-like	Cytoplasm	Kinase,transferase and hydrolase	S(2):100.0;S(6):99.4	109	46	2	1442.71	0.5	69.15	0	0	1.07075	0.96412		1.01744	1.14733	1.09656		1.12194	0.141065	0.218771	0.849512	1.04528		0.947396	-0.102897	0.593955	0.934429	0.944142		0.939285	-0.115301	0.281776
Cotton_D_gene_10018412	ALETTPAIGAVYPGGPRS#PR	B9S5M1	B9S5M1_RICCO Putative uncharacterized protein	Unknown	Unknown	S(18):100.0	178	36	3	2234.14	-1.21	129.86	1	0	0.888367	0.937096		0.912732	0.884796	0.827023		0.855909	-0.0927323	0.271564	1.24874	1.16506		1.2069	0.403044	0.0260364	1.02745	1.07805		1.05275	0.2059	0.0575496
Cotton_D_gene_10030718	QDS#MQLQGR	Q8W234	SEUSS_ARATH Transcriptional corepressor SEUSS	Nucleus	Transcription	S(3):100.0	128	31	2	1286.57	-0.25	67.79	0	0.006	1.07015	0.984548		1.02735	1.04666	0.925529		0.986094	-0.0591285	0.633956	0.958299	1.06885		1.01357	-0.0194742	0.862009	0.9052	1.0216		0.9634	-0.0927195	0.469441
	SAS#FNTDSYMR					S(3):98.9	109	20	2	1502.61	1.32	109.95	0	0	0.99929			0.99929	0.987443			0.987443	-0.0172059		1.06387			1.06387	0.0903465		0.957457			0.957457	-0.0616957
Cotton_D_gene_10020003	NQIQYS#PETPPMR	Q7LBC6	KDM3B_HUMAN Lysine-specific demethylase 3B	Nucleus	Transcription	S(6):99.2	163	62	2	1784.82	0.55	107.84	0	0	1.07522	1.16537		1.1203	0.95468	0.901362		0.928021	-0.271649	0.0668312	1.02643	1.02109		1.02376	-0.130001	0.165964	0.900824	0.790968		0.845896	-0.405326	0.0609847
	DGS#PFEESWR					S(3):100.0	106	27	2	1433.58	-0.46	122.4	0	0	0.908162	0.950985		0.929574	0.987386	1.01882		1.0031	0.109829	0.109472	1.1027	1.06459		1.08364	0.221251	0.0329099	1.05614	0.998037		1.02709	0.14392	0.114015
Cotton_D_gene_10025319	NVVLDEFGS#PK	P21239	RUB1_BRANA RuBisCO large subunit-binding protein subunit alpha	Chloroplast	Photosynthesis	S(9):100.0	156	53	2	1572.79	0.59	135.06	0	0	0.986207	1.1478		1.067	0.930544	0.677715		0.80413	-0.408065	0.221844	0.987392	0.964584		0.975988	-0.12863	0.380719	1.02468	1.05888		1.04178	-0.0345143	0.788902
Cotton_D_gene_10028072	ALPTYTPES#PADATR	Q43848	TKTC_SOLTU Transketolase	Chloroplast	Carbohydrate biosynthesis/metabolism	S(9):99.9	134	41	2	1813.85	1.82	111.19	0	0.002	0.865259	0.848551		0.856905	1.04887	1.00557		1.02722	0.261538	0.0180633	1.13383	1.18508		1.15945	0.43624	0.00784272	1.03812	1.05586		1.04699	0.28904	0.00408381
Cotton_D_gene_10025929	HAHS#PDS#DSESR	Q9R1C7	PR40A_MOUSE Pre-mRNA-processing factor 40 homolog A	Nucleus	RNA splicing/processing	S(4):98.5;S(7):98.5	62	32	3	1628.58	-0.81	36.34	0	0	0.486455	0.675484		0.58097	1.08145	0.750745		0.916099	0.65704	0.220548	2.03485	2.25986		2.14736	1.88603	0.00868512	0.907989	0.47925		0.69362	0.255682	0.678096
Cotton_D_gene_10006685	NPVGDAPT#SPK	Q8VDR9	DOCK6_MOUSE Dedicator of cytokinesis protein 6	Cytoplasm	Sensory/signal transduction	T(8):98.4	113	29	2	1450.72	0.34	72.69	0	0	0.886333	0.930236		0.908285	0.935114	1.01058		0.972847	0.0990687	0.277248	1.12816	1.06921		1.09869	0.274562	0.035296	1.07686	1.04046		1.05866	0.221023	0.0341278
	EALAQAQS#SR					S(8):100.0	119	40	2	1284.61	1.53	59.31	0	0	1.04071	1.03152		1.03611	0.999411	1.0059		1.00266	-0.0473581	0.027118	1.07282	1.04777		1.06029	0.0332816	0.211609	0.874102	0.904672		0.889387	-0.220301	0.0116266
Cotton_D_gene_10004212	NDDCGS#GTGSLSR	Q9S814	EIN2_ARATH Ethylene-insensitive protein 2	Membrane	Sensory/signal transduction	S(6):94.6	53	34	2	1549.6	-2.75	51.46	0	0	0.910357	1.01535		0.962854	1.08023	0.886724		0.983477	0.030575	0.868668	0.9678	0.956689		0.962244	-0.000912786	0.991843	1.12094	1.11532		1.11813	0.2157	0.0980577
Cotton_D_gene_10032256	YLGHLES#TR	Q0WR59	Y5020_ARATH Probable inactive receptor kinase At5g10020	Membrane	Kinase,transferase and hydrolase	S(7):99.0	110	29	2	1299.63	3.48	111.22	0	0.008	0.968123	0.940413		0.954268	1.07913	1.00751		1.04332	0.128715	0.146209	0.963361	1.09978		1.03157	0.112376	0.382364	1.03538	0.997046		1.01621	0.0907364	0.120072
	DTSSSSFS#FR					S(8):95.8	94	15	2	1344.56	0.93	104.32	0	0	0.996165			0.996165	1.04466			1.04466	0.0685768		1.03652			1.03652	0.0572913		0.945162			0.945162	-0.0758231
Cotton_D_gene_10012047	RPS#GIAGAVQLPPSLGR	Q9SJM0	CALSA_ARATH Callose synthase 10	Membrane	Cell cytoskeleton	S(3):100.0	118	23	3	1900.03	1.52	140.72	0	0		0.888434		0.888434		1.02338		1.02338	0.204005			1.16772		1.16772	0.394358			0.999621		0.999621	0.170117
Cotton_D_gene_10030837	LGGCS#PDTAGGHGGEDWR	Q9SF32	IQD1_ARATH Protein IQ-DOMAIN 1	Nucleus	Unknown	S(5):99.9	122	22	3	2052.84	0.93	100.36	0	0	1.1298	1.0731		1.10145	0.83064	0.989661		0.91015	-0.275227	0.151636	0.906403	0.971176		0.938789	-0.23053	0.0634302	1.03099	0.927725		0.979358	-0.169497	0.173954
	RYDS#WDGGQQSSEK					S(4):96.7	78	26	3	2010.88	-0.6	87.42	1	0		1.06339		1.06339		1.16662		1.16662	0.133664			0.88905		0.88905	-0.258334			0.887275		0.887275	-0.261218
Cotton_D_gene_10030775	TTEKEIS#DDEEDEPK	P51819	HSP83_IPONI Heat shock protein 83	Cytoplasm	Biotic/abiotic stress response	S(7):100.0	141	28	3	2277.04	1.79	82.75	1	0	0.676839	0.727525		0.702182	1.43525	1.28947		1.36236	0.956191	0.0133901		1.11798	0.58767	0.852827	0.280408	0.628682	1.31333	0.786789		1.05006	0.580554	0.318968
Cotton_D_gene_10017137	VES#LASSGIQSIPK	P51092	LDOX_PETHY Leucoanthocyanidin dioxygenase	Unknown	Secondary metabolite biosynthesis	S(3):96.4	50	24	3	1783.95	1.02	141.24	0	0		0.967914		0.967914		1.09341		1.09341	0.175884			0.687189		0.687189	-0.494172			1.30023		1.30023	0.425816
Cotton_D_gene_10038164	SSNIS#FDDSIK	P93025	PHOT2_ARATH Phototropin-2	Membrane	Sensory/signal transduction	S(5):100.0	113	27	2	1580.75	0.24	118.09	0	0	0.977485			0.977485	1.08457			1.08457	0.149977		1.02632			1.02632	0.0703342		0.953699			0.953699	-0.0355406
	AGGLQGSSANQS#NRR					S(12):100.0	106	18	3	1726.81	0.23	48.68	1	0	0.869637			0.869637	1.31903			1.31903	0.600992		1.02164			1.02164	0.232402		0.945759			0.945759	0.121059
	LS#EQTELQSAK					S(2):100.0	173	68	2	1601.8	0.02	99.61	0	0	0.877801	0.973219	0.779885	0.876968	1.13622	1.02786	1.27918	1.14775	0.388216	0.0418675	1.05899	1.08402	1.109	1.084	0.305773	0.0229354	0.954669	0.924298	0.85613	0.911699	0.0560328	0.610563
Cotton_D_gene_10021218	NLISQDETPTADNT#PQK	B9SS63	B9SS63_RICCO Putative uncharacterized protein	Unknown	Unknown	T(14):96.6	110	29	3	2240.07	1.98	98.28	0	0.003	1.0423	1.0253		1.0338	1.15928	1.08065		1.11997	0.115497	0.16546	0.918059	0.954305		0.936182	-0.143096	0.0395697	0.901579	0.950006		0.925793	-0.159196	0.0520809
Cotton_D_gene_10029200	ESAS#NEPEEKEPEDK	C6TH20	C6TH20_SOYBN Putative uncharacterized protein	Unknown	Unknown	S(4):99.9	89	17	3	2230.01	-0.31	75.43	1	0	0.725314			0.725314	1.34038			1.34038	0.885965		1.05678			1.05678	0.543001			0.925501		0.925501	0.351628
Cotton_D_gene_10032029	TGPSHFDGSDS#PPGK	Q9SF32	IQD1_ARATH Protein IQ-DOMAIN 1	Nucleus	Unknown	S(11):98.8	134	51	3	1853.83	0.98	80.84	0	0	1.10083	1.01865		1.05974	1.06128	0.906215		0.983747	-0.10735	0.477764	1.00695	0.944416		0.975683	-0.119226	0.245073	0.949688	0.998622		0.974155	-0.121487	0.215405
Cotton_D_gene_10005903	RLEEQLS#LNEDSVK	Q9FYG2	CMTA4_ARATH Calmodulin-binding Transcription activator 4	Nucleus	Biotic/abiotic stress response	S(7):100.0	130	26	3	2028.03	4.2	122.03	1	0		0.940767		0.940767		0.942437		0.942437	0.00255873			1.06691		1.06691	0.181529			1.07861		1.07861	0.197264
Cotton_D_gene_10031478	FSGTS#SFQDR	B9H2H5	B9H2H5_POPTR Predicted protein	Unknown	Unknown	S(5):97.4	115	30	2	1355.58	0.29	93.99	0	0	0.868982	0.862218		0.8656	1.2124	1.10021		1.1563	0.41775	0.0353974	1.1606	1.15175		1.15618	0.417587	0.000367169	0.891192	0.997504		0.944348	0.125618	0.277366
Cotton_D_gene_10039831	GYPGS#PSSSFGPPQSR	Q9LHQ7	MCES1_ARATH mRNA cap guanine-N7 methyltransferase 1	Nucleus	RNA splicing/processing	S(5):99.1	134	28	2	1831.82	2.18	107.13	0	0	1.01388	1.1394		1.07664	1.33424	0.877085		1.10566	0.0383751	0.913745	0.908863	1.12407		1.01647	-0.0829733	0.676764	0.819482	0.756094		0.787788	-0.450657	0.0544532
Cotton_D_gene_10023511	MAS#LNSNTGIVYSPGR	O04933	SPS2_CRAPL Sucrose-phosphate synthase 2	Unknown	Carbohydrate biosynthesis/metabolism	S(3):100.0	106	58	2	1906.88	-2.2	116.44	0	0	0.901293	0.862601		0.881947	1.33412	0.947685		1.1409	0.371412	0.313944	1.19412	1.2788		1.23646	0.487452	0.0168083	0.668877	0.966117		0.817497	-0.109479	0.709076
	NDAADDLS#ELS#EGEKEK					S(8):100.0;S(11):100.0	122	41	3	2442.07	0.12	108.68	1	0	0.888047	0.843164	0.764239	0.831817	1.12498	1.1449	1.20586	1.15858	0.47802	0.00169637	0.990585	1.1068	1.26122	1.11953	0.428562	0.0290356	1.02659	0.944076	0.799671	0.923446	0.150761	0.291893
Cotton_D_gene_10035887	S#LGEAAVDAENAK	Q505J9	ATAD1_RAT ATPase family AAA domain-containing protein 1	Mitochondrion	Unknown	S(1):100.0	251	67	2	1642.8	1.46	112.43	0	0	0.918717	1.03832		0.978518	1.05679	0.9872		1.02199	0.0627171	0.593944	1.08711	1.04261		1.06486	0.121993	0.308658	1.00495	0.913591		0.959271	-0.0286614	0.822023
Cotton_D_gene_10015486	SIS#SAQYFGDQTR	Q9FIQ0	AGD9_ARATH Probable ADP-ribosylation factor GTPase-activating protein AGD9	Unknown	Energy production/conversion	S(3):99.2	151	44	2	1683.75	0.82	116.84	0	0.002	1.09848			1.09848	0.946784			0.946784	-0.214401		1.00024			1.00024	-0.135162		0.896475			0.896475	-0.293173
Cotton_D_gene_10036585	IYSAPS#NK	Q8RXL8	Y1689_ARATH Uncharacterized membrane protein At1g06890	Golgi apparatus	Unknown	S(6):100.0	104	22	2	1247.63	0.45	80.29	0	0	0.90143	0.842734		0.872082	1.1135	1.24358		1.17854	0.434465	0.0501684	1.08417	1.10809		1.09613	0.329883	0.0194268	0.993168	0.960349		0.976759	0.163538	0.0895397
Cotton_D_gene_10005433	ATGDEVNDS#DEESKR	A0JPP1	NC2A_RAT Dr1-associated corepressor	Nucleus	Transcription	S(9):100.0	190	35	3	2019.88	0.52	61.67	1	0	1.38573	1.38605	1.15731	1.3097	0.787118	0.919083	0.98348	0.89656	-0.54676	0.0124466	0.956973	0.78154	0.917133	0.885215	-0.565132	0.0102553	0.910384	0.924921	0.877974	0.904426	-0.534158	0.00637105
Cotton_D_gene_10011098	SDGANQEDDS#A	A9PK70	A9PK70_9ROSI Putative uncharacterized protein	Unknown	Unknown	S(10):100.0	141	62	2	1332.47	0.85	42.58	0	0.007	1.29731	1.33884		1.31808	1.59003	0.889571		1.2398	-0.0883227	0.844173	0.779544	0.793729		0.786636	-0.744663	0.00170048	0.89733	1.59836		1.24784	-0.0789937	0.859964
Cotton_D_gene_10017490	NNS#GDFWSDSGSDR	B9SHN5	B9SHN5_RICCO Putative uncharacterized protein	Unknown	Unknown	S(3):100.0	105	17	2	1767.67	0.43	110.28	0	0	1.1123			1.1123	1.33698			1.33698	0.265437			1.05001		1.05001	-0.0831412		1.0311			1.0311	-0.109359
Cotton_D_gene_10033491	GIPAQLPNDGANIPS#PK	Q8L4D8	IQD31_ARATH Protein IQ-DOMAIN 31	Unknown	Unknown	S(15):100.0	172	38	3	2057.07	0.66	125.08	0	0	1.81582	2.18086	1.39988	1.79885	1.1166	1.75947	0.867286	1.24779	-0.527708	0.189097		0.517346	0.966647	0.741996	-1.27759	0.0514334	1.39454	1.39118	1.09209	1.2926	-0.476797	0.109621
Cotton_D_gene_10007531	EFEAEGNALS#PK	Q9FQ04	XRN4_ARATH 5'-3' exoribonuclease 4	Cytoplasm	RNA splicing/processing	S(10):100.0	155	42	2	1659.79	1.97	112.41	0	0	0.906697	0.999938		0.953318	1.00383	0.907766		0.955798	0.00374897	0.973806	1.08137	1.06693		1.07415	0.172167	0.124579	1.0614	0.99985		1.03062	0.112491	0.300595
Cotton_D_gene_10039167	SQS#FTSLASVR	B9RKG1	B9RKG1_RICCO Putative uncharacterized protein	Unknown	Unknown	S(3):100.0	146	45	2	1406.68	-0.63	121.14	0	0	0.74628	0.785513		0.765896	0.946094	0.943292		0.944693	0.302696	0.0118834	1.00916	1.27496		1.14206	0.576417	0.107387	1.04341	1.11938		1.0814	0.497672	0.0178706
Cotton_D_gene_10005533	DSLEAAS#GDDSR	Q9Y751	ATG26_PICPG Sterol 3-beta-glucosyltransferase	Cytoplasm	Endocytosis	S(7):100.0	144	37	2	1446.59	0.62	61.41	0	0	1.17446	1.23081		1.20263	1.08609	0.858025		0.972058	-0.307085	0.188633	0.838248	0.826893		0.83257	-0.530555	0.00597794	0.83015	0.92314		0.876645	-0.456134	0.0267035
	SYS#EVGTSPVGISNIEK					S(3):95.8	126	34	3	2135.05	-0.21	131.69	0	0.001	0.896396	1.04314		0.969768	1.1901	1.0108		1.10045	0.182382	0.376423	0.981366	0.911855		0.946611	-0.0348687	0.80229	1.044	1.00794		1.02597	0.081277	0.534482
Cotton_D_gene_10029546	LGQIQS#DGSYK	Q6AVK1	U727_ORYSJ UPF0727 protein	Unknown	Unknown	S(6):100.0	158	40	2	1563.77	1.38	107.59	0	0	1.05974	0.899526	1.06454	1.00794	0.841016	1.01983	0.953652	0.938166	-0.103488	0.406394	0.867772	0.979197	0.998288	0.948419	-0.0878066	0.429585	1.21855	1.1163	0.938768	1.09121	0.11452	0.443722
Cotton_D_gene_10012734	VKNEES#EGNFSGNR	B9N9E5	B9N9E5_POPTR Predicted protein	Unknown	Unknown	S(6):100.0	126	29	3	1934.89	1.5	75	1	0	1.07057	1.1686		1.11959	0.907663	0.736027		0.821845	-0.446026	0.0947748	0.937782	1.00564		0.971711	-0.204365	0.131265	1.02914	0.938688		0.983914	-0.18636	0.178917
	LHQESATEDVES#ENVNQNR					S(12):96.7	125	40	3	2423.08	7.49	87.93	0	0	1.01977		0.990756	1.00526	0.948738		1.07209	1.01041	0.00737354	0.942608	1.19657		0.926529	1.06155	0.0785987	0.718744	0.847426		0.97144	0.909433	-0.144534	0.271292
Cotton_D_gene_10012279	SVWS#GS#DEEK	Q8GUU3	CPS3B_ARATH Cleavage and polyadenylation specificity factor subunit 3-II	Nucleus	RNA splicing/processing	S(4):100.0;S(6):100.0	73	39	2	1571.63	-0.34	95.39	0	0	1.23735			1.23735	0.85833			0.85833	-0.527649		0.803451			0.803451	-0.622972		0.942911			0.942911	-0.39206
Cotton_D_gene_10022572	S#FSDRTNSGGR	Q8VYU4	CCR4F_ARATH Carbon catabolite repressor protein 4 homolog 6	Nucleus	Transcription	S(1):100.0	82	18	2	1407.61	0.84	57.28	1	0.006	0.85697	0.86547		0.86122	2.07123	1.84121		1.95622	1.18361	0.0108673	1.46331	1.1657		1.31451	0.610066	0.0930477	1.54537		1.7558	1.65058	0.938524	0.017334
Cotton_D_gene_10021088	SAVS#GVEK	O15818	K0664_DICDI Protein KIAA0664 homolog	Cytoplasm	Unknown	S(4):100.0	93	19	2	1144.59	0.23	67.18	0	0	0.798078	0.754233		0.776155	1.17218	1.06825		1.12021	0.529358	0.0258346	1.09469	1.08392		1.0893	0.48899	0.00515646	0.89962	1.06357		0.981595	0.338782	0.136522
	LSTNFMNVS#QSSR					S(9):96.3	105	33	2	1694.77	0.41	130.35	0	0	0.846996	0.926928		0.886962	1.28527	1.28797		1.28662	0.536642	0.00986363	1.06201	1.07881		1.07041	0.271219	0.0461555	1.25075	1.10741		1.17908	0.410717	0.070652
	TSPNEPTASAGPS#PPASK					S(13):97.1	104	24	3	2063.99	1.61	76.09	0	0	0.886089	0.816718	0.978939	0.893915	1.23227	1.13636	1.22252	1.19705	0.421273	0.00564606	1.28926	1.36667	0.953696	1.20321	0.428677	0.0840303	0.790415	0.751493	0.827542	0.789817	-0.17862	0.115195
Cotton_D_gene_10026664	HEPEPAMIPVAVEPDDS#PR	Q5SRX1	TM1L2_MOUSE TOM1-like protein 2	Unknown	Ion/protein transport	S(17):100.0	188	49	3	2326.06	0.97	116.82	0	0	1.09752	1.18288		1.1402	0.907764	0.904429		0.906096	-0.33155	0.0317135	0.952824	0.927816		0.94032	-0.278063	0.0461104	0.846918	0.794071		0.820494	-0.474721	0.0237769
Cotton_D_gene_10033158	KSDS#DQDCR	B9I303	B9I303_POPTR Predicted protein	Unknown	Unknown	S(4):98.6	75	30	3	1478.62	-1.46	32.75	1	0	0.921767	0.917034		0.9194	1.07119	0.884458		0.977824	0.0888814	0.595479	1.25336	1.17367		1.21352	0.400427	0.0179244	0.825474	1.04638		0.935927	0.0257026	0.89481
Cotton_D_gene_10018192	AEPDNTS#PVPDNNVDQL	A2Q483	A2Q483_MEDTR Pinin/SDK/memA protein	Unknown	Unknown	S(7):98.1	142	24	2	2048.89	0.48	117.42	0	0	1.2027	1.13556	1.08262	1.14029	0.98676	0.98901	0.9924	0.98939	-0.204794	0.0122687	0.869699	0.922742	1.02135	0.93793	-0.281852	0.0230077	0.85005	0.944334	0.825682	0.873355	-0.384764	0.00599922
Cotton_D_gene_10006154	EDGSNS#PSGIEEEETR	Q9SCY5	KINB2_ARATH SNF1-related protein kinase regulatory subunit beta-2	Unknown	Carbohydrate biosynthesis/metabolism	S(6):99.4	209	54	2	1959.79	-4.36	91.86	0	0	0.99593	1.26925	1.07076	1.11198	0.822336	0.785081	0.946068	0.851162	-0.385626	0.0515549	1.26965	1.24445	1.02301	1.17904	0.0844777	0.585111	0.930764	0.689338	0.893388	0.83783	-0.408401	0.0686483
Cotton_D_gene_10024805	NLSLVPSS#PR	Q94AR4	CID2_ARATH Polyadenylate-binding protein-interacting protein 2	Unknown	Unknown	S(8):99.0	168	41	2	1293.67	0.49	113.01	0	0	0.975318	1.00249		0.988904	1.22693	1.06487		1.1459	0.212579	0.196198	1.094	1.00307		1.04853	0.0844726	0.335756	1.00195	0.987416		0.994683	0.00840634	0.743642
Cotton_D_gene_10020495	TLGSVQNTAVNS#DSNLQAR	Q8LB17	Y3846_ARATH Uncharacterized protein At3g58460	Unknown	Unknown	S(12):99.9	176	40	3	2199.05	0.06	104.31	0	0	1.01038	1.02901		1.0197	0.804936	0.452428		0.628682	-0.697735	0.157103	1.16267	1.83023		1.49645	0.553406	0.289522	0.93818	0.555878		0.747029	-0.448902	0.290273
Cotton_D_gene_10036276	KVSAGT#PECVPNESGMSSQ	B9SGM4	B9SGM4_RICCO Putative uncharacterized protein	Unknown	Unknown	T(6):96.2	76	21	3	2333.04	0.33	92.31	1	0	1.21282	1.14749		1.18016	0.877768	0.946727		0.912247	-0.371479	0.0300214	0.93201	0.987854		0.959932	-0.297972	0.0360312	0.838286	0.825464		0.831875	-0.504538	0.009012
Cotton_D_gene_10036089	VTEENS#DNQK	Q9NXG2	THUM1_HUMAN THUMP domain-containing protein 1	Unknown	Unknown	S(6):100.0	149	58	2	1531.69	0.99	49.2	0	0	1.34718	1.27987		1.31353	0.723901	0.94381		0.833855	-0.655574	0.0529463	0.697659	0.701114		0.699387	-0.909282	0.00299746	0.668067	0.86354		0.765804	-0.68715	0.0338205
Cotton_D_gene_10030030	VKPTGEGNQS#K	P93025	PHOT2_ARATH Phototropin-2	Membrane	Sensory/signal transduction	S(10):97.7	53	24	3	1656.87	-1.1	54.76	0	0	0.898208			0.898208	1.17949			1.17949	0.393042		1.01991			1.01991	0.18332		1.01098			1.01098	0.170633
	TIS#NDAISK					S(3):100.0	116	48	2	1316.67	0.24	84.55	0	0	0.771628	0.774566		0.773097	1.10146	1.12959		1.11553	0.529002	0.00170115	1.17199	1.12988		1.15094	0.574085	0.00310586	1.11742	1.13684		1.12713	0.543933	0.000768561
Cotton_D_gene_10012825	TGALT#SCVGTR	O80345	CDKF1_ARATH Cyclin-dependent kinase F-1	Cytoplasm	Cell cycle,division and differentiation	T(5):99.0	98	49	2	1346.63	0.57	82.28	0	0	0.924738	0.94113		0.932934	1.11575	1.01514		1.06544	0.191609	0.121551	0.911772	0.967286		0.939529	0.0101627	0.840922	1.12655	1.11905		1.1228	0.267254	0.00224592
	SSYS#YEAEEGGDDR					S(4):99.2	192	63	2	1788.68	2.43	86.91	0	0	0.990467	0.902844	1.07782	0.990377	1.02054	1.07515	0.97905	1.02491	0.0494522	0.581527	0.971429	0.855109	0.958618	0.928385	-0.0932541	0.377471	1.02778	1.16847	0.936664	1.0443	0.076493	0.556923
Cotton_D_gene_10009543	ANAIGS#FDSTNG	Q9FE20	PBS1_ARATH Serine/threonine-protein kinase PBS1	Membrane	Biotic/abiotic stress response	S(6):99.3	91	45	2	1377.58	-0.77	100.92	0	0	1.10992			1.10992	1.07891			1.07891	-0.0408812		0.855644			0.855644	-0.375373		0.919886			0.919886	-0.270929
Cotton_D_gene_10011660	TDQAILSQS#SDLGR	Q9LME4	P2C09_ARATH Probable protein phosphatase 2C 9	Nucleus	Other biosynthesis and metabolic process	S(9):98.4	178	42	2	1714.81	0.31	110.46	0	0	0.931371	0.87243	0.893069	0.898957	1.0383	1.03174	1.15556	1.0752	0.258282	0.0157833	1.0648	1.11852	0.84079	1.00804	0.165225	0.277176	0.994882	1.01158	1.084	1.03015	0.196537	0.0153983
Cotton_D_gene_10027087	SFSQLLAGAMAS#PGAK	Q9XI90	WRKY4_ARATH Probable WRKY Transcription factor 4	Nucleus	Transcription	S(12):100.0	65	8	3	1919.95	0.33	148.12	0	0.008	1.23555	1.23		1.23277	0.70654	0.76969		0.738115	-0.739992	0.00408084		1.35967	1.7287	1.54418	0.324936	0.233555	1.62987	0.86597		1.24792	0.0176159	0.971974
Cotton_D_gene_10019091	CES#DPESETK	P38418	LOX2_ARATH Lipoxygenase 2, chloroplastic	Chloroplast	Lipid biosynthetic/metabolic process	S(3):100.0	114	25	2	1549.63	-0.29	55.8	0	0	0.93635	0.907714		0.922032	1.05867	1.18404		1.12136	0.282354	0.0902048	1.08014	0.962366		1.02125	0.147452	0.243231	0.984876	1.04928		1.01708	0.141542	0.114372
Cotton_D_gene_10019810	FSLSQIPNVS#K	Q9SJG2	Y2296_ARATH Probable receptor-like protein kinase At2g42960	Membrane	Kinase,transferase and hydrolase	S(10):100.0	136	54	2	1587.84	-0.74	144.54	0	0	1.22358	1.10455		1.16406	0.973312	1.02701		1.00016	-0.218939	0.128741	0.693704	0.959381		0.826542	-0.494011	0.146258	0.984575	0.859993		0.922284	-0.335889	0.106976
Cotton_D_gene_10034265	GVGAMS#NR	B9S3R5	B9S3R5_RICCO Putative uncharacterized protein	Unknown	Unknown	S(6):100.0	83	10	2	1031.45	0.48	53.73	0	0.004	1.25687			1.25687		0.996698		0.996698	-0.334607			1.03315		1.03315	-0.28279		0.894891			0.894891	-0.490051
Cotton_D_gene_10016108	LSPGRDPGS#PR	P21616	AVP_PHAAU Pyrophosphate-energized vacuolar membrane proton pump	Vacuole	Ion/protein transport	S(9):100.0	137	31	2	1362.66	-0.6	66.58	1	0	0.708478	0.743568		0.726023	0.70583	0.9182		0.812015	0.161491	0.508101	1.35125	1.17151		1.26138	0.796916	0.02803	1.31324	1.14065		1.22694	0.756983	0.0295419
Cotton_D_gene_10019600	EDRS#PIYDDDDNHAS#PR	Q08170	SFRS4_HUMAN Splicing factor, arginine/serine-rich 4	Nucleus	RNA splicing/processing	S(4):99.9;S(15):100.0	123	51	3	2305.88	-1.41	80.27	1	0	1.06984	1.0915	1.10442	1.08859	2.28221	2.38225	1.72759	2.13068	0.96886	0.00692475	0.485347	1.25494		0.870143	-0.323131	0.502087	0.65229		0.99871	0.8255	-0.399116	0.135669
Cotton_D_gene_10007789	FQVQPHWQGLS#PR	Q9ULD4	BRPF3_HUMAN Bromodomain and PHD finger-containing protein 3	Unknown	Unknown	S(11):100.0	96	25	3	1803.88	-0.21	138.82	0	0	0.826328	1.01331		0.919819	1.04565	0.957191		1.00142	0.122626	0.512794	1.03595	1.07129		1.05362	0.195933	0.294888	1.19715	0.948316		1.07273	0.221869	0.429421
Cotton_D_gene_10022195	ATGQS#PK	Q9M2D8	Y3126_ARATH Uncharacterized protein At3g61260	Unknown	Unknown	S(5):100.0	93	27	2	1056.53	1.12	39.53	0	0		1.32654		1.32654	1.33715			1.33715	0.0114956			0.952456		0.952456	-0.477944			1.56664		1.56664	0.240009
	TTVAPPPAEEKS#DESK					S(12):100.0	167	29	3	2198.1	1.83	75.36	1	0	1.10748			1.10748	1.05076			1.05076	-0.0758475		0.982395			0.982395	-0.172906		0.819299			0.819299	-0.434819
Cotton_D_gene_10016302	KVPQNLGS#FKEESNK	Q56Z59	PATL3_ARATH Patellin-3	Membrane	Cell cycle,division and differentiation	S(8):100.0	99	28	4	2361.27	1.17	114.3	2	0.004	0.872266	0.937876		0.905071	1.02625	1.00491		1.01558	0.166201	0.0851789	1.11812	1.14306		1.13059	0.320973	0.0233718	1.07804	0.959668		1.01885	0.170844	0.234697
Cotton_D_gene_10031955	LDDLQFS#E	Q9LMX8	6PGL1_ARATH Probable 6-phosphogluconolactonase 1	Unknown	Kinase,transferase and hydrolase	S(7):100.0	55	16	2	1190.51	0.13	140	0	0	0.89525			0.89525	0.84064			0.84064	-0.0908029		0.798563			0.798563	-0.164884			0.89525		0.89525	0
Cotton_D_gene_10040625	GS#AAQLLTGR	B9SJ29	B9SJ29_RICCO Myosin heavy chain, clone	Unknown	Unknown	S(2):100.0	133	49	2	1197.61	0.14	108.93	0	0	0.85203	0.967575		0.909802	1.06716	0.977686		1.02242	0.168367	0.26317	1.18924	1.11885		1.15404	0.343074	0.0688822	1.00217	0.957742		0.979956	0.107164	0.37462
Cotton_D_gene_10018942	EIS#DDEDEEDKKDEEGK	Q07078	HSP83_ORYSJ Heat shock protein 81-3	Cytoplasm	Biotic/abiotic stress response	S(3):100.0	87	24	3	2666.2	-0.6	83.59	2	0		0.551246	0.547463	0.549354	2.0414		1.99235	2.01687	1.87631	0.000280796		1.32357	1.25039	1.28698	1.22818	0.00245816		0.969547	0.874042	0.921795	0.746708	0.0160692
Cotton_D_gene_10015066	VEGS#PGQPGLVR	P59082	LFS_ALLCE Lachrymatory-factor synthase	Vacuole	Unknown	S(4):100.0	112	34	2	1419.71	1.41	88.98	0	0	1.06934	1.08373		1.07654	0.94485	1.03447		0.98966	-0.12139	0.195694	0.971174	0.894601		0.932887	-0.20662	0.0663152	0.972758	0.952554		0.962656	-0.161303	0.0116541
Cotton_D_gene_10036977	VSDDGGS#PNQASSR	B9SC37	B9SC37_RICCO Putative uncharacterized protein	Unknown	Unknown	S(7):100.0	185	55	2	1600.67	0.25	50	0	0	1.02793	1.00403		1.01598	0.805754	0.869654		0.837704	-0.27836	0.0347164	1.21403	0.962876		1.08845	0.0994071	0.623623	0.903979	1.14059		1.02228	0.00892475	0.962535
Cotton_D_gene_10038182	FQSPGS#PSSSR	Q9ULD4	BRPF3_HUMAN Bromodomain and PHD finger-containing protein 3	Unknown	Unknown	S(6):96.5	107	35	2	1360.6	0.7	72.8	0	0.007	1.10209	1.06872		1.0854	0.872948	0.979257		0.926103	-0.22899	0.103639	0.931589	0.873374		0.902481	-0.266264	0.0320326	0.982476	1.04112		1.0118	-0.101312	0.160861
	QDS#DDNEAEPK					S(3):100.0	75	29	2	1615.68	1.68	46.27	0	0	1.22307	1.19173		1.2074	0.770145	0.94889		0.859518	-0.490302	0.0617907	0.723568	1.37934		1.05145	-0.199515	0.681567	0.671469	0.596686		0.634078	-0.92917	0.00496316
Cotton_D_gene_10023148	YLYTLCVS#DAEK	P46291	RL38_SOLLC 60S ribosomal protein L38	Ribosome	Translation	S(8):98.9	110	63	2	1829.87	1.57	147.74	0	0	0.975567	1.00614		0.990854	0.867674	0.921425		0.894549	-0.14751	0.0894597	1.00102	0.803805		0.902413	-0.134885	0.468955	1.12787	1.13502		1.13144	0.191423	0.0122403
Cotton_D_gene_10029027	VSFGYQCNS#PR	Q9LUS8	P2C40_ARATH Probable protein phosphatase 2C 40	Unknown	Other biosynthesis and metabolic process	S(9):98.3	71	49	2	1538.66	0.81	107.15	0	0	0.865057	0.862113		0.863585	1.15175	1.35764		1.25469	0.538927	0.0628344	0.913914	0.917332		0.915623	0.0844155	0.00187343	1.19029	1.03154		1.11091	0.363338	0.0894253
Cotton_D_gene_10035985	TFANES#GDNDPVR	Q9SS44	TF2B2_ARATH Transcription initiation factor IIB-2	Nucleus	Transcription	S(6):100.0	131	19	2	1645.7	-0.56	88.46	0	0	1.42568			1.42568	1.09064			1.09064	-0.386468		1.00795			1.00795	-0.500218		1.14054			1.14054	-0.321928
Cotton_D_gene_10038114	GGPTVS#PAGS#FGR	Q9LYC2	NPL41_ARATH NPL4-like protein 1	Unknown	Protein ubiquitination and modification	S(6):100.0;S(10):100.0	108	52	2	1413.67	0.52	95.56	0	0	0.989192	0.877098		0.933145	1.02377	1.15166		1.08771	0.221127	0.210723	1.06425	1.06269		1.06347	0.188606	0.145632	0.944733	1.02287		0.983801	0.076266	0.535658
Cotton_D_gene_10039089	FLTESGT#FK	Q9S7U9	M2K2_ARATH Mitogen-activated protein kinase kinase 2	Cytoplasm	Biotic/abiotic stress response	T(7):100.0	113	43	2	1397.7	-0.02	129.14	0	0	0.785349	0.774421	0.74227	0.767347	1.91006	1.25276	1.93411	1.69898	1.14672	0.0140689	0.910418	1.31653	1.57835	1.26843	0.725097	0.061775	1.23999	1.00974	0.87993	1.04322	0.443093	0.0599948
Cotton_D_gene_10019217	HPSSPHHPSSAAT#PT#PTAGAR	Q9LSR2	Q9LSR2_ARATH Genomic DNA, chromosome 5, BAC clone:F24B18	Unknown	Unknown	T(13):97.2;T(15):98.5	59	23	3	2448	-0.04	56.97	0	0	0.903896	0.977204	0.852536	0.911212	0.775539	0.755247	0.761288	0.764025	-0.254168	0.0159468	1.21998	1.15356	1.15311	1.17555	0.367477	0.00338727	1.14461	1.13286	1.22933	1.16893	0.359334	0.00548795
Cotton_D_gene_10039123	DSGHGS#PNK	B9RK60	B9RK60_RICCO Putative uncharacterized protein	Unknown	Unknown	S(6):100.0	120	47	2	1266.57	0.58	30.86	0	0.003	0.906168	0.904077		0.905123	1.0699	0.94033		1.00511	0.151176	0.262743	0.948375	1.30572		1.12705	0.316363	0.340107	1.17873	0.900949		1.03984	0.200176	0.434401
	GNQS#WNLFSAK					S(4):100.0	124	20	2	1619.78	-0.16	149.56	0	0		0.843667		0.843667		1.18016		1.18016	0.484237			1.05968		1.05968	0.328883			1.05712		1.05712	0.325394
Cotton_D_gene_10029598	KPIASSSS#QNLK	Q7Z2H8	S36A1_HUMAN Proton-coupled amino acid Ion/protein transporter 1	Membrane	Ion/protein transport	S(8):98.6	85	27	3	1771.97	-0.91	74.94	0	0	0.838554	0.743528		0.791041	1.1247	1.18353		1.15412	0.544963	0.022879	1.13217	1.12201		1.12709	0.510778	0.0196256	1.03552	1.15223		1.09388	0.467624	0.0565599
Cotton_D_gene_10004964	TTVAEKS#PAEK	O22582	H2B_GOSHI Histone H2B	Nucleus	Transcription	S(7):99.9	86	5	3	1672.89	1.98	60.49	1	0	2.2875	1.99891		2.14321	1.24706	1.25244		1.24975	-0.77813	0.0251133	1.18669	1.19005		1.18837	-0.850786	0.0220866	1.27851	1.52014		1.39932	-0.615041	0.0584482
	HAVS#EGTK					S(4):100.0	114	32	2	1196.59	-0.22	43.42	0	0	1.11378	1.05475		1.08427	0.928878	0.891422		0.91015	-0.252541	0.0380208	0.823216	1.02618		0.924698	-0.229663	0.270166	1.06272	0.978748		1.02073	-0.0871104	0.34136
Cotton_D_gene_10026510	SES#LSSLTYK	Q5HZY0	UBXN4_RAT UBX domain-containing protein 4	Endoplasmic reticulum	Unknown	S(3):100.0	121	42	2	1482.73	-1.93	114.5	0	0		0.944542		0.944542		1.0817		1.0817	0.195614			1.04477		1.04477	0.145499			0.987633		0.987633	0.0643601
Cotton_D_gene_10029303	QLS#PSSAALAEER	B9IC74	B9IC74_POPTR Predicted protein	Unknown	Unknown	S(3):100.0	133	38	2	1582.76	0.28	104.86	0	0.001	1.10734	1.17632		1.14183	0.945516	0.907882		0.926699	-0.301175	0.0317724	0.913077	0.909087		0.911082	-0.325695	0.0216895	0.970376	0.881703		0.92604	-0.302202	0.0615685
Cotton_D_gene_10024595	DCQNS#PK	Q08170	SFRS4_HUMAN Splicing factor, arginine/serine-rich 4	Nucleus	RNA splicing/processing	S(5):100.0	116	22	2	1216.53	1.28	37.44	0	0	1.47198		1.49824	1.48511	1.31994		2.67956	1.99975	0.42925	0.528128	0.802254		1.37533	1.08879	-0.447841	0.30117	0.835555		0.948718	0.892136	-0.735233	0.00945933
Cotton_D_gene_10037685	TSPS#FAEAAMGR	Q8S8F8	GEM_ARATH GLABRA2 expression modulator	Cytoplasm	Cell cycle,division and differentiation	S(4):100.0	126	55	2	1448.63	-1.98	116.94	0	0	0.948202	0.946262		0.947232	1.1393	0.940513		1.03991	0.134664	0.44958	0.991156	1.1688		1.07998	0.189212	0.273669	0.992249	0.970789		0.981519	0.0512984	0.0861659
Cotton_D_gene_10032764	VTSAELS#PK	Q551H4	FRAY2_DICDI Serine/threonine-protein kinase fray2	Unknown	Kinase,transferase and hydrolase	S(7):100.0	116	41	2	1299.68	-0.66	84.97	0	0.003	0.97721	1.00857		0.99289	1.02411	1.10152		1.06282	0.0981847	0.236027	0.988583	0.980627		0.984605	-0.0120888	0.659493	1.03871	0.934023		0.986367	-0.00951009	0.91588
	GCFDIGEDDEDVNS#PNR					S(14):100.0	90	22	2	2162.85	4.17	117.95	0	0.008	0.668741	0.665479		0.66711	0.96306	1.27948		1.12127	0.749136	0.10296	1.71329	1.60247		1.65788	1.31334	0.00311583	1.60873	1.55889		1.58381	1.2474	0.000741249
Cotton_D_gene_10037212	VLPQQS#PR	O82199	C3H20_ARATH Zinc finger CCCH domain-containing protein 20	Nucleus	Sensory/signal transduction	S(6):100.0	78	22	2	1148.6	0.39	73.31	0	0.004	0.68735	0.66358		0.675465	0.93202	1.20468		1.06835	0.661431	0.102929	1.32184	1.50287		1.41235	1.06415	0.0150037	1.38313	1.33886		1.36099	1.01071	0.00134044
Cotton_D_gene_10026503	STS#VDGDQYGTR	O95208	EPN2_HUMAN Epsin-2	Cytoplasm	Endocytosis	S(3):97.7	122	24	2	1509.63	-0.39	67.05	0	0	1.22186	1.28695		1.2544	1.13376	0.82797		0.980865	-0.354877	0.222245	0.730763	0.72655		0.728657	-0.783692	0.00382587	1.01733	0.75044		0.883885	-0.505072	0.114336
Cotton_D_gene_10034658	ESGSDS#PVTELR	Q9P7J5	YJNA_SCHPO Uncharacterized AAA domain-containing protein C24B10.10c	Unknown	Unknown	S(6):100.0	187	56	2	1500.67	1.36	88.42	0	0	1.12054	1.09932		1.10993	0.955365	1.02475		0.990058	-0.164884	0.0806658	0.96061	0.959538		0.960074	-0.209251	0.00498805	0.886588	0.866829		0.876709	-0.3403	0.00384184
Cotton_D_gene_10029695	ANAS#GDHS#PNNAPVIVK	Q54Q39	PP1R7_DICDI Protein phosphatase 1 regulatory subunit pprA	Nucleus	Unknown	S(4):100.0;S(8):100.0	66	14	3	2138.99	0.65	88.05	0	0		1.04638		1.04638	0.872679			0.872679	-0.261881		0.839195			0.839195	-0.318326		0.78583			0.78583	-0.413115
Cotton_D_gene_10014027	SGQTS#DPNS#EDEAEVGGK	Q9ZVD0	SRRT_ARATH Serrate RNA effector molecule	Nucleus	RNA splicing/processing	S(5):97.2;S(9):100.0	150	53	3	2254.9	1.07	77.08	0	0	1.05657	0.820794	0.802973	0.893446	1.89172	1.94511	1.75267	1.86317	1.0603	0.00062916	0.649138	1.77599	1.28038	1.23517	0.467258	0.366858	0.986383	1.46272	1.67222	1.37377	0.620693	0.0930956
Cotton_D_gene_10010745	ALLEGGS#DDEGASTEAHGR	Q92616	GCN1L_HUMAN Translational activator GCN1	Ribosome	Translation	S(7):100.0	289	88	3	2095.91	0.48	90.28	0	0	0.854645	0.893392	0.961174	0.90307	0.871047	0.74861	0.91136	0.843672	-0.0981556	0.363662	1.20095	0.782689	1.44092	1.14152	0.338045	0.28815	1.26282	1.42745	1.11285	1.26771	0.489311	0.019155
Cotton_D_gene_10035631	NLS#GQSGDLLK	P56545	CTBP2_HUMAN C-terminal-binding protein 2	Nucleus	Transcription	S(3):100.0	95	49	2	1499.78	3.49	107.55	0	0	0.971908	0.899206		0.935557	1.12094	1.03926		1.0801	0.207267	0.118235	0.983052	1.04286		1.01296	0.114674	0.241838	0.977315	1.09536		1.03634	0.147596	0.283183
Cotton_D_gene_10018786	TFS#GGGVNESR	O80739	POT12_ARATH Putative potassium Ion/protein transporter 12	Membrane	Ion/protein transport	S(3):99.0	127	44	2	1334.59	0.27	74.23	0	0	0.851218	0.78846		0.819839	1.11431	1.12643		1.12037	0.450563	0.0111202	1.03267	1.11469		1.07368	0.389152	0.0389785	1.12281	1.12337		1.12309	0.454061	0.010539
Cotton_D_gene_10037083	ESDTAS#DSEAK	Q5U241	PD5BB_XENLA Sister chromatid cohesion protein PDS5 homolog B-B	Nucleus	Cell cycle,division and differentiation	S(6):100.0	162	52	2	1507.64	0.68	44.32	0	0	1.14544	1.2725		1.20897	1.0948	0.811028		0.952914	-0.343361	0.241295	0.89643	0.875031		0.88573	-0.448839	0.0375038	0.811041	0.816284		0.813662	-0.571276	0.0249092
	AYEGAS#DSEAK					S(6):100.0	162	58	2	1495.66	0.77	63.68	0	0.005	0.937475	0.990039	0.916488	0.948001	1.25359	1.013	1.03754	1.10138	0.216348	0.125938	0.885823	1.18736	1.10065	1.05794	0.158304	0.29925	0.93588	0.834549	0.927665	0.899365	-0.0759819	0.282209
	DDAGS#PCR					S(5):100.0	97	25	2	1101.42	2.58	40.24	0	0.005	1.02322	0.999066		1.01114		2.11031	1.98258	2.04644	1.01713	0.00391825		1.35218	1.64787	1.50002	0.569	0.081032	1.26358	0.77367		1.01862	0.010636	0.978433
	DVS#VDGDVSSGNR					S(3):100.0	91	21	2	1530.65	-1.5	81.21	0	0		0.984249		0.984249		0.930583		0.930583	-0.0808885			1.02856		1.02856	0.0635307			1.0635		1.0635	0.111725
Cotton_D_gene_10037314	SWLGLAAQS#P	Q9LMA8	TI10A_ARATH Protein TIFY 10A	Nucleus	Sensory/signal transduction	S(9):100.0	132	44	2	1253.61	1.44	156.58	0	0.001	1.04505	1.1104		1.07773	1.02842	0.882287		0.955353	-0.173883	0.2659	0.864806	0.81165		0.838228	-0.362574	0.0295642	1.02556	1.0983		1.06193	-0.0213004	0.7773
Cotton_D_gene_10000442	NNDS#ELEDNEK	Q94C77	RPKL_ARATH Receptor protein kinase-like protein At4g34220	Membrane	Kinase,transferase and hydrolase	S(4):100.0	208	52	2	1674.71	0.16	71.18	0	0.001	0.948425	1.04226	0.946162	0.978949	1.02954	1.06006	1.01467	1.03476	0.0799859	0.179711	1.06351	0.819225	0.941167	0.941301	-0.0565781	0.651717	0.984801	1.05612	1.06925	1.03672	0.0827258	0.232714
	AS#AY#VLGK					S(2):100.0;Y(4):100.0	135	32	2	1256.6	2.75	92.56	0	0.004	0.931454	1.02946		0.980457	1.24461	1.12811		1.18636	0.275016	0.113809	0.878268	0.898365		0.888316	-0.142381	0.206816	1.04924	0.962381		1.00581	0.0368323	0.735924
Cotton_D_gene_10024464	LPS#ISSR	Q96RT1	LAP2_HUMAN Protein LAP2	Unknown	Unknown	S(3):100.0	104	30	2	983.505	0.65	101.48	0	0	0.815985			0.815985	1.10598			1.10598	0.438711		1.10591			1.10591	0.438619		1.11172			1.11172	0.446179
Cotton_D_gene_10013556	GEPNISY#ICSR	P43288	KSG1_ARATH Shaggy-related protein kinase alpha	Cytoplasm	Kinase,transferase and hydrolase	Y(7):99.7	284	34	2	1519.67	-2.51	116.74	0	0.004	0.978309	0.922921	1.03801	0.979747	0.872973	1.06133	0.89295	0.942418	-0.0560422	0.614031	0.998466	0.962039	0.967525	0.97601	-0.00551283	0.920373	1.12815	1.06404	1.00438	1.06552	0.121082	0.153625
Cotton_D_gene_10026590	MGVS#PK	Q9M3G7	ATM_ARATH Serine/threonine-protein kinase ATM	Nucleus	DNA repair,replication and modification	S(4):100.0	54	26	2	986.499	0.37	67.5	0	0	0.972213			0.972213	1.00553			1.00553	0.0486118		0.923708			0.923708	-0.0738356		1.12565			1.12565	0.211414
Cotton_D_gene_10005597	MASSMS#NQELVDHGMK	Q9LRP1	NPS13_ARATH Novel plant SNARE 13	Membrane	Ion/protein transport	S(6):100.0	189	38	3	2132.94	-1.45	113.38	0	0	0.937041			0.937041	0.942308			0.942308	0.00808652			0.948676		0.948676	0.0178033			0.903166		0.903166	-0.053121
Cotton_D_gene_10020282	HLQEIPRS#PPAS#PDNGFVK	Q9FY48	KEG_ARATH E3 ubiquitin-protein ligase KEG	Golgi apparatus	Sensory/signal transduction	S(8):100.0;S(12):100.0	177	29	3	2537.22	0.79	118.96	1	0	1.06933	1.00583		1.03758	0.978349	0.880532		0.929441	-0.158788	0.204821	1.03857	1.11253		1.07555	0.051852	0.517504	0.914308	0.965728		0.940018	-0.142462	0.139562
Cotton_D_gene_10028061	SIS#EPVFGQSDR	Q6BCB4	SC16B_RABIT Protein Ion/protein transport protein Sec16B	Endoplasmic reticulum	Ion/protein transport	S(3):100.0	99	31	2	1545.71	0.94	114.1	0	0	0.943386	0.896156		0.919771	0.911707	0.900893		0.9063	-0.021286	0.63408	1.21853	1.13189		1.17521	0.353572	0.0353417	0.950117	1.11911		1.03461	0.169745	0.320726
Cotton_D_gene_10028732	TGANVGSATAVAAATTNS#V	B9HNA6	B9HNA6_POPTR Predicted protein	Unknown	Unknown	S(18):98.9	207	83	2	1886.9	-0.41	109.72	0	0	0.961766	1.08934	1.25539	1.10217	0.96172	0.923978	0.765657	0.883785	-0.318573	0.103868	1.24711	1.0321	0.983914	1.08771	-0.0190493	0.907894	0.87061	0.94691	0.915536	0.911019	-0.274788	0.0951622
Cotton_D_gene_10029782	LFDGLPNSLRPSSGS#PGNQGEPGGR	O54922	EXOC7_RAT Exocyst complex component 7	Cytoplasm	Unknown	S(15):94.2	153	22	3	2720.29	0.63	156.08	0	0	1.11865	1.10439	1.10173	1.10826	0.993052	0.971394	0.858534	0.940993	-0.236036	0.0164071	0.856582	0.858567	0.893609	0.869586	-0.349891	5.37423e-05	1.01636	1.03745	1.05782	1.03721	-0.095584	0.00555994
Cotton_D_gene_10030962	NNGNAS#PDVHDDSNGQDR	Q9SDG8	AGO4A_ORYSJ Protein argonaute 4A	Unknown	Transcription	S(6):100.0	252	47	3	2135.85	-0.53	54.77	0	0	1.16037	0.958452	1.00221	1.04034	1.11993	1.029	0.953215	1.03405	-0.00875703	0.939545	0.712575	0.833712	0.932128	0.826138	-0.332605	0.0722473	0.947465	1.15274	1.06019	1.05346	0.0180817	0.88526
Cotton_D_gene_10013064	IS#PQNSLQSK	B9RWS0	B9RWS0_RICCO Putative uncharacterized protein	Unknown	Unknown	S(2):100.0	52	37	2	1469.76	1.87	91.78	0	0		1.10939		1.10939		1.02026		1.02026	-0.12083			0.893176		0.893176	-0.31275			0.924026		0.924026	-0.263761
Cotton_D_gene_10021473	GNYS#VS#PGRR	Q06548	APK1A_ARATH Protein kinase APK1A	Chloroplast	Kinase,transferase and hydrolase	S(4):97.4;S(6):97.4	51	12	2	1396.59	0.46	65.68	1	0	1.21471	1.16374		1.18922	0.605225	0.860981		0.733103	-0.697934	0.0728994	0.51002	0.499091		0.504556	-1.23694	0.00144606	0.57948	0.8403		0.70989	-0.744354	0.0689883
Cotton_D_gene_10038770	QVNDSLSNS#PLR	O13769	ULP2_SCHPO Ubiquitin-like-specific protease 2	Nucleus	Protein ubiquitination and modification	S(9):97.7	88	17	2	1553.74	0.25	92.92	0	0		1.32222		1.32222	0.904398			0.904398	-0.547932			1.03265		1.03265	-0.356606			1.11066		1.11066	-0.251539
Cotton_D_gene_10013238	SLQNVS#QSGR	B9S502	B9S502_RICCO Transferase, transferring glycosyl groups	Unknown	Unknown	S(6):100.0	129	27	2	1299.62	-1.14	63.21	0	0	1.08055	1.05592		1.06824	0.876067	0.976208		0.926137	-0.205931	0.11031	1.01943	0.981435		1.00043	-0.0946052	0.0957502	0.960498	0.950383		0.95544	-0.160991	0.0136464
Cotton_D_gene_10030305	VSSSVGDKNS#PDEEFPR	Q9FDW0	FRIGI_ARATH Protein FRIGIDA	Unknown	Unknown	S(10):100.0	141	18	3	2218.03	2.57	101.74	1	0		1.11532		1.11532	0.95583			0.95583	-0.222633			1.0116		1.0116	-0.140826			0.919025		0.919025	-0.279284
Cotton_D_gene_10012239	NAYASALPDS#PK	Q8CH18	CCAR1_MOUSE Cell division cycle and apoptosis regulator protein 1	Cytoplasm	Apoptosis	S(10):100.0	189	76	2	1601.78	1.02	101.13	0	0	1.04097	1.16975	1.03803	1.08292	0.994999	0.92375	0.856289	0.925013	-0.227377	0.0556275	0.894207	0.860995	0.94188	0.899027	-0.268485	0.0203815	1.05936	1.0049	1.10064	1.05497	-0.0377248	0.616286
	SKS#NELPVMK					S(3):98.6	102	31	3	1644.88	1.18	100.25	1	0	0.889229	0.850568		0.869899	0.891947	1.24613		1.06904	0.297395	0.379885	1.02428	1.09503		1.05966	0.284676	0.0422889	1.20872	0.958932		1.08383	0.317214	0.232585
Cotton_D_gene_10019484	GANQDEVYEIPS#GDDDCSK	Q5RA17	RRP7A_PONAB Ribosomal RNA-processing protein 7 homolog A	Unknown	Unknown	S(12):100.0	183	39	3	2467.02	1.12	109.35	0	0	1.16713	1.09839		1.13276	0.950724	1.15399		1.05236	-0.106218	0.531763	0.960368	0.978779		0.969573	-0.22442	0.0443998	0.825193	0.75098		0.788086	-0.523416	0.0208621
Cotton_D_gene_10026717	S#SSPSAAGLK	Q8RWS9	CNGC5_ARATH Probable cyclic nucleotide-gated ion channel 5	Membrane	Ion/protein transport	S(1):97.4	119	21	2	1272.65	1.85	69.14	0	0.007		1.10489		1.10489		0.941724		0.941724	-0.230527			0.936694		0.936694	-0.238253			0.948982		0.948982	-0.21945
	LDDLDS#R					S(6):100.0	67	23	2	1057.47	0.28	84.82	0	0	1.01666	0.951775		0.984217	0.902525	1.15975		1.03114	0.0671877	0.757346	1.09107	0.913776		1.00242	0.0264423	0.864877	0.969037	1.04655		1.00779	0.034151	0.686765
Cotton_D_gene_10006838	AVDIDES#DEDDVK	P35601	RFC1_MOUSE Replication factor C subunit 1	Nucleus	DNA repair,replication and modification	S(7):100.0	215	64	2	1817.8	1.94	100.91	0	0	1.53872	1.31139		1.42505	1.07034	0.861402		0.965869	-0.561118	0.0968846	0.807552	0.43643		0.621991	-1.19605	0.0662154	0.370332	0.739245		0.554789	-1.36101	0.0567577
Cotton_D_gene_10009630	TLGTSDS#AK	A5CBI0	A5CBI0_VITVI Putative uncharacterized protein	Unknown	Unknown	S(7):97.4	63	42	2	1247.61	0.83	59.9	0	0	0.971956	0.964036		0.967996	0.971311	1.03115		1.00123	0.0487012	0.385625	0.965894	1.02379		0.994842	0.0394663	0.455182	1.11061	1.01705		1.06383	0.136195	0.177996
	EVQVSS#PEASLSIMK					S(6):99.0	129	53	3	1972.99	0.17	141.1	0	0	1.06924	1.16245		1.11584	0.716293	0.493792		0.605043	-0.883028	0.0514907	1.01891	1.04338		1.03114	-0.113889	0.220852	1.10296	1.04713		1.07504	-0.0537396	0.530978
Cotton_D_gene_10027577	GYSTAGS#PQR	B9RI24	B9RI24_RICCO Putative uncharacterized protein	Unknown	Unknown	S(7):100.0	133	37	2	1247.56	1.12	51.37	0	0.003	1.07537	1.10965		1.09251	1.0835	0.898753		0.991127	-0.140505	0.39338	0.819257	0.92351		0.871384	-0.326267	0.0564169	1.00176	0.98195		0.991855	-0.139445	0.0365717
	TS#AATS#PTK					S(2):99.0;S(6):100.0	146	33	2	1311.58	0.62	52.95	0	0	0.947658	1.10027	1.20735	1.08509	1.06243	1.01808	0.844804	0.975105	-0.154189	0.334956	0.925825	0.781196	0.830121	0.845714	-0.359576	0.0504589	1.05852	1.06505	1.03152	1.0517	-0.0450996	0.683228
Cotton_D_gene_10022166	TTPSNINS#DDEEPEEESESVSK	B9I8L8	B9I8L8_POPTR Predicted protein	Unknown	Unknown	S(8):100.0	164	54	3	2791.19	-0.98	97.9	0	0	1.42167	1.41655		1.41911	0.676223	0.682631		0.679427	-1.0626	3.07403e-05	0.77176	1.02348		0.89762	-0.66081	0.053628	0.639971	0.56112		0.600545	-1.24064	0.00232146
Cotton_D_gene_10022740	SGGQVDDVRS#DS#EGEDEHED	Q6EUN0	ASCL1_ORYSJ ASC1-like protein 1	Endoplasmic reticulum	Lipid biosynthetic/metabolic process	S(10):100.0;S(12):100.0	119	20	3	2465.87	-0.68	71.03	1	0	0.679762	0.524664	0.771471	0.658632	1.46298	1.30356	1.35082	1.37245	1.05921	0.00115843	1.37547	1.66551	1.49338	1.51145	1.19839	0.00153365	0.780011	0.91276	0.53147	0.741414	0.170805	0.56725
Cotton_D_gene_10039550	TSTMNDNEEVVAS#PK	Q5U241	PD5BB_XENLA Sister chromatid cohesion protein PDS5 homolog B-B	Nucleus	Cell cycle,division and differentiation	S(13):100.0	119	55	3	1989.91	-1.44	85.25	0	0	1.17356	1.23068		1.20212	0.897893	0.827555		0.862724	-0.47861	0.0173562	0.922376	1.02887		0.975623	-0.301185	0.0643713	0.893986	0.744314		0.81915	-0.553381	0.0410702
	VSEVMS#DSEVK					S(6):98.8	95	46	2	1577.74	-0.1	103.62	0	0	1.08662	1.056		1.07131	1.00157	0.801129		0.90135	-0.249217	0.235649	0.98883	1.02415		1.00649	-0.0900432	0.109139	0.883931	1.04945		0.966691	-0.14825	0.339809
	ESGSAS#GSEAK					S(6):96.7	108	45	2	1377.62	1.63	37.53	0	0.005	1.15668	1.10929		1.13298	0.819727	1.04945		0.934589	-0.277726	0.232785	0.919852	0.783403		0.851627	-0.411834	0.0600197	0.983793	1.01161		0.997702	-0.183449	0.0388593
Cotton_D_gene_10013699	VLS#GNNLGMMCGINR	Q6ZRS2	SRCAP_HUMAN Helicase SRCAP	Nucleus	Unknown	S(3):100.0	62	20	2	1859.85	1.2	146.24	0	0	1.36247			1.36247	1.07635			1.07635	-0.340075			1.27936		1.27936	-0.0908029			1.28072		1.28072	-0.0892673
Cotton_D_gene_10016904	S#PGNQFNDPGLSDIK	B9GKE6	B9GKE6_POPTR Predicted protein	Unknown	Unknown	S(1):100.0	162	34	3	1956.93	1.02	128.01	0	0	0.931325	0.823566		0.877445	0.826109	1.20326		1.01468	0.20965	0.556513	1.04335	1.03072		1.03703	0.241083	0.0987321	1.21015	1.10032		1.15524	0.396805	0.0688701
Cotton_D_gene_10030685	SPKPQS#NPPS#PTTSSPK	Q8GYY0	1A112_ARATH Probable aminotransferase ACS12	Unknown	Amino acid metabolic process	S(6):99.7;S(10):99.7	130	43	3	2329.12	-1.05	72.29	0	0.001	0.98407	0.899357	0.929122	0.937516	1.02809	1.27167	1.07481	1.12486	0.262825	0.0758323	1.00557	1.08117	1.29878	1.12851	0.267499	0.104673	1.08791	1.23248	0.933813	1.08473	0.210426	0.176212
Cotton_D_gene_10033307	NLEEVS#DDENTR	Q6PH11	WIBG_DANRE Partner of Y14 and mago	Cytoplasm	RNA splicing/processing	S(6):99.0	128	38	2	1644.69	2.04	86.94	0	0	0.997899			0.997899	0.931722			0.931722	-0.0989942		1.03609			1.03609	0.0541836		1.04879			1.04879	0.0717601
Cotton_D_gene_10002553	LTQSQS#QTQNR	P46573	APK1B_ARATH Protein kinase APK1B	Chloroplast	Kinase,transferase and hydrolase	S(6):99.2	150	48	2	1514.71	-0.51	58.77	0	0	0.969846	0.982706	1.05886	1.0038	1.00299	0.962689	0.807037	0.924239	-0.11914	0.293713	0.952513	0.993048	0.992868	0.979476	-0.0353951	0.474814	1.08638	1.06527	1.09094	1.08086	0.106707	0.0559108
Cotton_D_gene_10008211	DGDDEEEQEEKAEES#EEEK	P35659	DEK_HUMAN Protein DEK	Nucleus	Unknown	S(15):100.0	146	40	3	2766.14	-0.38	82.39	1	0	0.444624		0.457201	0.450912	2.02765		1.96204	1.99485	2.14536	0.00046771	1.89482		1.61321	1.75402	1.94045	0.0114979	0.83322		0.990469	0.911845	0.946436	0.0280563
	ADDDS#DKS#PK					S(5):100.0;S(8):100.0	119	40	2	1669.71	-0.2	47.65	1	0	0.645302	0.654315	0.599757	0.633125	1.44226	1.85062	1.88503	1.72597	1.44685	0.00158328	1.02306	1.38779	1.28513	1.23199	0.956526	0.00550825	1.08138	1.01723	1.32104	1.13988	0.848326	0.00572215
	DETQS#AGQEVQA					S(5):99.9	66	41	2	1486.62	2.38	64.65	0	0	0.992326	1.0867	0.921145	1.00006	0.67116	0.68059	0.44021	0.59732	-0.743506	0.0119293	0.789732	0.3233	1.1004	0.737811	-0.43876	0.31942	0.372996	0.633637	0.614697	0.540443	-0.887867	0.00893055
Cotton_D_gene_10010118	EGMES#DEEIR	O24646	HY5_ARATH Transcription factor HY5	Nucleus	Sensory/signal transduction	S(5):100.0	125	43	2	1434.56	0.15	63.96	0	0	1.29213	1.30904		1.30059	0.562321	0.602763		0.582542	-1.15873	0.000930409	0.963482	0.721047		0.842264	-0.626815	0.0636532	1.0719	0.783515		0.927709	-0.487417	0.12298
Cotton_D_gene_10033570	SEVS#LATQEVR	Q09809	YAB9_SCHPO Uncharacterized membrane protein C2G11.09	Unknown	Unknown	S(4):100.0	119	49	2	1442.7	1.83	108.38	0	0		0.98476		0.98476		1.01284		1.01284	0.0405622			1.10891		1.10891	0.171298			0.912695		0.912695	-0.109639
Cotton_D_gene_10028753	FDS#ISSSK	P42566	EPS15_HUMAN Epidermal growth factor receptor substrate 15	Cytoplasm	Endocytosis	S(3):100.0	121	37	2	1238.59	0.82	90.92	0	0	0.966781	0.961135		0.963958	1.15055	1.11463		1.13259	0.232584	0.0114246	0.870171	0.964035		0.917103	-0.0718865	0.423977	1.07485	1.01638		1.04562	0.11731	0.108687
	FDS#INSSK					S(3):100.0	143	42	2	1265.6	0.29	86.23	0	0	0.954464	0.967104		0.960784	1.09806	1.19643		1.14725	0.255889	0.064013	1.03552	0.86141		0.948465	-0.0186176	0.900695	0.970244	1.04589		1.00807	0.0693075	0.34283
	VSSDQQS#PKK					S(7):100.0	90	10	3	1615.85	4.73	48.86	1	0		1.26987		1.26987	1.35241			1.35241	0.0908534			1.2432		1.2432	-0.0306192			1.36003		1.36003	0.0989585
	FDS#INNSK					S(3):100.0	151	50	2	1292.61	0.45	92.34	0	0	1.01481	1.08857		1.05169	0.990507	0.884287		0.937397	-0.165977	0.219156	0.907508	0.93331		0.920409	-0.192363	0.078312	1.08668	1.07949		1.08309	0.042437	0.486071
	TES#PNAESFYDK					S(3):100.0	192	68	2	1755.77	-3.44	113.07	0	0	0.969187	1.099	1.0355	1.03456	0.9773	0.943828	1.02439	0.981839	-0.0754617	0.29852	1.07639	0.959691	0.810927	0.949003	-0.124537	0.373465	0.990949	0.977264	1.05628	1.00816	-0.0372898	0.58664
Cotton_D_gene_10014749	FRESGDS#DEEEEDDR	Q9XFD1	NCBP2_ARATH Nuclear cap-binding protein subunit 2	Nucleus	RNA splicing/processing	S(7):100.0	158	37	3	2038.76	0.74	71.21	1	0	1.12301	1.05665		1.08983	2.09639	1.98269		2.03954	0.904138	0.00476976	1.98581	1.55134		1.76858	0.698484	0.090777	1.62975	1.30134		1.46554	0.427333	0.154128
Cotton_D_gene_10040894	KGADS#DS#GEEEQDNPQK	Q13435	SF3B2_HUMAN Splicing factor 3B subunit 2	Nucleus	RNA splicing/processing	S(5):100.0;S(7):100.0	153	57	3	2426.01	0.62	60.69	1	0	1.31476	1.25698		1.28587	2.28463	2.10036		2.19249	0.769827	0.0111532	1.33359	1.93598		1.63478	0.346356	0.368057	1.20839	1.72555		1.46697	0.190096	0.55841
Cotton_D_gene_10029106	SS#LNDPNPNYSNRPPK	Q9LKA5	UMP1_ARATH Uncharacterized protein At3g15000	Mitochondrion	RNA splicing/processing	S(2):99.0	145	44	3	2168.04	0.57	81.6	0	0	0.91515	0.753119		0.834135	0.967466	1.03299		1.00023	0.261977	0.197726	1.09588	1.30341		1.19964	0.524256	0.108933	0.973762	0.972025		0.972894	0.222002	0.228909
Cotton_D_gene_10023869	GQVPDYS#LDFSK	C6TMG6	C6TMG6_SOYBN Putative uncharacterized protein	Unknown	Unknown	S(7):99.5	239	66	2	1723.82	2.48	135.24	0	0	0.952396	0.969976		0.961186	1.12903	1.06685		1.09794	0.191912	0.051539	0.997255	0.941055		0.969155	0.0119118	0.812025	0.964395	0.99106		0.977728	0.0246168	0.409104
Cotton_D_gene_10036534	FLAMVS#PR	B9HFN5	B9HFN5_POPTR Predicted protein	Unknown	Unknown	S(6):100.0	65	23	2	1144.57	0.46	141.09	0	0		0.74698		0.74698	0.956134			0.956134	0.356144		0.553512			0.553512	-0.432455		0.819437			0.819437	0.133564
	S#APVS#PIASTSGAPR	Q6C8H7	MRS2_YARLI Mitochondrial inner membrane magnesium Ion/protein transporter mrs2	Mitochondrion	Ion/protein transport	S(1):100.0;S(5):100.0	183	69	2	1701.77	0.36	89.29	0	0	0.877971	0.898215	1.00325	0.926479	1.14628	1.17733	1.03027	1.11796	0.271039	0.0319193	1.03796	0.967559	1.01412	1.00655	0.119584	0.142844	0.967302	0.971727	0.909622	0.94955	0.0354867	0.625297
Cotton_D_gene_10012461	QMS#PNWLNNR	Q8LMR9	Y3209_ORYSJ B3 domain-containing protein Os03g0120900	Nucleus	Transcription	S(3):100.0	129	31	2	1483.67	1.13	124.75	0	0	1.12003	1.17837		1.1492	0.795433	0.834899		0.815166	-0.495464	0.0109338	0.887475	0.681043		0.784259	-0.551228	0.0765892	1.09256	1.17172		1.13214	-0.0215775	0.761718
Cotton_D_gene_10022115	QVSLS#PGMGGGH	Q39231	SUC2_ARATH Sucrose Ion/protein transport protein SUC2	Membrane	Ion/protein transport	S(5):98.1	126	76	2	1350.6	0.17	97.06	0	0.007	0.798329	0.745035		0.771682	0.970032	1.04747		1.00875	0.386492	0.0371331	1.07062	1.13164		1.10113	0.512906	0.0147843	1.07936	1.0278		1.05358	0.449222	0.0168624
Cotton_D_gene_10008748	QES#PAGAK	Q75LL6	TADA2_ORYSJ Transcriptional adapter ADA2	Nucleus	Transcription	S(3):100.0	81	21	2	1155.57	0.24	40.31	0	0		1.12381		1.12381		0.937256		0.937256	-0.261883			0.857711		0.857711	-0.389835			1.00151		1.00151	-0.166221
	VLLHGS#PR					S(6):100.0	74	24	2	1102.59	2.38	76.32	0	0	1.00131	1.0039		1.0026	0.937613	1.17086		1.05424	0.0724452	0.701264	1.00605	0.881797		0.943924	-0.0870115	0.444675	1.05062	0.97318		1.0119	0.0133134	0.832739
Cotton_D_gene_10032894	GS#SGNLVDVAR	Q9C5J9	Y5483_ARATH Uncharacterized GTP-binding protein At5g64813	Cytoplasm	Circadian rhythm	S(2):99.4	141	60	2	1298.62	-0.21	93.82	0	0	1.11576	1.07054		1.09315	1.03757	1.01865		1.02811	-0.0884967	0.117497	0.974285	1.0718		1.02304	-0.0956253	0.321994	0.824611	0.808065		0.816338	-0.421253	0.00748006
Cotton_D_gene_10028041	SYVVEES#DEELADAGVK	Q9SJF3	DCP1_ARATH mRNA-decapping enzyme-like protein	Cytoplasm	RNA splicing/processing	S(7):100.0	211	71	3	2208.01	-3.26	126.62	0	0		1.1608		1.1608		0.877479		0.877479	-0.403683			1.04369		1.04369	-0.153426			0.901318		0.901318	-0.365011
Cotton_D_gene_10033740	GFYLHPS#PASTPR	A5AP07	A5AP07_VITVI Putative uncharacterized protein	Unknown	Unknown	S(7):99.7	113	43	2	1733.75	-1.36	117.6	0	0	1.15053	1.02656	1.09085	1.08931	0.959576	0.996708	0.954317	0.9702	-0.167064	0.0355917	0.989002	1.03338	0.947573	0.989985	-0.13794	0.0846293	0.929387	0.940793	0.866237	0.912139	-0.256093	0.0142107
	INPLNPAFGSNNSGFS#PR					S(16):98.9	235	62	2	2113	1.42	147.34	0	0	1.34966	1.36379	1.33924	1.3509	0.969606	0.862182	1.09318	0.97499	-0.470458	0.00498946	0.912834	0.962793	0.88192	0.919182	-0.555494	6.20236e-05	1.07506	1.06388	1.10736	1.0821	-0.320083	5.4783e-05
Cotton_D_gene_10036050	DTAGEVS#FR	A5B888	A5B888_VITVI Putative uncharacterized protein	Unknown	Unknown	S(7):100.0	151	30	2	1205.53	-0.72	89.44	0	0	0.755623	0.796191		0.775907	1.09396	1.05431		1.07414	0.46922	0.00892421	1.11108	1.01139		1.06123	0.451789	0.0337796	1.13313	1.10188		1.1175	0.526326	0.00557128
Cotton_D_gene_10016658	SISSPLS#PQR	B9SVG9	RBR_RICCO Retinoblastoma-related protein	Nucleus	Cell cycle,division and differentiation	S(7):98.3	101	33	2	1295.65	0.67	96.59	0	0	0.952602	1.02415		0.988376	1.02039	0.897408		0.958899	-0.0436811	0.718829	1.00034	1.07354		1.03694	0.0692005	0.442828	1.06858	0.975491		1.02204	0.0483134	0.624269
	VAEANNSNDGTCPGS#PK					S(15):99.1	204	70	3	2085.92	0.7	63.72	0	0	1.09984	1.09294	0.817988	1.00359	1.01538	1.01084	0.98768	1.00463	0.00150001	0.991601	0.867489	0.863206	1.08796	0.939552	-0.0951246	0.618586	0.926415	0.97205	1.09126	0.996575	-0.0101188	0.949957
Cotton_D_gene_10026409	EGVVVNLSSGLQSPS#RPR	Q8LRK9	TAF1A_ARATH Transcription initiation factor TFIID subunit 1-A	Nucleus	Transcription	S(15):93.4	85	28	3	2106.08	-1.23	127.12	0	0		0.89403		0.89403		0.868334		0.868334	-0.0420732			1.27528		1.27528	0.512419			1.00396		1.00396	0.167307
Cotton_D_gene_10005342	VDTAVS#DDCSNLNK	Q55C84	Y0170_DICDI Bromodomain-containing protein DDB_G0270170	Unknown	Unknown	S(6):99.9	117	26	3	1905.85	-0.14	90.92	0	0.001	1.1314	1.16514		1.14827	0.969723	0.953027		0.961375	-0.256291	0.00999107	0.915261	0.845375		0.880318	-0.383365	0.0203326	0.906181	0.899355		0.902768	-0.347035	0.00487926
Cotton_D_gene_10001835	LDS#LVEK	Q9ZRD6	YKT61_ARATH VAMP-like protein YKT61	Membrane	Ion/protein transport	S(3):100.0	106	33	2	1171.62	-0.44	119.98	0	0	0.794639	0.774802		0.784721	1.17421	1.152		1.16311	0.567731	0.00154485	1.15456	1.1127		1.13363	0.530699	0.00437762	0.966083	1.13618		1.05113	0.421692	0.0896284
Cotton_D_gene_10008159	MLAHTLS#QNSDPK	Q5ZMQ9	PEX5_CHICK Peroxisomal targeting signal 1 receptor	Cytoplasm	Ion/protein transport	S(7):97.2	72	31	3	1809.88	-0.41	101.64	0	0	0.791001	0.899378		0.84519	1.02298	0.96486		0.99392	0.233855	0.136724	1.20546	1.14739		1.17643	0.477063	0.0327635	1.11631	1.03984		1.07808	0.351111	0.0723995
Cotton_D_gene_10004742	EYYS#PDR	B9S4A0	B9S4A0_RICCO Putative uncharacterized protein	Unknown	Unknown	S(4):98.7	76	21	2	1153.47	0.39	74.23	0	0	1.22369			1.22369	1.26774			1.26774	0.051024			1.29834		1.29834	0.0854247		1.2653			1.2653	0.0482362
	FTTNS#PS#PR					S(5):98.3;S(7):100.0	94	27	2	1310.53	0.62	66.96	0	0.001	0.895068	0.932626		0.913847	1.04146	1.03615		1.0388	0.1849	0.0222696	1.10552	1.07985		1.09268	0.257853	0.0157947	1.03788	1.00538		1.02163	0.160848	0.0492014
Cotton_D_gene_10002915	QTSIQDS#PRS#PEAK	Q8LBB2	KING1_ARATH SNF1-related protein kinase regulatory subunit gamma 1	Extracellular	Carbohydrate biosynthesis/metabolism	S(7):93.6;S(10):93.6	61	7	3	2071.87	0.17	71.46	1	0	0.913653	0.924125		0.918889	0.86826	0.821155		0.844707	-0.121439	0.0915	1.23958	1.13883		1.1892	0.372035	0.0333572	1.00967	1.12976		1.06971	0.219264	0.129411
Cotton_D_gene_10025073	TPS#FIALTAK	P46573	APK1B_ARATH Protein kinase APK1B, chloroplastic	Chloroplast	Kinase,transferase and hydrolase	S(3):100.0	176	72	2	1416.78	2.15	135.31	0	0	0.929064	0.977205		0.953134	0.916699	1.13586		1.02628	0.106672	0.581343	1.00883	0.887258		0.948044	-0.00772579	0.945026	1.17672	1.05116		1.11394	0.22492	0.139226
Cotton_D_gene_10028134	LEQPS#EGEDR	Q8WUQ7	CS029_HUMAN Uncharacterized protein C19orf29	Nucleus	Unknown	S(5):100.0	134	41	2	1383.59	-0.73	77.27	0	0.009	0.893084	0.983358	0.812771	0.896404	0.935341	0.979811	1.10439	1.00651	0.167146	0.193971	0.9827	0.978748	1.0196	0.993683	0.148636	0.12891	1.22062	1.04612	1.05908	1.10861	0.306526	0.0468139
Cotton_D_gene_10040636	HKS#FDEEDFSK	Q9C8M9	SRF6_ARATH Protein STRUBBELIG-RECEPTOR FAMILY 6	Membrane	Unknown	S(3):100.0	91	25	3	1880.88	1.71	100.35	1	0	0.971708			0.971708	0.925104			0.925104	-0.0709073		1.12728			1.12728	0.214251		0.98609			0.98609	0.0211965
Cotton_D_gene_10035547	DVSPGFDGTVTDS#R	Q9SCZ4	FERON_ARATH Receptor-like protein kinase FERONIA	Membrane	Kinase,transferase and hydrolase	S(13):98.3	71	45	2	1676.73	0.56	100.31	0	0	1.12676	1.09855		1.11265	0.96036	1.08672		1.02354	-0.120439	0.302485	0.970682	0.994449		0.982565	-0.179381	0.0195142	0.8709	0.787647		0.829273	-0.424086	0.0232202
	TGPTLDHTHVS#T#VVK					S(11):98.7;T(12):98.7	65	22	3	2039.98	-0.15	111.58	0	0	0.887122	0.80822		0.847671	1.05739	1.12067		1.08903	0.361467	0.0412073	1.08386	1.09847		1.09117	0.364293	0.0260927	1.05958	1.12148		1.09053	0.363453	0.0400835
Cotton_D_gene_10028219	AFGDQS#LK	Q0JAA0	P2C44_ORYSJ Probable protein phosphatase 2C 44	Unknown	Other biosynthesis and metabolic process	S(6):100.0	110	30	2	1233.61	-0.83	93.79	0	0	0.709772	0.755387		0.73258	1.01433	1.24943		1.13188	0.627664	0.0793691	1.2381	0.806025		1.02206	0.480426	0.314216	0.98512	1.14369		1.06441	0.53899	0.056616
Cotton_D_gene_10031347	GSWFSSDEEMS#PR	Q5YDB6	CPL1_ARATH RNA polymerase II C-terminal domain phosphatase-like 1	Nucleus	Sensory/signal transduction	S(11):100.0	123	40	2	1738.69	2.25	134.46	0	0	0.847684	1.05312		0.950402	1.12309	0.980397		1.05174	0.146173	0.50285	0.96398	0.992626		0.978303	0.0417435	0.813122	1.19	0.93005		1.06002	0.157489	0.576193
Cotton_D_gene_10010898	GAS#PTPALMSR	Q14624	ITIH4_HUMAN Inter-alpha-trypsin inhibitor heavy chain H4	Unknown	Unknown	S(3):100.0	71	42	2	1311.62	-0.46	91.44	0	0	0.930602	0.933206		0.931904	0.991391	0.914712		0.953052	0.0323728	0.636812	0.974957	1.07433		1.02464	0.136869	0.20305	1.13224	1.09826		1.11525	0.259114	0.00852715
Cotton_D_gene_10014053	AVNITHT#A	Q9SRT0	PUB9_ARATH U-box domain-containing protein 9	Nucleus	Sensory/signal transduction	T(7):98.5	73	22	2	1050.51	1.18	68.91	0	0	1.10695	1.03877		1.07286	0.925345	0.984944		0.955144	-0.167671	0.121556	0.932545	0.847661		0.890103	-0.269418	0.0784297	0.956548	1.11047		1.03351	-0.0539109	0.686132
Cotton_D_gene_10004089	GEPNVSY#ICSR	Q39019	KSG10_ARATH Shaggy-related protein kinase kappa	Membrane	Kinase,transferase and hydrolase	Y(7):100.0	273	45	2	1505.66	1.53	103.69	0	0	1.13462	1.19052	1.07621	1.13378	0.9662	0.726068	0.932153	0.874807	-0.374108	0.0341837	0.898392	0.994118	0.906266	0.932925	-0.281311	0.011181	1.02867	1.0482	0.990211	1.02236	-0.149241	0.0399334
Cotton_D_gene_10003626	GGANS#GDGASIEIVR	Q9S7C9	ESCA_ARATH Putative DNA-binding protein ESCAROLA	Nucleus	DNA/RNA binding	S(5):100.0	140	42	2	1626.76	-0.02	103.04	0	0	1.0392	1.12424		1.08172	0.862481	1.03233		0.947406	-0.191273	0.292892	1.00929	0.990494		0.999892	-0.113483	0.200998	1.0462	0.793033		0.919617	-0.234223	0.348663
Cotton_D_gene_10022004	AVERPGS#GS#GR	Q9LY84	GDL76_ARATH GDSL esterase/lipase At5g14450	Extracellular	Lipid biosynthetic/metabolic process	S(7):100.0;S(9):100.0	90	16	2	1376.58	0.51	46.66	0	0	1.11756	1.12912		1.12334	1.02898	0.90629		0.967635	-0.21526	0.127361	0.777604	0.828697		0.80315	-0.484052	0.00662518	1.02378	0.964571		0.994175	-0.176222	0.0504442
Cotton_D_gene_10009349	NPEVAETS#NNQSTSGEK	Q39817	CALX_SOYBN Calnexin homolog	Endoplasmic reticulum	Protein biosynthesis,processing and folding	S(8):97.8	166	46	3	2159.97	1.91	70.94	0	0.001	1.02607	0.984511	1.13417	1.04825	1.15244	1.13948	0.97248	1.08813	0.0538721	0.614465	0.795156	0.88943	0.998603	0.894396	-0.228997	0.10542	0.989629	0.987745	0.914435	0.963936	-0.120974	0.173719
Cotton_D_gene_10005866	SQSGVMT#AETGTYR	Q2MHE4	HT1_ARATH Serine/threonine-protein kinase HT1	Unknown	Kinase,transferase and hydrolase	T(7):100.0	140	22	2	1711.75	1.38	94.33	0	0	1.11247			1.11247	0.823265			0.823265	-0.434338		1.07583			1.07583	-0.0483163		0.895135			0.895135	-0.313589
	ANDFS#PLQSR					S(5):100.0	106	29	2	1358.62	1.7	102.04	0	0.008	1.16624	1.15143		1.15884	0.859222	0.912905		0.886064	-0.387193	0.01026	0.863962	0.822305		0.843133	-0.458842	0.00486714	0.993753	1.01191		1.00283	-0.208596	0.00559241
	QHS#FS#PK					S(3):100.0;S(5):100.0	63	25	2	1278.55	0.35	61.35	0	0.008	0.937518			0.937518	0.948752			0.948752	0.0171846		1.11033			1.11033	0.24407		1.03837			1.03837	0.147402
Cotton_D_gene_10036015	NQES#PAKK	B9S851	B9S851_RICCO Putative uncharacterized protein	Unknown	Unknown	S(4):100.0	54	10	3	1413.75	0.7	37.8	1	0	1.3562	1.34259		1.34939	0.6236	1.18568		0.90464	-0.576897	0.254449	0.79236		0.75035	0.771355	-0.806846	0.00145588	0.745863		1.07895	0.912408	-0.564561	0.119888
Cotton_D_gene_10029813	YSEVAS#EQCR	Q84WU2	UBP13_ARATH Ubiquitin carboxyl-terminal hydrolase 13	Cytoplasm	Protein ubiquitination and modification	S(6):100.0	93	33	2	1452.59	-0.12	73.24	0	0	0.849644	0.818982		0.834313	1.0726	1.10076		1.08668	0.381267	0.0067345	1.16104	1.10888		1.13496	0.443981	0.009974	1.02979	1.10938		1.06959	0.358391	0.0313207
Cotton_D_gene_10018351	SVS#MDSFMGK	Q69IL4	RF2A_ORYSJ Transcription factor RF2a	Nucleus	Transcription	S(3):100.0	112	53	2	1456.65	-0.04	135.51	0	0.007	0.96389	0.909559		0.936724	1.02096	0.978695		0.999827	0.0940544	0.208181	1.03207	1.17735		1.10471	0.237971	0.162666	1.01827	0.989382		1.00383	0.0998125	0.160956
Cotton_D_gene_10029903	AVPSTSPENS#R	B9RY40	B9RY40_RICCO DNA binding protein	Unknown	Unknown	S(10):95.8	70	12	2	1368.63	0.53	63.11	0	0.002	0.866973			0.866973	0.571335			0.571335	-0.60165		0.632023			0.632023	-0.456009			0.780276		0.780276	-0.152003
Cotton_D_gene_10012032	IWNGDDY#ESDPEEDEKPLR	Q9FML2	HDA6_ARATH Histone deacetylase 6	Nucleus	Transcription	Y(7):99.1	101	23	3	2675.17	-0.86	127.08	0	0	1.00007			1.00007	1.02035			1.02035	0.0289631		0.922311			0.922311	-0.116776		1.06112			1.06112	0.0854868
Cotton_D_gene_10012606	LNS#QLPGWSR	Q7ZZ25	ATD1A_DANRE ATPase family AAA domain-containing protein 1-A	Mitochondrion	Unknown	S(3):100.0	135	43	2	1381.67	-0.54	132.73	0	0	0.692403	0.7572		0.724801	1.0768	1.01338		1.04509	0.527969	0.0194514	1.1023	1.04115		1.07173	0.564277	0.0160916	1.07588	1.07769		1.07679	0.571072	0.00837265
Cotton_D_gene_10016628	EDIFGS#FR	Q3MI00	DNJB1_BOVIN DnaJ homolog subfamily B member 1	Cytoplasm	Biotic/abiotic stress response	S(6):100.0	123	34	2	1194.53	0.6	146.13	0	0.007	0.917669	0.918372		0.918021	1.01148	1.05608		1.03378	0.171331	0.035173	1.00459	0.983907		0.994249	0.11508	0.0179322	1.12263	1.1037		1.11316	0.278069	0.00234745
Cotton_D_gene_10038947	QQS#LGHVGRS#PNPDR	Q9SB61	Y4466_ARATH ZF-HD homeobox protein At4g24660	Nucleus	Transcription	S(3):100.0;S(10):100.0	67	3	3	1951.87	-0.36	72.29	1	0		1.01258		1.01258	0.840441			0.840441	-0.268817		0.791838			0.791838	-0.354759		0.883982			0.883982	-0.195946
Cotton_D_gene_10006161	TSS#LESEPLR	Q0DCT8	G11A_ORYSJ Protein kinase G11A	Cytoplasm	Kinase,transferase and hydrolase	S(3):97.3	82	19	2	1342.64	0.2	91.23	0	0	1.5236			1.5236	1.64701			1.64701	0.112367		1.69881			1.69881	0.157044			1.58607		1.58607	0.0579701
Cotton_D_gene_10005378	VEIAEPEKS#EEAAATER	Q38931	FKB70_ARATH 70 kDa peptidyl-prolyl isomerase	Cytoplasm	Protein biosynthesis,processing and folding	S(9):100.0	139	40	3	2227.08	1.19	103.58	1	0.001	1.16751	1.26404		1.21578	0.935292	0.894747		0.915019	-0.410002	0.0289862	0.935459	0.886443		0.910951	-0.416431	0.0301176	0.861398	0.781383		0.821391	-0.565736	0.0243486
	ECVAEPS#TPS#EDR					S(7):99.3;S(10):99.3	146	31	2	1700.69	-0.59	80.52	0	0.001	1.10369	0.744757	1.06854	0.972329	1.0346	1.04327	0.970623	1.01616	0.0636173	0.72585	0.955079		1.07183	1.01345	0.0597649	0.80645	1.04133		1.04115	1.04124	0.0987862	0.672161
Cotton_D_gene_10033632	SLDIPVQS#PSR	Q86UA1	PRP39_HUMAN Pre-mRNA-processing factor 39	Nucleus	RNA splicing/processing	S(8):99.3	155	34	2	1422.71	0.45	109.93	0	0	0.922723			0.922723	0.804167			0.804167	-0.198402		1.30421			1.30421	0.499207		0.980804			0.980804	0.0880672
Cotton_D_gene_10007445	DLEQSGS#VEEGDR	Q940D0	ARR1_ARATH Two-component response regulator ARR1	Nucleus	Sensory/signal transduction	S(7):99.1	100	25	2	1644.69	-0.2	80.02	0	0		1.29936		1.29936		0.819225		0.819225	-0.66547			0.967192		0.967192	-0.425927			0.702809		0.702809	-0.886597
Cotton_D_gene_10016815	VSSPS#YSTSSPNHAPFK	Q9JK81	MYG1_MOUSE UPF0160 protein MYG1, mitochondrial	Nucleus	Unknown	S(5):91.9	122	39	3	2161.02	-1.08	103.89	0	0	0.892558	1.21673	1.01906	1.04278	0.521177	0.82808	0.726128	0.691795	-0.592022	0.0547347	0.97192		0.97662	0.97427	-0.098045	0.613043	1.31987	1.11219	1.25439	1.22882	0.236831	0.173538
Cotton_D_gene_10014931	TSS#APPNLDEQK	Q76E23	IF4G1_ARATH Eukaryotic translation initiation factor 4G	Unknown	Translation	S(3):99.5	187	65	2	1654.8	1.83	78.08	0	0.001	1.07483	1.06576		1.07029	1.06295	0.940445		1.0017	-0.0955616	0.380228	1.05284	1.09553		1.07418	0.00523399	0.874937	0.790983	0.853086		0.822035	-0.380738	0.0156047
	TKS#TITSGK					S(3):98.6	122	33	2	1434.79	-0.46	70.81	1	0.004	1.09836	1.05049		1.07442	0.872362	1.03635		0.954356	-0.170965	0.295032	0.931933	0.908584		0.920258	-0.223454	0.028566	1.02257	0.990261		1.00642	-0.0943387	0.142684
	SAS#FNQQR					S(3):100.0	91	28	2	1161.52	0.81	62.67	0	0	0.965008	0.996042		0.980525	1.16614	0.946812		1.05648	0.107634	0.563691	0.927227	1.01992		0.973573	-0.0102645	0.899933	1.00867	1.03569		1.02218	0.0600229	0.180193
Cotton_D_gene_10008403	SFS#IPSSNQR	O22799	Y2349_ARATH Uncharacterized protein At2g33490	Unknown	Unknown	S(3):100.0	101	32	2	1346.62	0.45	104.16	0	0	1.04135	1.00769		1.02452	0.975521	1.02413		0.999826	-0.0351999	0.491427	0.927385	0.97068		0.949032	-0.110419	0.1105	1.03589	1.00349		1.01969	-0.00681753	0.855334
Cotton_D_gene_10021276	NGES#ANEEE	Q84WM0	RL292_ARATH 60S ribosomal protein L29-2	Ribosome	Translation	S(4):100.0	122	61	2	1202.43	0.64	44.41	0	0	1.33503	1.35447		1.34475	1.0101	1.01126		1.01068	-0.412012	0.000848493	0.931698	0.945333		0.938516	-0.518886	0.000853053	0.950556	0.886765		0.91866	-0.549734	0.00606818
Cotton_D_gene_10013705	NQADSVAPS#TP	B9GQH6	B9GQH6_POPTR Predicted protein	Unknown	Unknown	S(9):99.2	186	23	2	1310.58	1.02	70.9	0	0	0.708237		0.573416	0.640826	0.803655		1.53927	1.17146	0.870305	0.291684	1.87742		0.326698	1.10206	0.782196	0.613512	0.754288		1.53984	1.14706	0.83994	0.331761
Cotton_D_gene_10010329	GYVS#EEEAGGR	Q41249	PORA_CUCSA Protochlorophyllide reductase	Chloroplast	Photosynthesis	S(4):98.9	67	12	2	1377.58	-0.68	85	0	0.001	0.889122	1.00783		0.948476	0.86862	0.960319		0.91447	-0.0526762	0.694694	0.43018	0.430057		0.430119	-1.14088	0.0128588	0.87124	0.76811		0.819675	-0.210559	0.243046
Cotton_D_gene_10015256	QTS#NLGGSGTSNR	B9SC17	B9SC17_RICCO Lipid binding protein, putative	Unknown	Unknown	S(3):98.7	157	48	2	1502.67	-0.92	49.58	0	0	0.984098	0.88981	0.899231	0.92438	0.873254	0.85573	0.816385	0.848456	-0.123645	0.0917666	1.02141	1.33465	1.45587	1.27064	0.459002	0.0596607	1.13618	0.972651	0.855685	0.988172	0.0962767	0.502645
Cotton_D_gene_10036874	SMSPLLLHAES#GLSR	O22193	PUB4_ARATH U-box domain-containing protein 4	Unknown	Protein ubiquitination and modification	S(11):98.1	70	28	3	1821.91	1.88	152.48	0	0	0.8322	0.975199		0.903699	1.06924	1.02055		1.04489	0.209443	0.2025	0.926113	1.02638		0.976247	0.111402	0.493485	1.29393	1.00486		1.1494	0.34696	0.267058
Cotton_D_gene_10006723	TTGTDQGAS#PR	Q9C8M9	SRF6_ARATH Protein STRUBBELIG-RECEPTOR FAMILY 6	Membrane	Kinase,transferase and hydrolase	S(9):100.0	213	59	2	1314.58	0.52	44.75	0	0	1.03198	1.11715	0.981404	1.04351	0.9255	0.901549	1.03587	0.954306	-0.128922	0.194315	0.84132	0.890822	0.896475	0.876206	-0.252105	0.018101	1.19109	1.06292	1.03665	1.09689	0.0719682	0.437891
	S#FDDEEFSK					S(1):100.0	160	44	2	1471.63	1.37	111.91	0	0	0.995576	0.914918		0.955247	1.00723	1.26304		1.13514	0.248918	0.311839	1.13158	1.05372		1.09265	0.193886	0.133815	0.880454	0.884154		0.882304	-0.114598	0.212537
Cotton_D_gene_10010902	VHACVGGT#SVR	P41379	IF4A2_NICPL Eukaryotic initiation factor 4A-2	Unknown	Protein biosynthesis,processing and folding	T(8):99.2	200	47	2	1366.64	-0.04	75.72	0	0	0.629285	0.411076	0.762009	0.60079	1.05478	1.0963	1.18789	1.11299	0.889507	0.00949427	0.95163	0.805835	1.13821	0.965225	0.684004	0.0603461	1.14562	1.16788	1.05451	1.12267	0.902001	0.00845343
Cotton_D_gene_10030453	TSNNIAS#P	Q9FZ80	SOT17_ARATH Sulfotransferase 17	Cytoplasm	Kinase,transferase and hydrolase	S(7):100.0	74	44	2	1027.46	0.61	60.22	0	0	1.01818	1.10816		1.06317	1.03412	0.901145		0.967633	-0.135841	0.356132	0.944779	0.968465		0.956622	-0.152351	0.149145	1.00013	0.790211		0.89517	-0.248138	0.279078
Cotton_D_gene_10038101	ETHGGS#PSSNR	A2BIJ3	BSDC1_DANRE BSD domain-containing protein 1	Unknown	Unknown	S(6):98.8	79	35	2	1352.57	0.5	36.59	0	0	1.06967		0.989197	1.02943	0.436162		0.665439	0.550801	-0.902249	0.0588069	1.21634		1.29626	1.2563	0.28733	0.0571747	1.14225		1.13614	1.13919	0.146164	0.112753
Cotton_D_gene_10033797	QQVEGVDS#A	B9SFC3	B9SFC3_RICCO Structural molecule	Unknown	Unknown	S(8):100.0	118	45	2	1156.5	0.85	63.33	0	0	0.862085	1.95518	0.987029	1.2681	1.37056	0.738272	1.14557	1.0848	-0.225236	0.664308	0.747054	0.558191	0.657408	0.654218	-0.954824	0.154041	1.03335	0.562979	1.14897	0.9151	-0.470665	0.415651
Cotton_D_gene_10018937	VSESVTQNS#DNEEVDQNLQK	Q54MP2	CCD22_DICDI Coiled-coil domain-containing protein 22 homolog	Unknown	Unknown	S(9):100.0	218	53	3	2631.21	1.07	103.86	0	0	1.09418	1.04614		1.07016	1.00271	1.00152		1.00212	-0.0947784	0.105349	1.06898	1.16677		1.11788	0.0629324	0.473464	0.79128	0.765144		0.778212	-0.459591	0.00865897
Cotton_D_gene_10034227	SFS#QNDAGTSDDMDK	O59737	GYP1_SCHPO GTPase-activating protein gyp1	Cytoplasm	Biotic/abiotic stress response	S(3):100.0	152	52	3	1985.8	0.1	88.16	0	0	1.11488	1.11923		1.11705	0.84972	0.841576		0.845648	-0.401571	0.000289194	0.996159	0.966701		0.98143	-0.186743	0.0118378	0.950185	0.971868		0.961027	-0.217052	0.00498484
Cotton_D_gene_10030625	SAS#ISASK	Q9LV37	MPK9_ARATH Mitogen-activated protein kinase 9	Cytoplasm	Sensory/signal transduction	S(3):100.0	120	28	2	1118.57	0.05	57.66	0	0	0.903247	0.857123		0.880185	1.09241	0.989378		1.04089	0.241944	0.104388	1.00835	1.04585		1.0271	0.222698	0.0385764	1.08225	1.19878		1.14051	0.373807	0.0533457
Cotton_D_gene_10011304	SNS#LGEDR	Q94AS9	CNGC4_ARATH Cyclic nucleotide-gated ion channel 4	Membrane	Biotic/abiotic stress response	S(3):100.0	87	41	2	1101.47	0.53	45.21	0	0.004	0.939212	0.878033		0.908622	1.10501	1.05723		1.08112	0.250774	0.0470811	0.941702	0.932739		0.937221	0.0447075	0.452608	1.08231	1.22582		1.15407	0.344972	0.0878895
Cotton_D_gene_10015146	KLNS#FNNNK	B9MT37	B9MT37_POPTR SAUR family protein	Unknown	Unknown	S(4):100.0	73	13	3	1590.84	2.67	76.87	1	0	1.21255	1.12363		1.16809	0.831214	0.854369		0.842792	-0.470904	0.019369	0.792843	0.849216		0.821029	-0.508645	0.0222419	1.0257	1.07521		1.05045	-0.153137	0.146967
Cotton_D_gene_10015095	LLPSPS#VLQR	B9HDM7	B9HDM7_POPTR Predicted protein	Unknown	Unknown	S(6):100.0	135	49	2	1333.74	0.16	147.57	0	0	0.900565	0.876612		0.888589	1.0454	1.1446		1.095	0.301343	0.0560231	0.974251	0.955668		0.964959	0.118953	0.0372095	1.18543	1.16855		1.17699	0.405515	0.00257098
Cotton_D_gene_10007063	NLSQMLS#QK	Q2HXL0	RBOHC_SOLTU Respiratory burst oxidase homolog protein C	Membrane	Oxidation reduction Reactions	S(7):100.0	105	34	2	1416.72	1.5	122.95	0	0		0.726339		0.726339		1.14468		1.14468	0.656229			1.14273		1.14273	0.65377			1.18934		1.18934	0.711446
Cotton_D_gene_10012809	GSNSEAAASAAANS#PK	B9ILL5	B9ILL5_POPTR Predicted protein	Unknown	Unknown	S(14):99.2	106	74	2	1800.84	1.17	58.94	0	0	1.10338	1.24708		1.17523	1.00306	0.873087		0.938074	-0.32517	0.134111	0.990957	0.76055		0.875753	-0.424346	0.158172	0.841144	0.90784		0.874492	-0.426426	0.0629003
	GGQCLCS#PTTHQGSFR					S(7):100.0	167	44	3	2016.86	1.53	85.9	0	0	1.15756	1.16776		1.16266	0.998184	1.08248		1.04033	-0.160385	0.102301	0.869791	0.82855		0.849171	-0.453303	0.00455994	0.892322	0.838375		0.865348	-0.426076	0.00841773
Cotton_D_gene_10010723	SES#FSSLTFK	Q3ZBU9	UBXN4_BOVIN UBX domain-containing protein 4	Endoplasmic reticulum	Protein biosynthesis,processing and folding	S(3):100.0	115	50	2	1500.72	-1.3	137.59	0	0.009	0.801666			0.801666	0.988799			0.988799	0.302676		1.16191			1.16191	0.535425		1.16949			1.16949	0.544806
Cotton_D_gene_10020507	GFS#FNNR	Q8LE94	RING3_ARATH E3 ubiquitin-protein ligase At3g02290	Cytoplasm	Protein ubiquitination and modification	S(3):100.0	55	28	2	1065.46	0.68	103.33	0	0	1.00342			1.00342	0.975181			0.975181	-0.0411837		0.953907			0.953907	-0.0730051		1.07007			1.07007	0.0927796
Cotton_D_gene_10020348	NDAETSS#PSEK	O24454	UBP3_ARATH Ubiquitin carboxyl-terminal hydrolase 3	Nucleus	Protein ubiquitination and modification	S(7):98.0	173	33	2	1532.67	0.9	45.19	0	0	0.851737	0.939896		0.895817	0.956246	1.1148		1.03552	0.209084	0.263412	1.11314	0.982319		1.04773	0.225991	0.193964	1.15987	1.04757		1.10372	0.301099	0.100444
Cotton_D_gene_10014694	GGIGDGSNNS#PANAR	Q9SE97	FH1_ARATH Formin-like protein 1	Membrane	Cell wall biogenesis/degradation	S(10):100.0	190	52	2	1610.7	-0.43	56.87	0	0	1.08828	1.04268		1.06548	1.17221	1.05602		1.11411	0.0643946	0.517378	0.91344	1.05855		0.985995	-0.111851	0.405669	0.823832	0.83675		0.830291	-0.359815	0.0100002
Cotton_D_gene_10037082	ESDIAS#DSEAK	Q5U241	PD5BB_XENLA Sister chromatid cohesion protein PDS5 homolog B-B	Nucleus	Cell cycle,division and differentiation	S(6):100.0	160	55	2	1519.68	-0.22	73.84	0	0	1.06523	1.10798	1.06718	1.08013	1.06193	0.986866	1.04632	1.03171	-0.066174	0.144844	0.95418	1.16496	1.0826	1.06725	-0.0173113	0.847694	0.910961	0.740824	0.773663	0.808483	-0.417916	0.00730214
	GSTVVS#NEDNAPVSVDETK					S(6):100.0	109	13	3	2316.09	4.2	99.77	0	0.004	1.16277			1.16277	1.06253			1.06253	-0.130062		0.926107			0.926107	-0.328315		0.779299			0.779299	-0.577317
Cotton_D_gene_10038582	ASST#EVR	B9T850	B9T850_RICCO Metal ion binding protein, putative	Unknown	Unknown	T(4):99.2	65	24	2	973.448	0.64	44.95	0	0.001		0.93568	0.969462	0.952571		1.45168	1.80794	1.62981	0.774805	0.0632528		1.71222	0.831434	1.27183	0.417004	0.5441		1.74769	1.68853	1.71811	0.850924	0.00197397
Cotton_D_gene_10020184	RS#RS#PPPAR	Q9S709	U2AFA_ARATH Splicing factor U2af small subunit A	Nucleus	RNA splicing/processing	S(2):100.0;S(4):100.0	72	16	3	1327.62	1.8	30.54	2	0	2.16228	1.96576	2.75573	2.24536	1.23976		1.60568	1.42272	-0.658293	0.0804697	1.24834	1.24472		1.24653	-0.849027	0.041876		1.10132	1.66916	1.38524	-0.696809	0.0923984
Cotton_D_gene_10004064	DIAT#GSGPL	O23680	TOC33_ARATH Translocase of chloroplast 33	Chloroplast	Ion/protein transport	T(4):98.7	63	23	2	1054.5	1.35	108.94	0	0		1.36257		1.36257		1.16363		1.16363	-0.227692			1.22359		1.22359	-0.155213			1.60647		1.60647	0.237564
Cotton_D_gene_10033027	SNS#QGNVIAK	B9T6C5	B9T6C5_RICCO Putative uncharacterized protein	Unknown	Unknown	S(3):100.0	101	42	2	1385.7	0.06	65.72	0	0	0.791482	0.772813		0.782147	1.19282	1.08362		1.13822	0.541267	0.0233558	1.11012	1.14457		1.12735	0.527416	0.00320564	1.07857	1.16086		1.11972	0.517619	0.0152643
Cotton_D_gene_10006663	EVGDGSVPS#ADHS#FGESK	Q9FLH0	NMCP_ARATH Putative nuclear matrix constituent protein 1-like protein	Nucleus	Nucleus organization	S(9):100.0;S(13):100.0	134	44	3	2252.94	0.83	100.39	0	0	1.19932	1.05765		1.12848	0.846039	0.991274		0.918656	-0.29679	0.174503	0.976539	1.03064		1.00359	-0.169218	0.241279	0.833198	0.891483		0.86234	-0.388058	0.0737779
	LFLGESPEGPEPS#NR					S(13):100.0	194	64	2	1852.86	-0.62	136.43	0	0.003	0.9245	0.856628	0.873122	0.88475	1.08355	1.29113	1.19857	1.19108	0.428933	0.00846129	1.03042	1.04036	1.08186	1.05088	0.248256	0.00299442	0.999804	0.835706	0.839528	0.891679	0.0112551	0.910365
	VQDVPEDS#QQS#EQKS#DHR					S(8):100.0;S(11):100.0;S(15):100.0	90	17	3	2640.06	-0.55	73.46	1	0	0.771308			0.771308	0.884844			0.884844	0.198116		1.62392			1.62392	1.0741		0.829058			0.829058	0.104166
Cotton_D_gene_10025404	IYLHQEGVPGS#R	Q8LPQ8	MSSP2_ARATH Monosaccharide-sensing protein 2	Golgi apparatus	Ion/protein transport	S(11):100.0	128	47	2	1579.78	4.33	104.97	0	0	0.983376	0.997998		0.990687	1.24566	1.10782		1.17674	0.248294	0.115262	0.841196	1.00918		0.925188	-0.0986828	0.518524	1.00372	0.90858		0.95615	-0.0511924	0.547501
Cotton_D_gene_10038375	QQS#PPASSSGSK	Q55BK0	UFD1_DICDI Ubiquitin fusion degradation protein 1 homolog	Unknown	Protein ubiquitination and modification	S(3):100.0	126	41	2	1528.72	-0.83	42.95	0	0		1.04569		1.04569		0.827084		0.827084	-0.338349			0.959499		0.959499	-0.124102			1.1106		1.1106	0.0868841
Cotton_D_gene_10026754	DLS#LGHS#K	B9H8Y8	B9H8Y8_POPTR Predicted protein	Unknown	Unknown	S(3):100.0;S(7):100.0	50	46	2	1304.59	0.4	82.48	0	0	0.822614	0.88217	1.00698	0.903921	1.23363	0.94406	1.00865	1.06211	0.232669	0.200127	0.881457	1.17723	0.988402	1.0157	0.1682	0.335177	1.09389	1.0345	0.963065	1.03048	0.189054	0.128432
	SLT#SAAASK					T(3):99.3	137	42	2	1203.62	1.64	80.94	0	0	0.895674	0.931708		0.913691	1.11037	1.0437		1.07703	0.237287	0.0498265	1.07216	1.00465		1.03841	0.184591	0.0826283	0.993277	1.06711		1.03019	0.173137	0.105089
Cotton_D_gene_10040726	T#ATKPAASGSPWYGPDR	P27493	CB22_TOBAC Chlorophyll a-b binding protein 21	Chloroplast	Photosynthesis	T(1):99.4	193	43	3	2130.03	-0.1	106.5	0	0	0.57595	0.561725	0.574722	0.570799	1.24396	1.05114	1.27657	1.19056	1.06058	0.000922845	1.28363	1.36839	1.54389	1.39864	1.29297	0.000419465	1.68676	1.8368	1.84216	1.78857	1.64775	1.84334e-05
Cotton_D_gene_10006658	LLLEYAGS#ER	Q9LI74	CHUP1_ARATH Protein CHUP1, chloroplastic	Chloroplast	Chloroplast accumulation movement	S(8):100.0	133	46	2	1374.68	0.04	142.78	0	0.003	0.881266	0.813319	0.788942	0.827842	1.05963	1.02933	1.01123	1.0334	0.319966	0.00269103	1.06757	0.993473	1.13649	1.06584	0.364569	0.00870817	1.13001	1.08751	1.07162	1.09638	0.40532	0.00119304
	DLNKS#LS#PK					S(5):100.0;S(7):100.0	80	22	2	1593.8	0.82	83.09	1	0	0.826174			0.826174	1.33973			1.33973	0.697425		1.12743			1.12743	0.44852		0.877504			0.877504	0.08696
	DDSSALS#S#PAR					S(7):100.0;S(8):100.0	108	16	2	1409.55	-1.12	68.27	0	0	0.802185	0.754604	1.04619	0.86766	1.37986	1.23966	1.20913	1.27622	0.556672	0.0173988	1.07036	1.17966	1.04242	1.09748	0.338993	0.0821611	0.877388	0.887101	0.942572	0.902354	0.0565637	0.726843
	MEQELTGS#PETSTLPNIR					S(8):100.0	205	53	3	2243.04	-0.29	130.37	0	0.003	1.03778	1.02781	1.04852	1.03804	0.890579	0.622723	1.01221	0.841837	-0.302244	0.163759	0.53478	1.0625	0.948203	0.848494	-0.29088	0.302788	1.12478	1.0321	0.986439	1.04777	0.0134688	0.824519
	SFSGGSPS#R					S(8):97.4	63	23	2	1105.48	0.38	53.78	0	0	0.811352	0.841814		0.826583	1.28935	1.15342		1.22138	0.563286	0.0297423	1.11729	1.2268		1.17204	0.503796	0.0260139	0.9526	0.913147		0.932874	0.174522	0.0508228
Cotton_D_gene_10004935	TVYSY#IQSR	Q9P6P3	PPK15_SCHPO Serine/threonine-protein kinase ppk15	Cytoplasm	Kinase,transferase and hydrolase	Y(5):100.0	138	25	2	1340.64	0.52	115.34	0	0	0.891195	0.854064		0.872629	1.04267	1.00306		1.02286	0.229175	0.0311326	1.05209	1.07417		1.06313	0.284877	0.0126135	1.09627	1.15622		1.12624	0.36808	0.0187849
Cotton_D_gene_10007848	S#PSSFPGVK	Q61749	EI2BD_MOUSE Translation initiation factor eIF-2B subunit delta	Unknown	Translation	S(1):100.0	136	28	2	1273.64	1.36	99.15	0	0		0.902833		0.902833		1.18017		1.18017	0.386464			0.911152		0.911152	0.0132326			1.11157		1.11157	0.300068
Cotton_D_gene_10016351	TPS#PVYSQSR	Q80U58	PUM2_MOUSE Pumilio homolog 2	Cytoplasm	Translation	S(3):100.0	111	24	2	1345.63	-0.35	73.32	0	0		1.0589		1.0589		0.924807		0.924807	-0.195342			0.974087		0.974087	-0.120444			0.996381		0.996381	-0.0877969
Cotton_D_gene_10006991	KIES#FPTPPS#V	P54144	AMT11_ARATH Ammonium Ion/protein transporter 1 member 1	Membrane	Ion/protein transport	S(4):97.2;S(10):97.2	80	40	2	1569.82	-0.16	139.81	1	0	0.69012	0.643503	0.650519	0.661381	1.01347	0.814839	1.30506	1.04446	0.659199	0.0554001	0.79597	0.822102	1.06302	0.893697	0.434305	0.0544173	0.96608	1.00413	0.90002	0.956743	0.532651	0.000934153
	ISVEDEMAGMDLT#R					T(13):100.0	82	19	2	1822.77	-0.27	106.38	0	0		0.849619		0.849619		0.828405		0.828405	-0.0364798			1.07923		1.07923	0.345114			1.30325		1.30325	0.617226
Cotton_D_gene_10039118	EQQQQQQS#AGK	O22607	MSI4_ARATH WD-40 repeat-containing protein MSI4	Nucleus	Transcription	S(8):100.0	71	12	2	1627.77	-0.14	35.43	0	0	1.62354	1.70001		1.66178	0.79358	0.812449		0.803014	-1.04923	0.00209652		2.13267	1.02366	1.57816	-0.0744806	0.894224	0.77155	1.1578		0.964673	-0.784613	0.0713298
Cotton_D_gene_10035926	EGS#PDDFEEIRPK	Q99M76	STAG3_RAT Cohesin subunit SA-3	Nucleus	Cell cycle,division and differentiation	S(3):100.0	173	50	2	1886.88	2.91	113.5	0	0	1.12207	1.18518		1.15362	0.933418	1.03182		0.982619	-0.23147	0.0996687	1.0105	0.850718		0.930609	-0.309927	0.121826	0.859543	0.818377		0.83896	-0.4595	0.0140341
Cotton_D_gene_10004024	TVT#GHS#SK	Q3TZZ7	ESYT2_MOUSE Extended synaptotagmin-2	Membrane	Unknown	T(3):99.9;S(6):98.6	75	37	2	1264.56	-0.7	36.97	0	0	0.636651	0.728375		0.682513	1.45755	1.41835		1.43795	1.07509	0.00433047	1.00683	1.18643		1.09663	0.684148	0.054487	0.9677	1.14114		1.05442	0.627524	0.0630688
Cotton_D_gene_10023682	IDSFGDSSGFS#R	Q8H0T4	UPL2_ARATH E3 ubiquitin-protein ligase UPL2	Cytoplasm	Protein ubiquitination and modification	S(11):100.0	157	51	2	1498.63	-0.49	122.03	0	0	0.885306	0.900902		0.893104	0.935198	0.91276		0.923979	0.0490319	0.152315	1.1355	1.09319		1.11435	0.319296	0.0102264	1.10458	1.1378		1.12119	0.328131	0.00640996
	TTSIY#SPLGR					Y(5):98.8	88	35	2	1318.66	2.62	114.47	0	0.001		1.03296		1.03296		0.947482		0.947482	-0.124614			0.893628		0.893628	-0.209038			1.10291		1.10291	0.0945307
Cotton_D_gene_10015773	IPVIS#SSSSSLGR	B9SCW2	B9SCW2_RICCO Putative uncharacterized protein	Unknown	Unknown	S(5):88.3	58	13	2	1593.74	1.48	128.9	0	0	1.06975	1.06613		1.06794	0.885507	0.904825		0.895166	-0.254603	0.00321955	0.838919	0.952952		0.895935	-0.253364	0.0946362	1.14873	1.01621		1.08247	0.0194964	0.846827
Cotton_D_gene_10003098	SVS#QSTSVVSDADLEQDK	Q6ZPJ0	TEX2_MOUSE Testis-expressed sequence 2 protein	Unknown	Unknown	S(3):91.7	136	58	3	2263.06	-1.3	124.2	0	0	1.00236			1.00236	1.85636			1.85636	0.889084		1.46244			1.46244	0.54498		1.33414			1.33414	0.412511
Cotton_D_gene_10005009	DTDQAS#VGNK	P36616	DSK1_SCHPO Protein kinase dsk1	Cytoplasm	Cell cycle,division and differentiation	S(6):100.0	150	43	2	1402.64	-1.19	52.6	0	0	0.971662	0.984627		0.978144	1.11657	1.05467		1.08562	0.1504	0.0767348	0.917344	0.947969		0.932656	-0.0687018	0.111683	1.04657	1.04183		1.0442	0.0942786	0.0107426
Cotton_D_gene_10001970	NHS#PIREGS#EER	Q9ZQW8	U2AFA_ORYSJ Splicing factor U2af small subunit A	Nucleus	RNA splicing/processing	S(3):100.0;S(9):100.0	62	14	3	1714.71	1.21	50.05	1	0	1.19386	1.1591	1.28554	1.21283	0.440101	0.931157	0.93004	0.7671	-0.660895	0.056599	0.550622	0.550085	0.550026	0.550244	-1.14024	6.16351e-05	0.59025	0.600219	0.59277	0.594413	-1.02884	8.19718e-05
Cotton_D_gene_10025298	KSEQTSDPNS#EDEADIGGK	Q9ZVD0	SRRT_ARATH Serrate RNA effector molecule	Nucleus	RNA splicing/processing	S(10):100.0	196	65	3	2519.15	-0.01	78.92	1	0.007	1.34437	1.4036		1.37399	0.76837	0.76562		0.766995	-0.841077	0.00237709	0.761223	0.76331		0.762266	-0.849999	0.00233848	0.98022	0.67811		0.829165	-0.728635	0.071384
Cotton_D_gene_10008479	AFS#EGDMK	Q9FHH8	COL5_ARATH Zinc finger protein CONSTANS-LIKE 5	Nucleus	Unknown	S(3):100.0	90	26	2	1252.55	0.92	95.14	0	0		1.1138		1.1138		0.958554		0.958554	-0.216559			0.844286		0.844286	-0.399687			1.01436		1.01436	-0.13492
Cotton_D_gene_10022340	VAVASVFGNDS#DDE	A2A6A1	GPTC8_MOUSE G patch domain-containing protein 8	Unknown	Unknown	S(11):100.0	123	38	2	1648.69	0.6	140.08	0	0	1.02087	1.06994		1.0454	0.893431	0.872644		0.883038	-0.243515	0.0258898	0.91671	1.06362		0.990165	-0.0783211	0.549667	1.00849	0.929294		0.968892	-0.109654	0.242192
Cotton_D_gene_10023513	SVPLS#PR	B9GXF3	B9GXF3_POPTR Predicted protein	Unknown	Unknown	S(5):100.0	94	23	2	979.511	1.25	77.93	0	0.008	1.3347			1.3347	0.896917			0.896917	-0.573467		0.944966			0.944966	-0.498179		1.36807			1.36807	0.0356239
Cotton_D_gene_10020209	VQNS#PGR	Q7KZ85	SPT6H_HUMAN Transcription elongation factor SPT6	Nucleus	Transcription	S(4):100.0	65	17	2	981.464	0.3	40.24	0	0	1.01146			1.01146				DIV/0!	DIV/0!		0.886037			0.886037	-0.190997		1.60822			1.60822	0.669027
Cotton_D_gene_10027721	DGS#DVDSGLVK	Q13367	AP3B2_HUMAN AP-3 complex subunit beta-2	Golgi apparatus	Endocytosis	S(3):100.0	93	50	2	1459.69	1.45	89.32	0	0		1.05664		1.05664		1.02181		1.02181	-0.048357			1.06058		1.06058	0.00536952			0.839122		0.839122	-0.332531
Cotton_D_gene_10016991	SGLGECNSNS#PYR	B9RBT5	B9RBT5_RICCO Putative uncharacterized protein	Unknown	Unknown	S(10):97.8	124	33	2	1664.69	0.18	75.73	0	0	1.08199	1.00772		1.04486	1.01729	0.953127		0.985209	-0.0848018	0.3482	0.845245	1.05418		0.949712	-0.13774	0.481241	1.02207	0.977637		0.999853	-0.0635141	0.407582
Cotton_D_gene_10006789	ST#PPIS#PTGK	B9N7E7	B9N7E7_POPTR Predicted protein	Unknown	Unknown	T(2):99.2;S(6):99.2	103	40	2	1432.67	0.28	72.98	0	0		1.10719		1.10719		1.04469		1.04469	-0.0838279			0.967991		0.967991	-0.193837			0.833279		0.833279	-0.410031
Cotton_D_gene_10015815	QMS#INSVPK	Q9SHS7	BSL3_ARATH Serine/threonine-protein phosphatase BSL3	Nucleus	Kinase,transferase and hydrolase	S(3):100.0	92	34	2	1371.7	2.87	100.8	0	0	0.788393	0.867773		0.828083	0.968709	1.01728		0.992995	0.26201	0.0712117	1.13521	1.07791		1.10656	0.418234	0.0295359	1.23258	1.1173		1.17494	0.50474	0.0383804
Cotton_D_gene_10000469	GLDIDTIQQAYT#V	Q9SU58	PMA4_ARATH ATPase 4, plasma membrane-type	Membrane	Ion/protein transport	T(12):98.7	168	47	2	1660.79	-1.36	155.74	0	0.004	0.97996	0.819167	0.788727	0.862618	0.926081	1.03584	1.06817	1.01003	0.227605	0.114549	0.899281	1.06037	1.18178	1.04714	0.279666	0.14191	1.12779	1.04271	1.14337	1.10462	0.356761	0.022589
Cotton_D_gene_10010891	SAS#MPIQMPLK	B9RQQ6	B9RQQ6_RICCO Putative uncharacterized protein	Unknown	Unknown	S(3):100.0	133	22	2	1570.8	-0.58	138.97	0	0.006	0.86158	0.975516		0.918548	0.837784	0.963227		0.900505	-0.02862	0.851108	1.12168	0.941305		1.03149	0.167306	0.400677	1.23272	1.13468		1.1837	0.365876	0.0717949
Cotton_D_gene_10031416	INIEKEEIS#T	Q9SF32	IQD1_ARATH Protein IQ-DOMAIN 1	Nucleus	Unknown	S(9):97.3	61	21	2	1543.79	1.75	119.51	1	0.007	1.01427			1.01427	0.885817			0.885817	-0.195361		0.945837			0.945837	-0.100778		1.13049			1.13049	0.156506
Cotton_D_gene_10032734	QSASSSGPDS#PTLGK	Q93ZL5	DOF52_ARATH Dof zinc finger protein DOF5.2	Nucleus	Transcription	S(10):95.8	92	11	3	1786.85	0.98	73	0	0.001	1.17119			1.17119	1.26929			1.26929	0.116047			0.978212		0.978212	-0.259756			0.892973		0.892973	-0.391287
Cotton_D_gene_10001707	TEGEYGS#GYGGR	Q9FKA5	Y5957_ARATH Uncharacterized protein At5g39570	Unknown	Unknown	S(7):100.0	153	45	2	1456.59	0.57	71.67	0	0	0.948358	0.659847	1.02883	0.879012	1.33347	1.24142	1.25967	1.27819	0.540144	0.0259092	0.699918	0.831896	1.0004	0.844071	-0.0585174	0.817505	1.01188	0.90933	0.685475	0.868895	-0.0167005	0.948702
	S#EEEEEGYR					S(1):100.0	107	27	2	1351.52	0.69	70.13	0	0	1.13269			1.13269		2.08868		2.08868	0.882839			0.950327		0.950327	-0.253257			1.55065		1.55065	0.453122
	HGDDDS#DDDDEEKR					S(6):100.0	144	53	3	2015.77	1.95	43.78	1	0	0.913806	0.89648	0.925794	0.912027	1.12845	1.34787	1.43831	1.30488	0.516766	0.0131354	1.19775	1.11565	1.09039	1.1346	0.315032	0.00266598	0.701708	0.658116	0.634166	0.664663	-0.456452	0.000327253
	RPEFEQPPEEFGS#GHGR					S(13):100.0	135	47	3	2179.97	1.02	110.87	0	0.001	1.09132	1.0466		1.06896	0.930798	0.928354		0.929576	-0.201563	0.0248533	0.89937	1.01344		0.956405	-0.160514	0.207566	0.99745	0.966035		0.981742	-0.122791	0.0857264
Cotton_D_gene_10013561	LPLTQIPS#ISK	Q9SJG2	Y2296_ARATH Probable receptor-like protein kinase At2g42960	Membrane	Kinase,transferase and hydrolase	S(8):99.4	126	35	2	1564.9	0.25	153.14	0	0.005	0.922119			0.922119	0.828073			0.828073	-0.155195		1.17733			1.17733	0.352494		1.0896			1.0896	0.240774
Cotton_D_gene_10006930	ALGS#FRS#NA	Q6K215	PIP22_ORYSJ Probable aquaporin PIP2-2	Membrane	Ion/protein transport	S(4):100.0;S(7):100.0	51	15	2	1226.51	1.16	94.59	1	0	0.885697			0.885697		1.15761		1.15761	0.386259			0.983124		0.983124	0.15056			1.24263		1.24263	0.488515
Cotton_D_gene_10002781	ESLEGS#VGR	Q0WV12	ANL2_ARATH Homeobox-leucine zipper protein ANTHOCYANINLESS 2	Nucleus	Transcription	S(6):100.0	116	50	2	1157.53	0.83	69.99	0	0.007	1.09081	1.04407		1.06744	1.02534	1.17777		1.10156	0.0453866	0.710365	0.948566	0.860026		0.904296	-0.239288	0.0826488	0.898984	0.938641		0.918813	-0.216313	0.0399891
Cotton_D_gene_10030458	LADS#VDSR	Q12955	ANK3_HUMAN Ankyrin-3	Cytoplasm	Unknown	S(4):100.0	66	18	2	1086.5	1.01	70.19	0	0.007	1.30025			1.30025	1.16763			1.16763	-0.155213			1.0493		1.0493	-0.309359			1.20534		1.20534	-0.109359
Cotton_D_gene_10022586	TES#GIFR	P53681	CRK_DAUCA CDPK-related protein kinase	Unknown	Kinase,transferase and hydrolase	S(3):100.0	76	26	2	1033.49	2.31	99.76	0	0	0.843256	0.69271		0.767983	1.08796	1.13008		1.10902	0.530139	0.0487227	0.984491	1.22703		1.10576	0.525893	0.141596	1.10383	1.06994		1.08689	0.501053	0.0538524
Cotton_D_gene_10010844	YHGHS#MSDPGSTYR	P52901	ODPA1_ARATH Pyruvate dehydrogenase E1 component subunit alpha-1	Mitochondrion	Carbohydrate biosynthesis/metabolism	S(5):92.4	72	44	3	1818.74	0.23	78.97	0	0.008	0.896727	0.855862		0.876294	0.855571	0.95507		0.90532	0.0470128	0.643457	1.17902	1.11645		1.14773	0.389302	0.0184279	1.1514	1.15347		1.15244	0.395198	0.00544425
Cotton_D_gene_10025774	ANS#NNIEAITTR	Q27974	AUXI_BOVIN Putative tyrosine-protein phosphatase auxilin	Unknown	Unknown	S(3):100.0	85	17	2	1527.73	0.35	99.56	0	0	1.03164			1.03164	0.828604			0.828604	-0.316185		0.987871			0.987871	-0.0625451		1.10574			1.10574	0.100073
Cotton_D_gene_10033943	CDEPVVQPET#PEKK	Q7Y045	Q7Y045_CITSI Dehydrin	Unknown	Biotic/abiotic stress response	T(10):100.0	194	39	3	2168.07	1.24	88.08	1	0	0.874121	0.908396	0.925262	0.902593	1.3164	1.21831	1.1167	1.21714	0.431344	0.00617373	1.01112	0.968869	1.36246	1.11415	0.303796	0.167544	0.83443	0.916146	1.10397	0.951515	0.0761513	0.579336
Cotton_D_gene_10036546	SDST#AS#EGAPK	Q9UKV3	ACINU_HUMAN Apoptotic chromatin condensation inducer in the nucleus	Nucleus	Apoptosis	T(4):98.0;S(6):98.0	85	58	2	1417.65	1.98	47.32	0	0	1.15949	1.28962	1.18784	1.21232	0.860994	0.789706	0.916051	0.855584	-0.502786	0.00269091	0.875364	0.791217	0.780223	0.815601	-0.571831	0.0013288	0.924952	0.894091	0.93883	0.919291	-0.399173	0.00215339
Cotton_D_gene_10029212	SSSSANNSS#DGLIR	Q797A7	YFNA_BACSU Uncharacterized amino acid permease yfnA	Unknown	Unknown	S(9):98.9	176	63	2	1618.72	-0.17	73.04	0	0	0.810996	0.764884		0.78794	1.11529	1.13965		1.12747	0.516931	0.00584638	1.0814	1.08854		1.08497	0.461497	0.00611308	0.980702	1.10049		1.0406	0.401252	0.0588823
Cotton_D_gene_10003666	VGSAT#NWTDHWDSH	P24805	TSJT1_TOBAC Stem-specific protein TSJT1	Unknown	Unknown	T(5):96.3	89	23	3	1836.74	-1	131.61	0	0	0.899001	0.958283		0.928642	0.872973	0.829986		0.851479	-0.125151	0.169632	1.00514	1.05582		1.03048	0.150122	0.12066	1.24877	1.13041		1.18959	0.35727	0.0587256
	VDS#EGVICGANFK					S(3):100.0	182	72	2	1763.83	1.44	124.66	0	0	0.782585	0.862042		0.822314	1.02097	0.978242		0.999606	0.281671	0.059058	1.09659	1.05038		1.07349	0.384542	0.0318878	1.2292	1.19794		1.21357	0.561497	0.0116979
Cotton_D_gene_10002239	DCYQGGGS#GSTR	P27484	GRP2_NICSY Glycine-rich protein 2	Unknown	Transcription	S(8):97.3	104	40	2	1468.56	-1.32	47.95	0	0.001	0.90629	0.788483		0.847387	1.19697	1.49624		1.34661	0.668235	0.0899799	1.03121	1.11716		1.07418	0.34215	0.0896728	0.895729	0.918634		0.907181	0.0983711	0.424009
Cotton_D_gene_10006591	SGS#SPHLGQQR	Q9YGN1	SAND_TAKRU Protein SAND	Unknown	Unknown	S(3):97.8	109	33	2	1377.64	3.48	51.89	0	0		0.968392		0.968392		1.19063		1.19063	0.298062			0.860324		0.860324	-0.170711			1.04946		1.04946	0.115984
Cotton_D_gene_10020406	VSTAVTNSGSNPPS#PSR	P93755	C3H30_ARATH Zinc finger CCCH domain-containing protein 30	Cytoplasm	DNA/RNA binding	S(14):99.0	109	82	2	1961.85	2.8	78.83	0	0	1.062	0.976005	1.14516	1.06106	1.12539	1.22058	1.20291	1.18296	0.156902	0.0988772	0.686832	0.893021	0.914133	0.831329	-0.352009	0.0583111	1.0884	0.876377	0.599693	0.854823	-0.311801	0.240317
Cotton_D_gene_10040746	QSS#MAPER	P18160	PYK1_DICDI Dual specificity protein kinase pyk1	Unknown	Kinase,transferase and hydrolase	S(3):98.6	99	35	2	1129.48	0.3	48.01	0	0.001		0.915183		0.915183		0.977687		0.977687	0.0953124			1.12703		1.12703	0.300394			1.03342		1.03342	0.175295
Cotton_D_gene_10005274	SWS#VSALEVSR	B9RTK7	B9RTK7_RICCO Ice binding protein	Unknown	Unknown	S(3):98.2	100	37	2	1444.69	-0.38	144.87	0	0.001	0.794924	0.870547		0.832735	0.955093	1.05296		1.00403	0.269867	0.109368	1.1574	1.0851		1.12125	0.429178	0.0313378	1.21078	1.08809		1.14943	0.464995	0.0480719
	IMSQS#QEVS#PR					S(5):98.2;S(9):98.2	70	52	2	1565.65	-0.61	84.43	0	0	0.98505	1.1137		1.04937	1.04654	1.12232		1.08443	0.0474066	0.684886	0.951404	0.972752		0.962078	-0.125305	0.312516	0.840319	0.861991		0.851155	-0.302037	0.0933763
Cotton_D_gene_10031531	TLS#LISSEIR	Q9CXW3	CYBP_MOUSE Calcyclin-binding protein	Nucleus	Protein ubiquitination and modification	S(3):95.9	76	21	2	1342.71	2.09	155.77	0	0.006		0.909862		0.909862	0.688766			0.688766	-0.401635		0.852541			0.852541	-0.093879			0.817966		0.817966	-0.153607
Cotton_D_gene_10008703	SSDVPAS#PSR	Q92620	PRP16_HUMAN Pre-mRNA-splicing factor ATP-dependent RNA helicase PRP16	Nucleus	RNA splicing/processing	S(7):98.3	83	24	2	1226.55	0.8	52.45	0	0.005	1.04973			1.04973	0.89111			0.89111	-0.236343		1.08787			1.08787	0.0514879		0.929079			0.929079	-0.176145
Cotton_D_gene_10001771	GSS#PSPATLPIPK	Q2V3L3	Y4634_ARATH Uncharacterized zinc finger protein At4g06634	Unknown	DNA/RNA binding	S(3):95.7	90	21	2	1619.87	1.55	120.22	0	0		1.00723		1.00723		0.95029		0.95029	-0.0839534			0.979661		0.979661	-0.0400386			1.0555		1.0555	0.0675334
Cotton_D_gene_10008447	LDSEIAAAEAS#EEES	Q15024	EXOS7_HUMAN Exosome complex exonuclease RRP42	Nucleus	RNA splicing/processing	S(11):100.0	167	40	2	1774.74	-0.25	122.55	0	0	1.00881	1.00408	0.905724	0.972871	0.966204	1	1.14583	1.03734	0.0925744	0.374401	1.13163	1.18322	1.17161	1.16215	0.25648	0.00694436	0.988394	0.83433	0.83884	0.887188	-0.133009	0.231277
Cotton_D_gene_10021389	ATAS#GDETNSTNTIPGR	Q3UXZ9	KDM5A_MOUSE Lysine-specific demethylase 5A	Nucleus	Transcription	S(4):100.0	189	71	2	1915.85	0.92	82.67	0	0	1.07211	1.05507		1.06359	0.706243	0.94767		0.826956	-0.363059	0.189707	1.10921	0.972391		1.0408	-0.0312486	0.772381	1.01205	0.96867		0.99036	-0.102917	0.0880898
Cotton_D_gene_10032493	GNYS#VS#PDR	Q8WXF0	SRR35_HUMAN 35 kDa SR repressor protein	Nucleus	RNA splicing/processing	S(4):99.1;S(6):99.1	54	19	2	1298.49	0.45	64.54	0	0	1.40549	1.47838		1.44193	0.71576	0.710793		0.713276	-1.01547	0.00250384	0.77911	1.30182		1.04046	-0.541828	0.267565	0.73732	0.713246		0.725283	-0.99139	0.00285601
Cotton_D_gene_10020717	IDMTLT#PT#ATPR	B9S0M6	B9S0M6_RICCO Protein binding protein	Unknown	Unknown	T(6):98.2;T(8):98.2	101	38	2	1620.72	0.03	123.04	0	0	0.983553	0.957118		0.970336	1.24705	1.0789		1.16298	0.261265	0.151924	1.02096	1.09401		1.05749	0.124082	0.154032	0.810665	0.911486		0.861075	-0.172344	0.170977
Cotton_D_gene_10025193	IGS#NNQIIDAK	B9SB74	B9SB74_RICCO Transcription factor	Unknown	Unknown	S(3):100.0	89	37	2	1540.8	0.11	105.52	0	0	0.898265	0.884583		0.891424	0.958164	0.987964		0.973064	0.126423	0.0380443	1.15672	1.15806		1.15739	0.376691	0.000667264	1.04657	1.0432		1.04488	0.22916	0.00210113
Cotton_D_gene_10006386	NLPGTPDPDAEVIALS#PK	Q700D2	JKD_ARATH Zinc finger protein JACKDAW	Nucleus	Transcription	S(16):100.0	97	48	3	2202.13	0.23	144.71	0	0	1.06004	0.855825		0.957932	0.921917	0.994603		0.95826	0.000493147	0.997863	1.07858	1.1881		1.13334	0.242585	0.269243	0.898197	1.05389		0.976044	0.0270214	0.900752
Cotton_D_gene_10038315	GTDHLS#DEDQSVEEVSFDR	B9RZI4	B9RZI4_RICCO Putative uncharacterized protein	Unknown	Unknown	S(6):99.1	120	57	3	2389	0.9	124.78	0	0	1.2469	1.27873		1.26282	0.979637	0.748069		0.863853	-0.547786	0.0761429	0.808297	0.905505		0.856901	-0.559443	0.0155066	0.858806	0.883509		0.871158	-0.535638	0.0026353
Cotton_D_gene_10009601	FTEGNDS#DEAR	Q75N33	SC16B_RAT Protein Ion/protein transport protein Sec16B	Endoplasmic reticulum	Ion/protein transport	S(7):100.0	184	60	2	1464.58	-0.09	76.34	0	0	1.12773	1.06646	1.08185	1.09201	1.01984	0.920551	0.90425	0.948214	-0.203706	0.023858	0.862138	0.970771	0.807714	0.880208	-0.311075	0.0145477	0.962343	1.0903	1.13466	1.06243	-0.0396168	0.618242
	FPS#VDNITK					S(3):100.0	137	35	2	1388.71	2.15	127.61	0	0		0.870773		0.870773		1.00479		1.00479	0.206525			1.07836		1.07836	0.30847			1.12926		1.12926	0.375009
	SVS#EPDFGR					S(3):100.0	116	33	2	1217.53	-0.41	93.41	0	0	0.853477	0.893		0.873239	1.01619	1.06332		1.03975	0.251796	0.0324595	1.15097	1.01		1.08048	0.307231	0.105402	1.07763	1.11931		1.09847	0.331048	0.0158732
Cotton_D_gene_10034836	TSAFTEVS#VGH	Q00423	HMGYA_SOYBN HMG-Y-related protein A	Nucleus	Transcription	S(8):100.0	146	48	2	1358.61	2.6	104.9	0	0		1.05342		1.05342		0.857876		0.857876	-0.29624			1.0802		1.0802	0.0362177			0.952872		0.952872	-0.144726
Cotton_D_gene_10030522	LQNSAQTMQQNFQDPQRS#P	Q93VG8	U326_ARATH UPF0326 protein At4g17486	Unknown	Kinase,transferase and hydrolase	S(18):100.0	141	55	3	2442.1	1.05	118.48	1	0	1.0388	1.05118		1.04499	0.829566	0.981321		0.905443	-0.206793	0.208254	1.12464	1.00776		1.0662	0.028989	0.752719	0.957453	0.93176		0.944607	-0.145704	0.0195888
Cotton_D_gene_10010960	LEPSVQTDAPQQPGPASVS#C	B9RV64	B9RV64_RICCO Nucleosome-binding protein	Unknown	DNA/RNA binding	S(19):98.8	217	50	3	2292.03	0.09	111.72	0	0.001	1.25257	1.17104	1.094	1.17254	0.884214	1.00416	1.02735	0.971908	-0.270741	0.0346001	0.802983	0.875708	0.860875	0.846522	-0.470014	0.00304636	1.09637	0.879151	0.919496	0.965006	-0.281024	0.0623009
Cotton_D_gene_10001143	AS#PVRS#PVVSSK	P30181	TOP1_ARATH DNA topoisomerase 1	Nucleus	DNA repair,replication and modification	S(2):100.0;S(6):100.0	102	21	2	1661.83	-0.03	70.42	1	0.004	1.23854	1.14482		1.19168	0.75058	1.11036		0.93047	-0.356965	0.295167	1.00749	0.829602		0.918546	-0.375573	0.112977	0.821468	0.860638		0.841053	-0.502728	0.0203433
	SVS#SVSK					S(3):98.2	69	35	2	1061.55	4.75	64.4	0	0		0.968249		0.968249		1.01382		1.01382	0.0663515			0.981173		0.981173	0.0191294			1.06668		1.06668	0.139677
	GSAEDPDDDAPLS#AR					S(13):100.0	179	45	2	1739.72	-0.33	87.43	0	0	1.05805	1.03274	1.17114	1.08731	0.973965	0.967048	0.921904	0.954306	-0.18824	0.0433029	1.13613	1.17766	0.742435	1.01874	-0.0939751	0.661057	0.841271	0.839652	1.07701	0.919311	-0.242138	0.134047
Cotton_D_gene_10000762	AHVS#T#VVK	Q9SCZ4	FERON_ARATH Receptor-like protein kinase FERONIA	Membrane	Kinase,transferase and hydrolase	S(4):100.0;T(5):100.0	87	36	2	1288.63	-1.28	76.9	0	0.005	0.89218	0.860019		0.8761	1.21378	1.30164		1.25771	0.521633	0.0146972	0.968896	1.03546		1.00218	0.193972	0.076251	1.04465	0.960191		1.00242	0.194321	0.107686
Cotton_D_gene_10037649	VQS#FQNR	Q8GSA7	CMTA3_ARATH Calmodulin-binding Transcription activator 3	Nucleus	Biotic/abiotic stress response	S(3):100.0	104	23	2	1102.52	0.52	70.8	0	0.001	0.813443	0.782354		0.797898	1.11674	1.1075		1.11212	0.479035	0.00265285	1.05972	0.955953		1.00784	0.336984	0.0605745	1.05338	1.21636		1.13487	0.50825	0.055603
Cotton_D_gene_10001488	ALSITPGS#R	Q9FLH0	NMCP_ARATH Putative nuclear matrix constituent protein 1-like protein	Nucleus	Nucleus organization	S(8):98.6	84	16	2	1205.54	-1.28	89.68	0	0.001	0.84361			0.84361	1.19082			1.19082	0.497307		1.06051			1.06051	0.33011		1.0429			1.0429	0.305953
Cotton_D_gene_10029604	S#LSSMGEYAGSSIR	B9MZ14	B9MZ14_POPTR Predicted protein	Unknown	Unknown	S(1):100.0	146	44	2	1668.74	-0.15	131.17	0	0	1.06126	1.15096	1.10915	1.10712	1.04278	1.11876	1.04308	1.06821	-0.0516252	0.34288	0.829885	0.785989	0.769085	0.794986	-0.477814	0.000590849	1.05086	0.903867	1.0078	0.987509	-0.16495	0.0779031
	YNS#LDYSK					S(3):100.0	134	36	2	1357.63	0.04	95.68	0	0.001	0.944725	0.948353		0.946539	1.09694	1.01021		1.05357	0.154559	0.132517	0.934028	0.972935		0.953481	0.010543	0.756315	1.07839	1.10338		1.09089	0.204765	0.00756435
	NSS#LPVSQTESK					S(3):98.9	138	27	2	1644.81	-0.1	78.95	0	0.005	1.10123	0.971642		1.03644	0.98572	1.02104		1.00338	-0.0467629	0.671292	0.832095	1.02922		0.930658	-0.155309	0.464471	1.02944	1.00294		1.01619	-0.0284609	0.788432
	LSSLS#LK					S(5):96.9	59	25	2	1115.63	-0.05	117.84	0	0	0.974138	0.900065		0.937102	1.00596	0.975624		0.990792	0.0803769	0.311785	1.08563	1.06679		1.07621	0.199682	0.0678763	0.960938	1.11975		1.04034	0.150783	0.359878
Cotton_D_gene_10031903	ASNS#LRGS#LR	Q76CU2	PDR1_TOBAC Pleiotropic drug resistance protein 1	Membrane	Ion/protein transport	S(4):99.9;S(8):99.9	62	16	2	1364.62	0.25	67.65	1	0	0.987291	0.986375		0.986833	1.15143	1.09425		1.12284	0.186274	0.0414695	0.93803	0.979319		0.958675	-0.0417649	0.305883	0.974295	0.969122		0.971709	-0.0222824	0.0288632
	SGS#S#SIWK					S(3):97.4;S(4):97.4	62	29	2	1299.56	0.26	99.2	0	0.008	0.85556			0.85556	0.743482			0.743482	-0.202572		0.882938			0.882938	0.045443		0.68787			0.68787	-0.314733
Cotton_D_gene_10035853	MADSSIPARSSSPVKPSSS#LK	Q39265	ZFP6_ARATH Zinc finger protein 6	Unknown	Unknown	S(19):91.5	59	13	3	2644.38	0.97	248.02	1	0	1.11236			1.11236		1.69635		1.69635	0.608809			1.8265		1.8265	0.715454			1.3771		1.3771	0.308011
Cotton_D_gene_10029628	DASIS#GSEEDPEAAK	P80680	FTRV_MAIZE Ferredoxin-thioredoxin reductase, variable chain	Chloroplast	Photosynthesis	S(5):99.0	142	39	2	1873.83	2.15	89.84	0	0	1.32097	1.30097		1.31097	0.796261	1.1931		0.994679	-0.398332	0.252373	0.973833	0.511393		0.742613	-0.819952	0.13342	0.689872	1.07062		0.880246	-0.574656	0.152354
Cotton_D_gene_10037113	S#FGDMSEAVGR	Q8LF20	CAP2_ARATH Putative clathrin assembly protein At2g25430	Golgi apparatus	Endocytosis	S(1):100.0	100	52	2	1379.58	-0.23	116.86	0	0	1.07979	1.03202		1.05591	0.95452	1.00203		0.978275	-0.110168	0.147695	0.939619	0.979721		0.95967	-0.13787	0.0909182	0.973485	0.975249		0.974367	-0.115943	0.0762301
Cotton_D_gene_10035546	ADS#DQHVEFVGGNVQPVTSK	P85801	TRXH_POPJC Thioredoxin H-type	Cytoplasm	Ion/protein transport	S(3):100.0	130	37	3	2482.19	0.28	114.45	0	0	1.05785	0.997623		1.02774	0.744994	0.873307		0.80915	-0.34499	0.0910034	1.05128	1.23007		1.14067	0.150417	0.353863	1.06632	0.879598		0.972959	-0.0790195	0.632744
Cotton_D_gene_10006602	EAGREDES#DDEPVEK	Q14103	HNRPD_HUMAN Heterogeneous nuclear ribonucleoprotein D0	Nucleus	Transcription	S(8):100.0	141	40	3	2072.89	0.47	69.52	1	0	1.26669	1.2331		1.24989	0.927689	0.929407		0.928548	-0.428759	0.00272751	0.84263	0.858247		0.850438	-0.555528	0.00214296	0.853191	0.882124		0.867657	-0.526609	0.00334612
Cotton_D_gene_10010307	TTES#PQTAGGR	Q9ZVM9	Y1461_ARATH Probable serine/threonine-protein kinase At1g54610	Unknown	Kinase,transferase and hydrolase	S(4):99.9	117	42	2	1328.6	-0.61	42.52	0	0.005	1.13586	1.13307		1.13447	1.02196	0.881128		0.951544	-0.25367	0.121757	0.871289	1.03128		0.951284	-0.254063	0.149217	0.907758	0.856272		0.882015	-0.363137	0.0102686
Cotton_D_gene_10020966	ANTFLS#SK	Q05609	CTR1_ARATH Serine/threonine-protein kinase CTR1	Endoplasmic reticulum	Sensory/signal transduction	S(6):96.8	83	21	2	1235.63	2.13	100.63	0	0.003	0.952849			0.952849	1.03052			1.03052	0.113053		0.980574			0.980574	0.0413789		1.08002			1.08002	0.180739
Cotton_D_gene_10011139	AET#TATK	P32869	PSAD_CUCSA Photosystem I reaction center subunit II	Chloroplast	Photosynthesis	T(3):99.0	95	35	2	1089.54	-1.47	36.81	0	0		0.867336		0.867336		1.09957		1.09957	0.342277			1.02253		1.02253	0.23748			1.11962		1.11962	0.368346
Cotton_D_gene_10010948	EAAS#DDEDNNTEPR	B9SQA8	B9SQA8_RICCO Putative uncharacterized protein	Unknown	Unknown	S(4):100.0	219	89	2	1786.69	-0.99	57.15	0	0	1.0587	1.03584	1.09402	1.06285	1.0808	1.01763	0.940802	1.01308	-0.0691982	0.319946	0.909572	1.09065	1.02851	1.00958	-0.0741911	0.393404	0.933833	0.924105	0.967487	0.941808	-0.174437	0.00483656
Cotton_D_gene_10016998	TNT#GLAYPDR	Q9MA55	ACBP4_ARATH Acyl-CoA-binding domain-containing protein 4	Cytoplasm	Ion/protein transport	T(3):100.0	168	51	2	1331.61	0.11	82.33	0	0	0.851105	0.838629		0.844867	1.13843	1.12253		1.13048	0.420139	0.00124945	1.04349	1.05102		1.04726	0.309817	0.00129355	1.08808	1.11312		1.1006	0.381494	0.00297846
	FYAAASYAGFGGS#PNSANK					S(13):100.0	222	78	3	2248.03	0.05	140.97	0	0	0.975241	0.962395	1.0582	0.998612	1.12418	0.985942	0.989074	1.03307	0.0489353	0.562075	0.857612	0.987849	0.856622	0.900694	-0.148887	0.137941	0.938853	1.0652	1.08784	1.03063	0.0455317	0.593153
	DLES#DFEVGQEGK					S(4):100.0	165	46	2	1820.82	0.91	132.71	0	0	0.853969	0.970161		0.912065	1.094	0.983297		1.03865	0.187499	0.255407	1.05822	1.12543		1.09183	0.259533	0.1157	1.08717	0.923769		1.00547	0.140661	0.449844
Cotton_D_gene_10026734	DNFNDTDREES#VER	Q9D824	FIP1_MOUSE Pre-mRNA 3'-end-processing factor FIP1	Nucleus	RNA splicing/processing	S(11):98.9	66	21	3	1949.8	1.94	80.21	1	0	1.22417	1.16144		1.1928	0.910358	0.941039		0.925698	-0.365744	0.0166613	0.801446	0.964533		0.882989	-0.43389	0.0711416	0.925216	0.831003		0.87811	-0.441885	0.0308517
Cotton_D_gene_10017051	VRNDT#PS#PEPLVNR	Q9BRD0	BUD13_HUMAN BUD13 homolog	Unknown	RNA splicing/processing	T(5):100.0;S(7):100.0	115	33	3	1897.87	1.24	87.09	1	0	1.31736	1.20262		1.25999	0.96857	0.935146		0.951858	-0.404594	0.0356103	0.801676	0.913388		0.857532	-0.55515	0.037377	0.824958	0.996299		0.910629	-0.468478	0.0771539
	NDT#PS#PEALVNR					T(3):100.0;S(5):100.0	159	44	2	1616.68	-0.04	104.69	0	0	1.35192	1.15818		1.25505	0.946934	0.953186		0.95006	-0.401654	0.0878779	0.67873	0.871061		0.774895	-0.695671	0.0721744	0.80247	0.9206		0.861535	-0.542764	0.0740157
	NDT#PS#PEPGLR					T(3):100.0;S(5):100.0	111	40	2	1486.61	-0.2	79.85	0	0	1.07493	1.17107	1.15329	1.1331	0.997599	1.2776	1.04055	1.10525	-0.0358986	0.777066	0.944688	0.78857	0.958595	0.897284	-0.336634	0.0190394	0.843034	0.722355	0.755913	0.773767	-0.550299	0.00151437
	ADGTDLS#PPR					S(7):98.8	107	24	2	1252.57	1.93	81.82	0	0.006	1.24635	1.13149		1.18892	1.03438	0.964706		0.999543	-0.250311	0.106148	0.792793	0.940947		0.86687	-0.455764	0.075269	0.802583	0.884123		0.843353	-0.495443	0.0391175
	EDSDLS#PPCR					S(6):99.1	86	18	2	1399.57	-0.19	79.39	0	0		1.17102		1.17102		1.03016		1.03016	-0.184897			0.875108		0.875108	-0.420233			0.835744		0.835744	-0.486633
	TDGTDLS#PPR					S(7):98.5	88	30	2	1282.58	1.93	82.11	0	0.007	1.26805	1.28165		1.27485	0.954829	0.881532		0.91818	-0.473478	0.0107457	0.878497	0.931856		0.905177	-0.494056	0.0055012	0.941073	0.913261		0.927167	-0.459426	0.00197634
	NDT#PS#PK					T(3):100.0;S(5):100.0	123	44	2	1206.51	0.77	45.14	0	0	1.44053			1.44053	0.878038			0.878038	-0.714244		0.76574			0.76574	-0.911673		0.801788			0.801788	-0.845307
	VRNDT#PS#PEPLANR					T(5):100.0;S(7):100.0	122	38	3	1869.84	1.67	78.68	1	0	1.30244	1.34709		1.32476	0.951001	0.672452		0.811727	-0.706671	0.0679728	0.683557	0.975659		0.829608	-0.675235	0.0786705	0.638831	0.678384		0.658608	-1.00825	0.00199846
Cotton_D_gene_10004439	SIS#AEGLQSLK	Q69QZ0	P2C27_ORYSJ Probable protein phosphatase 2C 27	Unknown	Protein biosynthesis,processing and folding	S(3):99.5	97	30	2	1500.79	0.47	127.51	0	0.004	0.869899	0.870564		0.870232	0.968175	1.41838		1.19328	0.455458	0.287728	1.10891	0.896251		1.00258	0.204247	0.339315	1.13103	0.991775		1.0614	0.286501	0.111001
Cotton_D_gene_10011157	AMLFVS#GINVGSAYFECVNIK	B9RSS0	B9RSS0_RICCO Putative uncharacterized protein	Unknown	Unknown	S(6):100.0	116	14	3	2687.33	2.32	181.71	0	0		1.21328	2.13814	1.67571	2.30014	1.72114	1.5726	1.86463	0.154114	0.701777		1.05587		1.05587	-0.66634		1.79382			1.79382	0.0982626
Cotton_D_gene_10017830	VNS#GDQLEIQR	Q54GU0	ARSB_DICDI Putative Ion/protein transporter arsB	Membrane	Ion/protein transport	S(3):100.0	121	26	2	1482.71	4.87	102.4	0	0	0.969095	0.922928		0.946012	0.974367	0.977331		0.975849	0.0448002	0.326102	1.10734	1.07015		1.08874	0.202736	0.0405237	0.969142	1.07843		1.02379	0.113985	0.320131
Cotton_D_gene_10018284	NVETVS#GS#PSGAK	Q8VY05	SWI3D_ARATH SWI/SNF complex subunit SWI3D	Nucleus	Transcription	S(6):98.9;S(8):98.9	152	63	2	1600.79	2.92	69.67	0	0	1.13361	1.06452		1.09906	1.02966	0.885062		0.957361	-0.199142	0.21901	0.851933	0.958217		0.905075	-0.280167	0.092225	0.989077	1.02018		1.00463	-0.129615	0.130224
Cotton_D_gene_10013444	GQTDDPDS#PR	Q99KH8	STK24_MOUSE Serine/threonine-protein kinase 24	Cytoplasm	Apoptosis	S(8):100.0	89	20	2	1311.53	-0.47	49.17	0	0.001	0.938917	1.00821	1.13011	1.02575	0.387385	0.33102	0.368946	0.36245	-1.50082	0.000340278	1.02451	0.655649	0.36944	0.6832	-0.586294	0.158138	1.07062	1.57396	0.776543	1.14038	0.152836	0.657111
	GQTDDPDS#PRT#PR					S(8):100.0;T(11):100.0	212	30	2	1745.7	0.03	55.87	1	0	1.30268			1.30268	1.62835			1.62835	0.321928		1.43034			1.43034	0.134878		1.5072			1.5072	0.210389
Cotton_D_gene_10024640	SPS#KAASMFSGTQEK	P29675	SF3_HELAN Pollen-specific protein SF3	Unknown	Unknown	S(3):98.3	87	29	3	2068.01	-0.94	110.22	1	0	0.938909	1.05744		0.998174	0.867734	0.806626		0.83718	-0.253754	0.137117	0.992168	0.947119		0.969644	-0.0418376	0.696779	1.21001	1.12022		1.16512	0.223108	0.15385
Cotton_D_gene_10019977	ALNTLQS#FPR	Q8S3U9	EXOC2_ARATH Exocyst complex component 2	Cytoplasm	Ion/protein transport	S(7):100.0	164	43	2	1370.7	0.24	131.59	0	0	0.981846	1.26091	1.0518	1.09819	1.10424	0.923222	0.892363	0.973275	-0.174202	0.306902	0.969344	0.661124	0.877752	0.836073	-0.39342	0.102072	0.95671	1.08184	1.08212	1.04022	-0.0782282	0.569495
	GTQATGSPS#FTQR					S(9):98.9	187	64	2	1561.71	0.83	75.85	0	0	1.05067	0.981735	0.930142	0.987516	0.978094	1.14698	0.948191	1.02442	0.0529341	0.63089	1.04568	0.953745	1.12383	1.04109	0.0762123	0.424465	0.953559	0.920023	0.986778	0.953453	-0.0506413	0.441157
Cotton_D_gene_10003275	DSSNNLS#PTSDSVSK	Q9T041	MAPT_ARATH Microtubule-associated protein TORTIFOLIA1	Cytoplasm	Cell cytoskeleton	S(7):98.6	119	28	3	1905.87	-0.04	78.52	0	0	1.28752	1.31915	1.33437	1.31368	0.506349	0.716142	0.55919	0.593894	-1.14534	0.000366835	0.433922	1.09761	0.824084	0.785204	-0.742474	0.0520517	0.80175	0.454501	1.19549	0.817247	-0.68477	0.0816293
Cotton_D_gene_10011571	AQAEIAELQHGENEANDASGENAS#G	B9SQC7	B9SQC7_RICCO Transcription factor	Unknown	DNA/RNA binding	S(24):97.6	112	48	3	2736.15	-1.1	121.74	0	0	0.954641		1.03008	0.99236	1.14096		1.04245	1.0917	0.137647	0.250459	1.18938		1.24599	1.21768	0.295205	0.0411202	0.753288		0.674485	0.713886	-0.47517	0.0362909
Cotton_D_gene_10018104	QNS#EISYYADDEDGNR	A8X2R2	ZFPL1_CAEBR Zinc finger protein-like 1 homolog	Unknown	Unknown	S(3):99.2	160	48	2	2099.83	0.88	105.69	0	0.005		0.875249		0.875249		1.33541		1.33541	0.609517			0.939416		0.939416	0.102071			1.00585		1.00585	0.20065
Cotton_D_gene_10034509	SLS#PAIR	Q9C9N6	PMI2_ARATH Protein PLASTID MOVEMENT IMPAIRED 2	Cytoplasm	Chloroplast accumulation movement	S(3):99.1	69	28	2	967.51	0.51	86.09	0	0	0.879428			0.879428	0.943796			0.943796	0.10191		1.068			1.068	0.280274		1.17575			1.17575	0.418944
Cotton_D_gene_10012347	AMDNGAQS#PVGK	Q7XUF4	CDKG2_ORYSJ Cyclin-dependent kinase G-2	Unknown	Kinase,transferase and hydrolase	S(8):100.0	163	52	2	1542.72	0.68	66.02	0	0	1.37892	1.40213		1.39053	1.01623	0.75907		0.88765	-0.647569	0.0600349		0.790252	0.77444	0.782346	-0.829754	0.000532505	0.52802	0.528005		0.528012	-1.39699	0.000180906
	STT#PELGELNR					T(3):98.8	154	29	2	1440.69	0.66	103.28	0	0.001	1.136	1.1606		1.1483	0.937558	0.936306		0.936932	-0.293483	0.00337793	0.895226	0.836742		0.865984	-0.407087	0.0123926	0.947705	0.964116		0.95591	-0.264552	0.00585465
Cotton_D_gene_10019751	LSGVSLES#PTGK	O22040	ANP1_ARATH Mitogen-activated protein kinase kinase kinase ANP1	Unknown	Sensory/signal transduction	S(8):97.9	63	25	2	1542.8	0.88	113.59	0	0	1.00163			1.00163	1.11023			1.11023	0.148509		0.957852			0.957852	-0.064475		0.964017			0.964017	-0.0552192
Cotton_D_gene_10003250	APS#PCLT#PIGGGR	Q8TB72	PUM2_HUMAN Pumilio homolog 2	Cytoplasm	Translation	S(3):100.0;T(7):100.0	110	45	2	1586.7	2.87	100.64	0	0	1.07278	1.04486		1.05882	1.02983	0.896216		0.963023	-0.136815	0.295557	1.00012	1.09004		1.04508	-0.018844	0.797883	0.898407	0.914918		0.906662	-0.22382	0.0111712
Cotton_D_gene_10036623	LAS#IDSFDSK	Q9Z2A0	PDPK1_MOUSE 3-phosphoinositide-dependent protein kinase 1	Cytoplasm	Transcription	S(3):100.0	102	35	2	1450.71	1.02	129.64	0	0	0.936636	0.913665		0.92515	1.07187	1.16277		1.11732	0.272282	0.0546744	1.09248	0.981231		1.03686	0.164455	0.18811	0.961873	1.03745		0.999661	0.111752	0.199854
Cotton_D_gene_10013179	TEEDS#GDVK	B9T275	B9T275_RICCO Putative uncharacterized protein	Unknown	Unknown	S(5):100.0	84	16	2	1347.59	1.18	57.17	0	0	0.925687			0.925687		1.20987		1.20987	0.386259		0.719259			0.719259	-0.364013			1.34965		1.34965	0.543991
Cotton_D_gene_10007424	DDS#DDNDDDGGDDDERPSK	Unknown	Unknown	Unknown	Unknown	S(3):100.0	251	71	3	2449.9	-0.54	62.13	0	0	0.73435	0.794145	0.793665	0.774053	1.59582	1.96396	2.08937	1.88305	1.28257	0.00175949	1.39885	1.38961	1.84784	1.54543	0.997507	0.00719352	0.501322	0.734843	1.35741	0.864525	0.159474	0.74188
Cotton_D_gene_10035042	LLSSEVDDLPSDDS#PRR	O94913	PCF11_HUMAN Pre-mRNA cleavage complex 2 protein Pcf11	Nucleus	RNA splicing/processing	S(14):97.6	120	50	3	2124.99	0.07	129.08	1	0	0.90394	0.951438		0.927689	1.12287	0.951603		1.03724	0.161032	0.342917	1.08	1.11132		1.09566	0.240087	0.0275045	0.986091	1.01156		0.998826	0.106591	0.118526
Cotton_D_gene_10014770	DGGLDS#FNSER	Q9ZT82	CALSC_ARATH Callose synthase 12	Membrane	Cell wall biogenesis/degradation	S(6):100.0	180	37	2	1420.59	1.6	95.27	0	0.001	0.919842	0.91897		0.919406	1.02191	1.11684		1.06937	0.217994	0.0872659	1.1316	1.08099		1.10629	0.266962	0.0178494	0.983653	0.964687		0.97417	0.0834715	0.0287583
	ANS#SLGLLFK					S(3):99.3	123	62	2	1417.77	0.16	159.24	0	0	0.775807	0.753558	0.795106	0.774824	0.991992	1.10138	1.05808	1.05048	0.439114	0.00125753	1.01177	0.878166	0.95327	0.947735	0.290616	0.0129427	1.11248	1.19254	1.08109	1.1287	0.542726	0.000555659
Cotton_D_gene_10029269	DAIS#DEDEEESEIVDEK	Q9EQH5	CTBP2_RAT C-terminal-binding protein 2	Nucleus	Transcription	S(4):99.5	118	29	3	2319.98	-0.18	127.26	0	0.001	1.13616			1.13616	0.912166			0.912166	-0.316798		1.11082			1.11082	-0.032541		0.753935			0.753935	-0.591654
Cotton_D_gene_10000164	MATS#APVNVPDWSK	B9HZ36	B9HZ36_POPTR Predicted protein	Unknown	Unknown	S(4):97.6	88	18	3	1870.9	0.69	135.68	0	0	1.05715			1.05715	1.0466			1.0466	-0.0144699		0.877905			0.877905	-0.268043		0.978433			0.978433	-0.111635
	S#GGASVFEGVGR					S(1):100.0	151	34	2	1346.62	1.15	113.47	0	0.007	1.04303	1.00438		1.02371	0.968619	1.12566		1.04714	0.0326536	0.79925	0.994066	1.07288		1.03347	0.0137007	0.844543	0.962305	0.829174		0.895739	-0.192649	0.206148
Cotton_D_gene_10016769	EDLYCPNGS#FK	B9RPK0	B9RPK0_RICCO Putative uncharacterized protein	Unknown	Unknown	S(9):100.0	98	28	2	1697.74	-5.98	120.79	0	0		0.978012		0.978012		1.03724		1.03724	0.0848257			1.12421		1.12421	0.200987			0.889038		0.889038	-0.137607
	TQSPQGISQNEYPETPQLISGNDDTQS#PQKR					S(27):85.0	104	32	4	3811.81	0.96	123.53	1	0		1.43591	1.50664	1.47127	0.98562	1.23172		1.10867	-0.408236	0.105337	0.742128	0.747083		0.744606	-0.982518	0.0023716	0.77469	1.09604		0.935364	-0.681231	0.0827183
	NEDTQS#PQK					S(6):100.0	132	27	2	1414.65	0.55	42.31	0	0	1.02305	1.244		1.13352	0.799078	0.755226		0.777152	-0.544548	0.087041	0.911599	0.704477		0.808038	-0.488321	0.164596	1.2182	1.10545		1.16182	0.0355766	0.840716
Cotton_D_gene_10001279	TIDAS#IDELMR	Q9LUD7	CALS8_ARATH Putative callose synthase 8	Membrane	Cell cytoskeleton	S(5):100.0	62	17	2	1503.69	1.77	96.46	0	0.001		1.30266		1.30266	1.54495			1.54495	0.246104		1.66089			1.66089	0.350497			1.60227		1.60227	0.298658
Cotton_D_gene_10034929	GS#DGEAEK	Q9LEY9	NHP2_ARATH H/ACA ribonucleoprotein complex subunit 2-like protein	Nucleus	RNA splicing/processing	S(2):100.0	77	36	2	1160.51	0.72	43.67	0	0	1.16085			1.16085	0.927875			0.927875	-0.323179		0.778761			0.778761	-0.575929		1.09462			1.09462	-0.0847514
Cotton_D_gene_10022114	S#TSHS#PTSESK	B9MW59	B9MW59_POPTR Predicted protein	Unknown	Unknown	S(1):95.1;S(5):95.0	77	40	3	1595.66	1.73	39.84	0	0	1.15322	1.16302		1.15812	1.1129	1.02781		1.07035	-0.113695	0.176953	0.897135	0.833563		0.865349	-0.420431	0.0118533	0.767195	0.86956		0.818377	-0.500946	0.0221457
Cotton_D_gene_10018179	EVSEEGMS#R	P93004	PIP27_ARATH Aquaporin PIP2-7	Membrane	Ion/protein transport	S(8):100.0	103	45	2	1247.51	-0.42	65.75	0	0	0.682514	0.672157		0.677335	0.719992	1.3825		1.05125	0.634158	0.376227	0.920308	0.914245		0.917277	0.437486	0.00062484	0.815179	0.9026		0.858889	0.342602	0.054056
	ALGS#FRS#NPS#N					S(4):100.0;S(7):100.0;S(10):100.0	53	34	2	1533.57	-0.22	87.4	1	0	0.988711	0.955596	0.916093	0.953467	0.713622	0.672592	0.660071	0.682095	-0.48321	0.000512414	1.37818	1.39638	1.40803	1.3942	0.54818	4.16054e-05	0.917424	0.918357	0.931055	0.922279	-0.0479798	0.219546
Cotton_D_gene_10015382	PGLKS#PPDAPPLR	Q7Z494	NPHP3_HUMAN Nephrocystin-3	Unknown	Unknown	S(5):100.0	73	24	3	1712.94	0.7	108.04	1	0	0.92014			0.92014	0.878156			0.878156	-0.0673761		1.08672			1.08672	0.240055		1.09045			1.09045	0.244998
Cotton_D_gene_10029795	GLQNSSS#IK	Q06850	CDPK1_ARATH Calcium-dependent protein kinase 1	Peroxisome	Protein biosynthesis,processing and folding	S(7):96.6	65	26	2	1301.67	0.73	70.71	0	0	1.01862	0.984167		1.00139	0.945784	0.95944		0.952612	-0.0720484	0.119069	0.8957	0.862438		0.879069	-0.187961	0.0362462	1.11881	1.20193		1.16037	0.212576	0.0715899
Cotton_D_gene_10011302	QQVEAVDS#T	B9N568	B9N568_POPTR Predicted protein (Fragment)	Membrane	Sensory/signal transduction	S(8):98.6	104	23	2	1200.53	-0.47	59.7	0	0	1.1655	1.02991		1.0977	0.869675	0.903393		0.886534	-0.308243	0.0942285	0.973044	1.12782		1.05043	-0.0635076	0.690999	0.878107	0.907059		0.892583	-0.298432	0.0977564
Cotton_D_gene_10008008	GFVPFVPGS#PTER	Q56XP4	NHX2_ARATH Sodium/hydrogen exchanger 2	Vacuole	Ion/protein transport	S(9):99.5	231	55	2	1613.78	-0.61	150.11	0	0	0.830768	0.863592	0.804614	0.832991	1.66444	1.37087	1.20646	1.41392	0.763332	0.012623	1.08158	1.16498	1.79328	1.34661	0.692962	0.084788	1.65513	1.3624	1.16271	1.39341	0.74225	0.0176662
Cotton_D_gene_10026152	LVVGAS#PAR	Q93YS4	AB22G_ARATH ABC Ion/protein transporter G family member 22	Membrane	Ion/protein transport	S(6):100.0	94	33	2	1093.59	0.69	88.34	0	0	0.693503	0.721548		0.707526	0.88515	0.412587		0.648868	-0.124856	0.827399	1.34265	1.11358		1.22811	0.795592	0.0457824	1.12661	1.2166		1.1716	0.72763	0.0101559
	VQMENS#ETETR					S(6):99.0	113	24	2	1547.65	-1.72	73.3	0	0		1.11778		1.11778		0.939948		0.939948	-0.249983			1.08435		1.08435	-0.0438058			0.781411		0.781411	-0.516483
Cotton_D_gene_10029874	TAS#QSDVSVHSTFASR	Q07346	DCE_PETHY Glutamate decarboxylase	Unknown	Kinase,transferase and hydrolase	S(3):99.2	153	62	3	1903.87	-0.52	93.38	0	0	1.05077	0.972948		1.01186	0.956745	1.02572		0.991232	-0.0297129	0.729913	0.973623	0.970399		0.972011	-0.0579637	0.413822	0.990286	1.06052		1.0254	0.0191828	0.820258
Cotton_D_gene_10019595	GASEEDS#EDEFYDAER	Q9Z1A9	TBCD8_MOUSE TBC1 domain family member 8	Unknown	Unknown	S(7):99.4	177	39	2	2072.78	2.14	106.33	0	0	1.56524	1.45722		1.51123	0.899621	0.914076		0.906848	-0.73679	0.00803115	0.77699	0.79743		0.78721	-0.940903	0.00571466	0.73301	0.73314		0.733075	-1.04369	0.00478291
	ALS#S#PRSPHPDSPAR					S(3):99.1;S(4):99.1	65	24	3	1958.8	-0.98	67.42	1	0	1.09649	1.08383		1.09016	0.846329	0.953732		0.90003	-0.276494	0.0722306	0.966428	0.897632		0.93203	-0.226092	0.0456014	0.993478	0.939842		0.96666	-0.173459	0.0463476
Cotton_D_gene_10011381	AT#GDSSESSTSLSIVK	Q8LCA1	TMP14_ARATH Thylakoid membrane phosphoprotein 14 kDa, chloroplastic	Chloroplast	Photosynthesis	T(2):100.0	213	81	2	1936.94	1.04	109.61	0	0	1.39606	0.96324	1.25792	1.20574	0.73217	1.02829	0.936459	0.898973	-0.423569	0.1185	0.919701	1.00052	1.09682	1.00568	-0.261747	0.219432	0.941629	1.01629	1.04803	1.00198	-0.267061	0.196133
Cotton_D_gene_10021704	KSDES#PESGR	B9RLY4	B9RLY4_RICCO Putative uncharacterized protein	Unknown	Unknown	S(5):98.1	57	24	3	1459.67	0.88	38.22	1	0	1.11657	1.1835		1.15003	0.957128	0.977777		0.967453	-0.249415	0.0348782	0.892812	0.747575		0.820194	-0.487642	0.0540451	0.942224	0.928118		0.935171	-0.298376	0.0244116
Cotton_D_gene_10028071	FTQGDT#GSPTVGSSR	O22151	GOS12_ARATH Golgi SNARE 12 protein	Endoplasmic reticulum	Ion/protein transport	T(6):99.4	243	75	2	1720.77	0.14	86.96	0	0	1.25948	1.284	1.23937	1.26095	0.837705	0.891229	0.928228	0.885721	-0.509587	0.000213543	0.80363	0.987976	0.888673	0.893426	-0.49709	0.00257424	1.03094	1.00316	0.985551	1.00655	-0.325092	0.00016095
Cotton_D_gene_10020956	TENLQFQADS#FQR	Q9M376	VA727_ARATH Vesicle-associated membrane protein 727	Membrane	Ion/protein transport	S(10):100.0	121	46	2	1807.82	4.23	121.76	0	0	0.836399	0.91432		0.875359	0.939203	1.01402		0.976611	0.157909	0.20169	1.29117	1.12787		1.20952	0.466487	0.0661117	1.02461	1.00477		1.01469	0.213091	0.0741218
Cotton_D_gene_10006686	S#PGNGLDGPQTSNSK	Q8BIK4	DOCK9_MOUSE Dedicator of cytokinesis protein 9	Membrane	Sensory/signal transduction	S(1):100.0	231	68	2	1826.85	0.48	71.39	0	0	1.09712	1.16136		1.12924	0.832353	0.920227		0.87629	-0.365872	0.0433101	0.9057	0.976194		0.940947	-0.263167	0.0585626	1.08175	0.835694		0.958722	-0.236168	0.31191
Cotton_D_gene_10003201	AGLSNLGS#PLK	Q06190	P2R3A_HUMAN Serine/threonine-protein phosphatase 2A regulatory subunit B'' subunit alpha	Unknown	Unknown	S(8):100.0	171	55	2	1424.77	-0.24	118.71	0	0	1.01444	0.972869		0.993654	1.02472	1.11937		1.07204	0.109549	0.268638	0.906148	0.860767		0.883458	-0.169584	0.0698993	1.05119	1.09762		1.07441	0.112722	0.122204
Cotton_D_gene_10031497	NIQEDNS#R	B9S173	B9S173_RICCO Putative uncharacterized protein	Unknown	Unknown	S(7):100.0	85	30	2	1199.52	0.56	40.9	0	0	1.07877	1.12624		1.10251	0.961392	0.967166		0.964279	-0.193263	0.0286418	0.87828	0.923142		0.900711	-0.291649	0.0252046	1.03131	0.903116		0.967213	-0.18888	0.186337
Cotton_D_gene_10028771	DMVPPASHIS#SLSMR	Q8LPQ8	MSSP2_ARATH Monosaccharide-sensing protein 2	Membrane	Ion/protein transport	S(10):93.2	60	27	3	1851.86	-1.42	126.11	0	0	0.828158	0.800244		0.814201	0.934961	0.997135		0.966048	0.24671	0.0468502	1.11359	1.14654		1.13007	0.472949	0.00464048	1.00602	1.07113		1.03857	0.351149	0.0240267
	NEQWDEES#LQR					S(8):100.0	218	59	2	1657.7	0.11	105.38	0	0	0.833744	0.891441	0.902773	0.875986	1.09704	0.98195	1.00577	1.02825	0.231216	0.0207038	1.03573	1.08782	1.04614	1.05656	0.2704	0.00247484	1.07831	1.05964	1.05643	1.06479	0.281594	0.00109137
Cotton_D_gene_10025444	S#KLS#AASKPSVSA	Q9M3V8	RS6_ASPOF 40S ribosomal protein S6	Ribosome	Translation	S(1):100.0;S(4):100.0	65	14	3	1824.93	1.49	87.69	1	0	1.15684	1.13738		1.14711	1.30677	0.927919		1.11734	-0.0379297	0.889712	0.784133	1.28243		1.03328	-0.150767	0.692809	0.501165	0.54188		0.521522	-1.1372	0.00129832
Cotton_D_gene_10005344	ADTAVS#DDCSSLNK	Q55C84	Y0170_DICDI Bromodomain-containing protein DDB_G0270170	Unknown	Unknown	S(6):98.8	110	32	3	1850.81	2.01	82.48	0	0		1.09194		1.09194		0.768689		0.768689	-0.506422			0.989317		0.989317	-0.142389			1.05229		1.05229	-0.0533612
Cotton_D_gene_10022818	WFSSIPGPT#QPNR	P95245	PHLC_MYCTU Phospholipase C 3	Unknown	Unknown	T(9):100.0	151	52	2	1710.81	1.13	148.29	0	0.006	1.20288	1.26931		1.23609	0.957823	0.903656		0.93074	-0.40934	0.0191352	0.858108	0.603427		0.730768	-0.758305	0.06162	0.935101	0.97994		0.95752	-0.368414	0.0200723
Cotton_D_gene_10038247	SGFDREPS#PK	B9HMZ3	B9HMZ3_POPTR Predicted protein	Unknown	Unknown	S(8):100.0	72	17	2	1487.71	0.66	72.97	1	0	1.13654			1.13654	0.822858			0.822858	-0.465938		0.759211			0.759211	-0.58208			0.806946		0.806946	-0.494109
Cotton_D_gene_10009439	SVGNQS#PSATER	P0C1I7	CYP5_RHIOR Peptidyl-prolyl cis-trans isomerase cyp5	Unknown	Protein biosynthesis,processing and folding	S(6):99.4	159	51	2	1456.66	0.46	52.02	0	0	0.988533	1.11273		1.05063	0.831685	0.81779		0.824738	-0.34925	0.0687225	1.11168	1.08447		1.09808	0.0637199	0.533284	1.04777	0.884976		0.966373	-0.120605	0.497024
	GLVSYDDGS#PDS#GR					S(9):97.1;S(12):99.9	89	34	2	1728.67	2.55	97.66	0	0.008	1.12769			1.12769	1.08487			1.08487	-0.0558484		0.969923			0.969923	-0.217428		0.773449			0.773449	-0.543992
Cotton_D_gene_10007362	DLAAKS#PS#PTTER	B9N163	B9N163_POPTR Predicted protein	Unknown	Unknown	S(6):99.8;S(8):95.7	67	8	3	1820.85	1.24	68.97	1	0	0.756978			0.756978			0.587415	0.587415	-0.365871				0.78423	0.78423	0.051024			0.683551		0.683551	-0.147202
	ETELS#FHK					S(5):100.0	105	18	2	1358.66	0.82	102.67	0	0	1.2358			1.2358			1.12458	1.12458	-0.136062			1.11963		1.11963	-0.142417		1.13446			1.13446	-0.123434
Cotton_D_gene_10014330	ASTGGSPQVPSPFS#K	Q9LX99	GRIMP_ARATH Geminivirus Rep-interacting motor protein	Nucleus	Chloroplast accumulation movement	S(14):99.4	156	41	2	1814.89	1.02	113.07	0	0	0.963369	0.989121		0.976245	0.99451	0.997346		0.995928	0.0287982	0.267994	1.0506	1.03414		1.04237	0.0945523	0.0494772	1.14917	0.989361		1.06927	0.131305	0.369318
Cotton_D_gene_10020674	EGPVGQS#PK	Q9FKE6	CCT15_ARATH Cyclin-T1-5	Nucleus	Cell cycle,division and differentiation	S(7):100.0	140	33	2	1266.63	1.04	57.96	0	0.003	0.846774			0.846774	0.99322			0.99322	0.230136		1.05362			1.05362	0.315306		1.20303			1.20303	0.506624
Cotton_D_gene_10023729	AAS#IGENDGEK	Q8RXF1	SF3A1_ARATH Probable splicing factor 3A subunit 1	Nucleus	RNA splicing/processing	S(3):100.0	83	31	2	1458.67	1.12	66.47	0	0		1.09048		1.09048		0.988333		0.988333	-0.141894			0.84232		0.84232	-0.372523			1.03037		1.03037	-0.0818008
Cotton_D_gene_10008063	DSETNS#PK	B9SZ51	B9SZ51_RICCO Putative uncharacterized protein	Unknown	Unknown	S(6):99.4	78	26	2	1245.56	-0.42	40.23	0	0	1.22344	1.2132		1.21832	1.25861	1.91048		1.58455	0.379176	0.377974	0.71353	0.678564		0.696047	-0.807636	0.00121445	0.740204	1.29091		1.01556	-0.262624	0.538219
	DSETNS#PKT#PLISR					S(6):96.6;T(9):96.6	80	17	3	1992.93	1.37	80.05	1	0	1.22344	1.2132		1.21832	1.33861	1.16348		1.25104	0.0382406	0.744916	0.85653	0.615564		0.736047	-0.727023	0.0572114	0.620204	0.709065		0.664635	-0.87426	0.0064616
	LTEQQSNANIS#VQS					S(11):100.0	94	34	2	1742.81	1.2	96.26	0	0		1.10978		1.10978		0.994829		0.994829	-0.157753			0.897586		0.897586	-0.306152			0.938868		0.938868	-0.241279
Cotton_D_gene_10006025	VVAEDLHS#DDESEGHQITAR	P58223	Y4837_ARATH KH domain-containing protein At4g18375	Nucleus	DNA/RNA binding	S(8):100.0	245	70	3	2432.08	-1.29	98.86	0	0	0.944099	0.942543	0.956669	0.94777	0.95191	0.892607	0.991743	0.94542	-0.00358212	0.939603	1.24469	1.12234	1.16838	1.17847	0.314306	0.00303282	0.901509	1.05775	0.874039	0.944433	-0.00508956	0.956409
Cotton_D_gene_10001621	LAS#IDAQLR	Q02909	CAPP1_SOYBN Phosphoenolpyruvate carboxylase, housekeeping isozyme	Cytoplasm	Photosynthesis	S(3):100.0	130	46	2	1210.63	0.23	127.03	0	0.004	0.648276		0.777522	0.712899	0.976199		1.05435	1.01527	0.5101	0.0570864	1.14012		0.908043	1.02408	0.522561	0.143877	1.42899		0.87684	1.15291	0.693517	0.26087
Cotton_D_gene_10014107	TQPIS#ISR	B9RMM4	B9RMM4_RICCO Putative uncharacterized protein	Unknown	Unknown	S(5):98.3	70	20	2	1125.58	0.18	85.26	0	0.003	0.89657			0.89657		0.77643		0.77643	-0.207561			0.704704		0.704704	-0.347399		0.693049			0.693049	-0.37146
Cotton_D_gene_10030948	TPGMPGEQS#PYR	Q8GYN5	RIN4_ARATH RPM1-interacting protein 4	Membrane	Biotic/abiotic stress response	S(9):99.1	116	48	2	1543.68	2.42	95.03	0	0	1.05747	1.10493	1.09919	1.0872	1.06559	0.960714	1.00174	1.00935	-0.107189	0.0837704	0.759736	0.818555	0.792794	0.790362	-0.460028	0.000196065	1.09603	1.07568	1.03796	1.06989	-0.0231505	0.487411
	SDES#PDEGAAVPK					S(4):100.0	176	61	2	1669.76	1.06	75.33	0	0	1.11547	1.01667	1.05724	1.06313	1.10333	0.882195	0.920958	0.968828	-0.134002	0.271331	0.885345	1.24855	0.933223	1.02237	-0.0563923	0.746153	0.877317	0.878417	1.0389	0.931545	-0.190617	0.0966539
Cotton_D_gene_10020958	EAS#PEPVK	Q99LX5	MMTA2_MOUSE Multiple myeloma tumor-associated protein 2 homolog	Unknown	Unknown	S(3):100.0	55	21	2	1224.62	2.92	58.99	0	0.005	1.21255	1.12363		1.16809	0.911214	0.774369		0.842792	-0.470904	0.0575443	0.77974	0.603447		0.691593	-0.756155	0.0403468	0.69562	0.955698		0.825659	-0.500533	0.130316
Cotton_D_gene_10010519	FLET#PS#PEHK	Q5XPJ9	SCAR2_ARATH Protein SCAR2	Cytoplasm	Cell cytoskeleton	T(4):100.0;S(6):100.0	75	14	3	1632.73	0.8	103.48	0	0	1.04638			1.04638	1.0193			1.0193	-0.0378281		1.01372			1.01372	-0.0457477		0.908622			0.908622	-0.203655
Cotton_D_gene_10010879	EAAS#DDEEGEREEENNAEAR	B9GEK4	B9GEK4_POPTR Predicted protein	Unknown	Unknown	S(4):100.0	114	43	3	2473.96	-3.44	73.81	1	0	1.16174	1.18125	1.03365	1.12555	1.00796	0.860564	1.06982	0.979448	-0.200585	0.132226	0.936658	1.12276	1.01212	1.02385	-0.136627	0.226152	0.863099	0.823759	0.835933	0.84093	-0.420568	0.0039715
Cotton_D_gene_10008115	ELEALEDS#QNCDLNHGK	Q9FLH0	NMCP_ARATH Putative nuclear matrix constituent protein 1-like protein	Nucleus	Nucleus organization	S(8):100.0	236	62	3	2340.04	-1.91	114.9	0	0	0.817418	0.964818	0.830398	0.870878	1.0991	1.05968	1.22824	1.12901	0.374511	0.0204513	1.26896	1.05042	1.17511	1.16483	0.419577	0.0203818	0.883314	0.939228	0.788234	0.870259	-0.00102635	0.992801
	GES#GLADGGTSR					S(3):100.0	123	46	2	1330.58	0.2	61.43	0	0	1.07708	1.03153		1.05431	1.03216	0.931353		0.981757	-0.102855	0.319975	0.945949	1.0079		0.976924	-0.109973	0.181793	0.916779	0.998349		0.957564	-0.138851	0.17418
	DVEAGQDLS#VDNQNNMDCK					S(9):100.0	245	81	3	2520.06	0.55	102.72	0	0	0.912627	0.814374	0.900726	0.875909	1.05072	1.08824	1.13483	1.09126	0.317146	0.00543595	1.11484	1.05868	1.24544	1.13965	0.379742	0.0141417	0.942625	1.07548	0.734703	0.917603	0.0670886	0.708687
	GAAFAEPLT#PNCK					T(9):100.0	137	33	3	1743.84	0.35	110.27	0	0	1.00782	1.09683		1.05232	1.00494	1.10133		1.05313	0.00111005	0.991269	1.02531	0.809046		0.917178	-0.198307	0.367194	0.937142	0.965196		0.951169	-0.145807	0.162467
	NHAQTS#QIS#DSK					S(6):99.1;S(9):99.1	131	65	2	1683.8	0.83	55	0	0	0.779135	0.855409	0.841902	0.825482	1.10486	0.997323	1.0578	1.05333	0.351646	0.0042795	1.17322	1.19968	1.22044	1.19778	0.537054	0.000164631	0.908106	0.975098	0.809817	0.897674	0.120954	0.248095
	DVGS#EDQEEGLR					S(4):100.0	138	34	2	1557.65	-1.5	78.95	0	0	1.11229	1.06264		1.08746	1.02326	0.948482		0.985871	-0.141498	0.151903	0.943343	1.01794		0.980642	-0.149171	0.139922	0.872017	0.929737		0.900877	-0.271567	0.0391942
Cotton_D_gene_10035444	DILAIDDKVS#DNDIR	B9S003	B9S003_RICCO DNA binding protein	Unknown	DNA/RNA binding	S(10):100.0	140	22	3	2070.04	0.24	136.61	1	0	1.0582	1.03751		1.04785	0.743642	0.927776		0.835709	-0.326367	0.149185	0.972076	1.02539		0.998733	-0.0692681	0.227951	1.14573	0.978703		1.06222	0.0196388	0.880193
Cotton_D_gene_10040125	KS#PS#PPSSSNVK	Q05609	CTR1_ARATH Serine/threonine-protein kinase CTR1	Endoplasmic reticulum	Sensory/signal transduction	S(2):100.0;S(4):100.0	95	29	3	1806.88	0.54	64.07	1	0.004	1.02429	1.01797		1.02113	1.1324	1.01605		1.07422	0.0731297	0.458319	0.995241	1.13088		1.06306	0.0580572	0.599792	0.873895	0.834938		0.854416	-0.257155	0.0137227
Cotton_D_gene_10030857	NYSPPPS#INNSIK	Q9T091	VPS26_ARATH Vacuolar protein sorting-associated protein 26	Cytoplasm	Ion/protein transport	S(7):99.3	138	35	2	1798.91	6.83	105	0	0		0.776245		0.776245		1.2797		1.2797	0.721222			1.13443		1.13443	0.547384			1.01209		1.01209	0.382754
Cotton_D_gene_10036491	IQDTNAS#E	Q5ZLV4	NSUN2_CHICK tRNA (cytosine-5-)-methyltransferase NSUN2	Nucleus	RNA splicing/processing	S(7):100.0	115	26	2	1101.46	0.65	54.32	0	0.001	1.00322	0.946209		0.974715	0.944113	1.0703		1.00721	0.0473079	0.68504	1.02802	0.979983		1.004	0.0427098	0.514348	1.02068	1.04638		1.03353	0.0845287	0.200705
	ISEETS#EVDEK					S(6):99.1	180	29	2	1633.74	-0.55	87.6	0	0	1.15136	0.911717	0.866892	0.976656	0.831086	1.06642	1.08387	0.993792	0.0250929	0.893507	1.03893	0.962049	1.01175	1.00424	0.0401855	0.777191	0.96667	1.0718	1.03086	1.02311	0.0670384	0.64522
Cotton_D_gene_10007707	WLDDGNDNEGS#SGTVEK	B9RRG5	B9RRG5_RICCO Putative uncharacterized protein	Unknown	Unknown	S(11):99.5	253	80	2	2190.95	2.69	118.34	0	0	1.23031	1.11404	1.03184	1.1254	1.01058	0.960275	0.983629	0.984828	-0.19249	0.0770504	0.777235	1.02057	0.968327	0.922044	-0.287526	0.0958485	0.957085	0.922386	1.00578	0.96175	-0.226699	0.0587674
	NVSTTTEGTES#PK					S(11):100.0	177	65	2	1718.81	0.74	65.69	0	0.001	1.10249	1.02392	1.21651	1.11431	0.856057	0.991403	0.817094	0.888185	-0.327215	0.0423927	0.909138	0.877983	0.871458	0.886193	-0.330453	0.0162023	0.906813		0.990706	0.948759	-0.232032	0.126009
Cotton_D_gene_10029603	NSVNIS#MR	A5A7I7	CDPK4_SOLTU Calcium-dependent protein kinase 4	Membrane	Kinase,transferase and hydrolase	S(6):99.9	88	20	2	1240.49	-0.6	63.48	0	0	0.843864	0.966075		0.904969	1.02743	1.14106		1.08424	0.26075	0.164699	1.13922	0.966357		1.05279	0.218275	0.297366	1.1337	1.07274		1.10322	0.285779	0.100986
Cotton_D_gene_10036283	S#DGSDSEQAVEFVGGNVHR	P85801	TRXH_POPJC Thioredoxin H-type	Cytoplasm	Ion/protein transport	S(1):97.1	179	41	3	2213.96	0.19	119.59	0	0	0.99409	1.1412		1.06764	1.02201	1.11859		1.0703	0.00358321	0.978669	0.952647	0.810723		0.881685	-0.276097	0.210452	1.0496	0.878952		0.964276	-0.146914	0.455698
Cotton_D_gene_10003430	ASGNSLS#APIKPSGGFR	Q551H4	FRAY2_DICDI Serine/threonine-protein kinase fray2	Unknown	Kinase,transferase and hydrolase	S(7):97.4	91	26	3	2014.04	1.08	111.7	0	0.005	0.918768	0.982792		0.95078	0.895919	0.966198		0.931059	-0.0302397	0.718495	1.11987	1.07215		1.09601	0.205078	0.0679633	1.0994	0.989275		1.04434	0.135405	0.279608
Cotton_D_gene_10022128	SVSPS#PPSSPR	Q8W486	Y1491_ARATH DUF246 domain-containing protein At1g04910	Golgi apparatus	Unknown	S(5):97.1	51	16	2	1401.59	-1.06	67.31	0	0		1.12354		1.12354	1.0404			1.0404	-0.110916				1.04602	1.04602	-0.103147				0.95838	0.95838	-0.229382
Cotton_D_gene_10026476	SQS#FAFQDK	Q6ZQ18	EFR3B_MOUSE Protein EFR3 homolog B	Unknown	Unknown	S(3):100.0	137	46	2	1425.67	0.47	103.21	0	0	0.791984	0.899118		0.845551	1.18567	1.05962		1.12264	0.408938	0.0787263	1.13339	1.07751		1.10545	0.38667	0.0500175	1.06015	1.0409		1.05052	0.313147	0.0638257
	SDLSLSAS#K					S(8):100.0	137	53	2	1275.65	3.54	90.22	0	0	0.874316			0.874316	1.10881			1.10881	0.342785		1.1662			1.1662	0.415589		0.957716			0.957716	0.131443
Cotton_D_gene_10040162	LLNESCS#DTDEPK	B9I2K3	B9I2K3_POPTR Predicted protein	Unknown	Unknown	S(7):98.3	147	35	2	1875.83	1.4	97.65	0	0	1.18864	1.20521		1.19693	0.658587	1.24249		0.950538	-0.332519	0.487707	0.648587	1.20249		0.925539	-0.370971	0.43063	0.657021	0.585015		0.621018	-0.946629	0.00408973
Cotton_D_gene_10016347	ALQPSFAEELGTPHS#M	Q9STN5	Y4833_ARATH Uncharacterized protein At4g08330	Chloroplast	Unknown	S(15):96.1	57	14	2	1954.88	0.65	140.62	0	0.007		1.02368		1.02368	0.62854			0.62854	-0.703689			0.846583		0.846583	-0.274041		1.07794			1.07794	0.0745054
Cotton_D_gene_10026982	NQYGDS#PR	Q8WU76	SCFD2_HUMAN Sec1 family domain-containing protein 2	Unknown	Ion/protein transport	S(6):100.0	109	17	2	1160.49	1.05	44.81	0	0.001	1.56897			1.56897	1.27087			1.27087	-0.304006		1.14692			1.14692	-0.452057		1.40423			1.40423	-0.16004
Cotton_D_gene_10008967	S#GYLLETR	Q9LKW9	NHX7_ARATH Sodium/hydrogen exchanger 7	Membrane	Ion/protein transport	S(1):100.0	187	29	2	1162.56	0.38	107.64	0	0.007	0.710672	0.710772		0.710722	0.91618	1.17536		1.04577	0.557208	0.122671	1.11007	1.28471		1.19739	0.752536	0.0307174	1.12601	0.85473		0.99037	0.478682	0.175361
Cotton_D_gene_10021819	EQEQNGS#EEK	Q9SJ56	BLH1_ARATH BEL1-like homeodomain protein 1	Nucleus	Transcription	S(7):100.0	160	29	2	1545.67	0.17	46.82	0	0.007		1.24979		1.24979		1.24958		1.24958	-0.000242434			0.822654		0.822654	-0.603328			0.590569		0.590569	-1.08151
Cotton_D_gene_10040736	S#NEETCNLGSDAASYSTEDK	B9S186	B9S186_RICCO Putative uncharacterized protein	Unknown	Unknown	S(1):100.0	134	36	3	2546.04	-1.46	109.07	0	0	0.869346			0.869346	1.1204			1.1204	0.366011		1.08446			1.08446	0.318974		0.96818			0.96818	0.155345
Cotton_D_gene_10017673	APS#PVTNPLMSAVPK	Q00808	HETE1_PODAN Vegetative incompatibility protein HET-E-1	Unknown	Unknown	S(3):98.9	67	30	3	1876.98	-1.96	144.08	0	0	0.878545	0.825129		0.851837	0.973381	1.07495		1.02417	0.2658	0.0952841	1.08952	1.15357		1.12155	0.396838	0.0230807	1.13271	1.06322		1.09797	0.366183	0.0302708
	T#PPTNNPALDYQSADSEHVLK					T(1):99.2	218	60	3	2665.27	-1.33	126.15	0	0	0.861282	0.85647		0.858876	1.82844	1.75956		1.794	1.06266	0.00136023	1.12051	1.45058		1.28554	0.581858	0.122702	1.1884	1.56248		1.37544	0.679371	0.109925
Cotton_D_gene_10005811	NCSDCLHS#PSDNR	P46667	ATHB5_ARATH Homeobox-leucine zipper protein ATHB-5	Nucleus	Transcription	S(8):99.9	93	23	3	1785.68	-0.65	57.79	0	0		1.07276		1.07276		1.0267		1.0267	-0.0633127			0.90875		0.90875	-0.239372			0.961997		0.961997	-0.157223
Cotton_D_gene_10017939	S#SGGLDLDLNR	B9RB69	B9RB69_RICCO Putative uncharacterized protein	Nucleus	Transcription	S(1):100.0	159	29	2	1370.64	0.06	121.02	0	0	1.05706	1.06973		1.0634	1.03286	1.14512		1.08899	0.0343131	0.694876	0.960944	0.806927		0.883935	-0.266665	0.145882	0.933887	0.976446		0.955167	-0.154853	0.0396012
Cotton_D_gene_10018241	AIITEEVEPES#PKTR	Q9FZ33	AXR4_ARATH Protein AUXIN RESPONSE 4	Endoplasmic reticulum	Sensory/signal transduction	S(11):100.0	147	35	3	2067.06	-0.4	105.75	1	0	1.00259	1.04156		1.02208	1.63356	1.74778		1.69067	0.726093	0.00804702	0.945729	1.39367		1.1697	0.194637	0.578865	1.03026	1.42045		1.22535	0.261699	0.408745
Cotton_D_gene_10016515	RS#PS#PPPPEPEK	Q9LHS0	CAP10_ARATH Putative clathrin assembly protein At5g35200	Golgi apparatus	Endocytosis	S(2):100.0;S(4):100.0	95	40	3	1765.82	1.74	66.99	1	0	1.08892	1.18978	1.10384	1.12751	0.997203	1.10096	1.42751	1.17522	0.0597917	0.738686	1.06669	1.36862	1.42188	1.28573	0.189443	0.240804	1.34957	1.17026	0.754177	1.09134	-0.0470496	0.849798
Cotton_D_gene_10032341	VVEIEEPS#DHGAVVLR	B9R9S1	B9R9S1_RICCO Putative uncharacterized protein	Unknown	Unknown	S(8):100.0	191	36	3	1973	6.53	130.94	0	0	1.11528	1.02506		1.07017	0.841515	0.960022		0.900768	-0.248612	0.150746	0.854509	0.962756		0.908632	-0.236071	0.148893	1.09707	1.00603		1.05155	-0.0253225	0.798755
	MFES#DADTV					S(4):98.4	60	17	2	1318.44	0.96	115.16	0	0	0.987485	0.976893		0.982189	1.03714	0.909029		0.973085	-0.0134356	0.900336	0.909237	1.00284		0.956039	-0.0389319	0.634561	1.09149	1.12445		1.10797	0.173846	0.0184178
Cotton_D_gene_10010465	SNDSES#DSDPEPEGDTR	B9HCJ7	B9HCJ7_POPTR Predicted protein	Chloroplast	Unknown	S(6):98.2	155	60	2	2060.77	0.9	62.5	0	0	1.18668	1.18893	1.09801	1.15787	2.41211	1.42916	0.72352	1.5216	0.394109	0.499588	0.374792	0.754366	0.85326	0.660806	-0.809179	0.0288645	0.55147	0.519257	0.56785	0.546192	-1.07522	5.08653e-05
Cotton_D_gene_10008540	QNHVTGPIALS#PLNR	P46737	BRCC3_MOUSE Lys-63-specific deubiquitinase BRCC36	Nucleus	DNA repair,replication and modification	S(11):99.9	93	45	3	1840.95	-0.3	126.7	0	0	0.905167	0.990451		0.947809	1.0507	0.992904		1.0218	0.108447	0.287402	0.960201	1.00993		0.985065	0.0556233	0.529161	1.14949	0.985886		1.06769	0.171822	0.323384
Cotton_D_gene_10031126	TS#GPQS#GGLTSSGR	Q9FZ45	Y1686_ARATH Uncharacterized membrane protein At1g16860	Membrane	Unknown	S(2):98.2;S(6):98.2	108	35	2	1515.69	1.81	63.44	0	0	1.17329	1.07863	1.18433	1.14542	0.926967	1.02806	0.896309	0.950445	-0.269197	0.020024	0.971463	0.871659	1.01354	0.952221	-0.266505	0.0229529	0.900354			0.900354	-0.347308
	TGS#FGGAAS#HSGPIMPTTAAPR					S(3):95.4;S(9):95.4	137	31	3	2295.07	-0.34	115.77	0	0.004	1.01101	0.93102	1.10544	1.01582	1.11526	1.06733	0.954577	1.04572	0.0418503	0.688587	0.803168	1.12109	1.09852	1.00759	-0.011737	0.945982	0.859079	0.960837	0.925528	0.915148	-0.150573	0.160776
	S#GPISSAPSR					S(1):100.0	161	26	2	1182.57	1.21	63.8	0	0.001	0.991395			0.991395	1.06752			1.06752	0.106731		0.916085			0.916085	-0.113979		1.05491			1.05491	0.089588
Cotton_D_gene_10012531	T#PPSWLK	P62302	RS13_SOYBN 40S ribosomal protein S13	Ribosome	Translation	T(1):100.0	141	34	2	1196.63	0.69	126.77	0	0.001	1.02111	0.995756		1.00843	0.91181	1.07429		0.99305	-0.022177	0.868851	0.927146	0.941433		0.934289	-0.110174	0.0364252	1.09979	1.01522		1.0575	0.0685492	0.382021
Cotton_D_gene_10034014	ELGAS#AELSEK	O23052	Y1515_ARATH Uncharacterized TPR repeat-containing protein At1g05150	Golgi apparatus	Unknown	S(5):99.2	73	22	2	1501.74	-0.76	103.44	0	0	0.890802		0.796952	0.843877	0.912587		0.794052	0.85332	0.0160533	0.912018	1.02141		1.28809	1.15475	0.452476	0.158896	1.20621		1.14423	1.17522	0.477826	0.0276163
	EMNETDVPVSYS#GSGGPQK					S(12):96.6	182	64	3	2366.05	1.14	104.6	0	0	1.08278	1.06937	0.957583	1.03658	0.964627	0.839704	1.06837	0.957567	-0.114383	0.363408	1.00812	0.746172		0.877146	-0.240939	0.243931	1.08521	0.997722	0.926894	1.00328	-0.0471106	0.611827
	NDNFDAYSDAGWS#R					S(13):100.0	162	49	2	1841.72	-1.06	129.18	0	0	0.974907	0.897543		0.936225	0.904073	0.979681		0.941877	0.00868338	0.92631	1.12407	1.20745		1.16576	0.316344	0.0562584	0.979102	0.915877		0.94749	0.0172547	0.842546
Cotton_D_gene_10031332	SYS#S#VK	Q8H0T9	KTNB1_ARATH Katanin p80 WD40 repeat-containing subunit B1 homolog 1	Cytoplasm	Cell cytoskeleton	S(3):99.4;S(4):99.4	75	23	2	1118.48	-0.41	65.56	0	0	1.36987			1.36987	1.77672			1.77672	0.375178		2.00549			2.00549	0.549916		1.51645			1.51645	0.146655
Cotton_D_gene_10034837	EASKPES#GEGQQ	P42652	14334_SOLLC 14-3-3 protein 4	Unknown	Unknown	S(7):100.0	167	63	2	1614.73	0.7	53.31	0	0	1.19386	1.1591	1.28554	1.21283	0.743095	0.871157	0.860804	0.825019	-0.555882	0.0022455	1.10622	1.00085	0.946926	1.018	-0.252646	0.0315961	1.10525	1.08219	1.0277	1.07171	-0.178462	0.033057
Cotton_D_gene_10033229	QFS#EGLEAQDK	O60119	YH75_SCHPO Vesicle-associated membrane protein-associated protein C16G5.05c	Endoplasmic reticulum	Lipid biosynthetic/metabolic process	S(3):100.0	147	45	2	1619.76	0.59	99.59	0	0	1.00706	1.01832		1.01269	0.719309	0.987777		0.853543	-0.246657	0.357885	1.19734	0.955898		1.07662	0.0883152	0.649658	1.02061	1.03228		1.02645	0.0194637	0.231898
	VVYVSPPQPPS#PVREGS#EEGS#PPR					S(11):98.9;S(17):98.9;S(21):98.9	97	22	3	2931.29	2.66	125.45	1	0	1.14624	1.13893		1.14258	0.561243	0.70295		0.632096	-0.854085	0.0187732	0.583354	0.948997		0.766176	-0.576555	0.175773	0.932542	0.51253		0.722536	-0.66116	0.183521
Cotton_D_gene_10037070	GPLQVHDAS#DDDLPLS	Q3KPR1	C1D_XENLA Nuclear nucleic acid-binding protein C1D	Cytoplasm	RNA splicing/processing	S(9):100.0	109	39	2	1902.86	0.99	137	0	0	1.28493	1.47489		1.36991	0.790824	0.788332		0.789578	-0.794927	0.0249269	0.632104	0.923892		0.777998	-0.816243	0.0744312	1.38782	0.65922		1.02352	-0.420542	0.443741
Cotton_D_gene_10032474	TPALILSNS#AK	Q9C7A2	Y3236_ARATH Ankyrin repeat-containing protein At3g12360	Membrane	Biotic/abiotic stress response	S(9):99.4	175	69	2	1482.82	0.6	119.32	0	0	0.872744	0.902201		0.887472	1.18898	0.969195		1.07909	0.282038	0.226093	1.10838	1.10966		1.10902	0.321511	0.00439875	0.994014	1.06746		1.03074	0.215902	0.0685267
Cotton_D_gene_10016310	EGS#PTFVAGDYVLQK	Q06188	YL455_YEAST PWWP domain-containing protein YLR455W	Nucleus	Unknown	S(3):99.5	170	47	2	1978.98	-0.63	147.69	0	0	0.872309	0.952146		0.912227	0.991398	0.763279		0.877339	-0.0562601	0.799975	1.06464	1.0895		1.07707	0.239646	0.0587193	1.15306	1.10486		1.12896	0.307529	0.0433037
Cotton_D_gene_10017483	SES#SNNATSNR	Q9LT02	ATY1_ARATH Putative cation-Ion/protein transporting ATPase	Endoplasmic reticulum	Unknown	S(3):99.3	152	55	2	1390.57	0.29	38.55	0	0	0.602477	0.577208	0.586056	0.58858	1.99243	1.96663	2.32796	2.09567	1.8321	0.000206776	1.57783	1.50824	1.16265	1.41624	1.26675	0.00299726	1.55502	1.53167	1.61384	1.56684	1.41255	2.77587e-06
Cotton_D_gene_10037994	HPWLSYPYEPIS#A	Q54BC9	DYRK2_DICDI Probable serine/threonine-protein kinase dyrk2	Cytoplasm	Protein biosynthesis,processing and folding	S(12):100.0	112	24	2	1783.82	0.07	168.05	0	0.001	0.96874			0.96874	1.44052			1.44052	0.572405		1.11986			1.11986	0.209141			1.5587		1.5587	0.686164
Cotton_D_gene_10003024	AWS#RDS#DGSTLTK	Q2MHE4	HT1_ARATH Serine/threonine-protein kinase HT1	Unknown	Kinase,transferase and hydrolase	S(3):99.9;S(6):99.9	54	23	3	1871.82	2.6	96.54	1	0	1.02793			1.02793	1.01635			1.01635	-0.0163447		1.04856			1.04856	0.0286674		0.905218			0.905218	-0.183405
Cotton_D_gene_10013398	SFSNDHNANLT#NR	Q6I5Y0	CDKC1_ORYSJ Cyclin-dependent kinase C-1	Cytoplasm	Kinase,transferase and hydrolase	T(11):100.0	190	73	2	1713.75	0.63	78.19	0	0	1.02418	1.18792	1.06054	1.09088	0.92191	0.817281	0.718532	0.819241	-0.413133	0.0241698	0.937236	0.876684	1.02649	0.946803	-0.204356	0.0944665	1.09103	1.07763	1.11339	1.09402	0.00414231	0.953661
Cotton_D_gene_10011224	VSDLLGDS#PSR	Q86YJ7	AN13B_HUMAN Ankyrin repeat domain-containing protein 13B	Unknown	Unknown	S(8):99.3	195	49	2	1369.65	1.76	115.15	0	0.004	1.05005	0.923831		0.98694	0.93621	0.997853		0.967032	-0.0294002	0.803467	1.00857	1.05503		1.0318	0.0641283	0.57339	0.972556	1.07611		1.02433	0.0536498	0.691859
Cotton_D_gene_10012323	GMTPLLMAARQGHVGT#VSK	Q6AWW5	Y5262_ARATH Ankyrin repeat-containing protein At5g02620	Endoplasmic reticulum	Unknown	T(16):98.6	63	12	3	2338.2	0.67	175.05	1	0	0.789651			0.789651	0.833872			0.833872	0.0786098		0.989433			0.989433	0.325386		0.749379			0.749379	-0.07552
Cotton_D_gene_10005718	MIEGS#DGNK	B9RI63	B9RI63_RICCO Putative uncharacterized protein	Unknown	Unknown	S(5):100.0	103	36	2	1318.6	1.55	67.64	0	0	1.1423	1.21132		1.17681	0.814217	0.799888		0.807052	-0.544147	0.0089642	0.877418	0.862731		0.870075	-0.435671	0.0129741	1.04344	0.96385		1.00364	-0.229632	0.081392
	LEEAS#DDES#DGEHR					S(5):100.0;S(9):100.0	151	65	2	1892.67	-0.9	69.65	0	0	1.12054	1.07752	1.2098	1.13595	0.963467	1.01674	0.850787	0.943665	-0.267557	0.0371155	1.02074	1.05164	1.05793	1.04344	-0.122561	0.0849878	0.945656	0.835845	0.806823	0.862775	-0.396848	0.00895919
Cotton_D_gene_10009495	SLNVSLASANSAS#R	Q9SL48	SLY1_ARATH SEC1 family Ion/protein transport protein SLY1	Cytoplasm	Ion/protein transport	S(13):97.0	101	40	2	1600.78	-2.51	112.1	0	0	0.9045	0.904615	0.826651	0.878589	0.911709	0.965471	1.00267	0.95995	0.127771	0.0929678	1.05389	1.09623	1.12744	1.09252	0.3144	0.00311834	1.16723	1.06347	1.01348	1.08139	0.299632	0.0177611
Cotton_D_gene_10020278	EAARPGEDS#GS#E	Q9VUV9	U520_DROME Putative U5 small nuclear ribonucleoprotein 200 kDa helicase	Nucleus	RNA splicing/processing	S(9):100.0;S(11):100.0	89	44	2	1508.54	-0.11	42.47	0	0.001	0.684568	0.67699	0.757711	0.706423	1.27608	1.85959	1.45885	1.53151	1.11635	0.0090664	1.31803	1.47396	0.88958	1.22719	0.796754	0.0420098	1.36164		1.10485	1.23325	0.803855	0.0138156
Cotton_D_gene_10018629	NQVAT#VSDDEK	B9S4I4	B9S4I4_RICCO Putative uncharacterized protein	Unknown	Unknown	T(5):99.0	78	41	2	1573.74	0.83	73.67	0	0.001	1.00239	1.14551	0.979061	1.04232	0.729035	0.695877	0.746815	0.723909	-0.525918	0.00417463	1.0525	0.91733	1.15975	1.04319	0.00120783	0.992503	1.22977	1.20931	1.09471	1.17793	0.176455	0.112533
Cotton_D_gene_10007036	ELAYSCLS#	O48905	MDHC_MEDSA Malate dehydrogenase	Cytoplasm	Photosynthesis	S(8):100.0	62	21	2	1166.49	0.93	110.71	0	0	0.937277	0.940662		0.93897	0.940549	1.10163		1.02109	0.120959	0.41526	0.977649	0.867327		0.922488	-0.0255482	0.793381	1.17356	1.15649		1.16502	0.311211	0.0014783
Cotton_D_gene_10005130	TS#RS#PLNS#PSR	Q9CR16	PPID_MOUSE Peptidyl-prolyl cis-trans isomerase D	Cytoplasm	Apoptosis	S(2):97.7;S(4):97.7;S(8):95.6	54	33	2	1585.63	0.44	52.13	1	0	1.44222	1.46221		1.45222	0.58514	0.582874		0.584007	-1.3142	0.000134207	0.823654	1.08506		0.954354	-0.605658	0.0628567	0.514148	0.514304		0.514226	-1.49778	0.000113533
	SQPAEDES#PQNIGLQR					S(8):100.0	262	75	2	1992.92	1.88	96.05	0	0	1.07814	0.878442	1.03784	0.998141	1.15549	1.13764	1.17482	1.15598	0.211806	0.0633287	1.06774	1.19137	1.04672	1.10194	0.142735	0.242979	0.626233	0.796745	0.643809	0.688929	-0.534888	0.0192348
Cotton_D_gene_10008046	TGHGAHQS#PENGDYD	B9S7I7	B9S7I7_RICCO DNA binding protein, putative	Unknown	DNA/RNA binding	S(8):100.0	106	43	2	1808.7	0.6	54.52	0	0	0.888598	0.844591	0.83051	0.854566	1.22711	0.982867	0.988078	1.06602	0.318968	0.0623078	0.828485	0.853152	1.06462	0.915419	0.0992398	0.473327	1.07108	1.32749	1.11785	1.17214	0.455881	0.0170679
Cotton_D_gene_10018391	LSFADDFDNGS#EEEDDENK	Q8H110	XCT_ARATH Protein XAP5 CIRCADIAN TIMEKEEPER	Nucleus	Circadian rhythm	S(11):100.0	214	74	3	2544.02	-0.04	142.21	0	0	1.24161	1.24986		1.24574	0.7513	0.68387		0.717585	-0.795776	0.00411055	0.943672	0.753482		0.848577	-0.55388	0.0529205	0.654146	1.20733		0.930736	-0.420553	0.372833
Cotton_D_gene_10031649	VGS#AANWSSNY	P24805	TSJT1_TOBAC Stem-specific protein TSJT1	Unknown	Unknown	S(3):99.9	70	34	2	1379.58	0.03	129.79	0	0	1.07495	0.902301		0.988626	0.884855	0.851654		0.868255	-0.187306	0.30439	1.03174	1.1252		1.07847	0.12549	0.456667	0.942592	1.13244		1.03752	0.0696376	0.739838
Cotton_D_gene_10018466	RPAPECPVS#PSR	B7FJV8	B7FJV8_MEDTR Putative uncharacterized protein	Unknown	Unknown	S(9):97.7	66	10	3	1576.74	-0.93	66.96	0	0.004	1.33658			1.33658	1.17886			1.17886	-0.181149		0.934269			0.934269	-0.516636		0.967684			0.967684	-0.465938
Cotton_D_gene_10014538	VEGS#DAER	P43298	TMK1_ARATH Probable receptor protein kinase TMK1	Membrane	Kinase,transferase and hydrolase	S(4):100.0	85	16	2	1086.46	0.56	42.74	0	0	1.23658			1.23658		0.958349		0.958349	-0.367732			1.16239		1.16239	-0.0892673			1.27862		1.27862	0.0482362
Cotton_D_gene_10011080	SSEPLISS#PS	C0LGV1	RCH1_ARATH LRR receptor-like serine/threonine-protein kinase RCH1	Membrane	Kinase,transferase and hydrolase	S(8):96.7	96	21	2	1227.56	-1.49	88.47	0	0	1.20604	1.03882		1.12243	0.769831	1.0324		0.901115	-0.316842	0.290981	0.85612	0.861584		0.858852	-0.386144	0.0876844	1.00844	1.05925		1.03384	-0.118606	0.417398
	LIDVSES#PR					S(7):99.2	131	38	2	1239.61	0.28	109.18	0	0	0.930748	0.886537		0.908643	0.919189	0.918469		0.918829	0.0160836	0.690225	1.01726	1.11863		1.06794	0.233053	0.102326	1.15764	1.13369		1.14567	0.334401	0.0110642
Cotton_D_gene_10033925	QRS#PNSLSDNPPGR	Q9ULD4	BRPF3_HUMAN Bromodomain and PHD finger-containing protein 3	Unknown	Unknown	S(3):99.0	68	24	3	1748.82	0.2	65.99	1	0.001		1.1184		1.1184		0.981177		0.981177	-0.188851			0.902885		0.902885	-0.308822			0.930422		0.930422	-0.265479
Cotton_D_gene_10034095	SLS#CDS#QLK	B9GP28	B9GP28_POPTR Predicted protein	Unknown	Unknown	S(3):99.9;S(6):100.0	62	36	2	1485.64	5.37	85.82	0	0	1.10692	1.15748		1.1322	0.950905	0.853331		0.902118	-0.327741	0.0525765	0.958298	0.919472		0.938885	-0.270108	0.0261249	0.921797	0.951252		0.936524	-0.27374	0.021633
Cotton_D_gene_10038203	GLVT#PT#PK	O57683	SF3B1_XENLA Splicing factor 3B subunit 1	Nucleus	RNA splicing/processing	T(4):100.0;T(6):100.0	92	16	3	1260.63	0.87	76.92	0	0	1.20269	1.16945		1.18607	1.05336	0.962946		1.00815	-0.234475	0.066104	0.816122	0.890166		0.853144	-0.475328	0.0145348	0.825248	0.884701		0.854974	-0.472236	0.0104156
	VSDAT#PS#VGR					T(5):100.0;S(7):100.0	88	23	2	1292.54	-1.32	64.83	0	0.006	1.10663	1.1497		1.12817	1.09207	0.983101		1.03759	-0.120748	0.262124	0.799489	0.85658		0.828035	-0.446215	0.0138991	0.967551	0.925309		0.94643	-0.25341	0.0264598
	TTSDWDLPDAT#PGIGR					T(11):100.0	72	22	2	1925.88	0.41	142.16	0	0	0.995521			0.995521	1.17045			1.17045	0.23354		0.934185			0.934185	-0.0917435		0.950397			0.950397	-0.0669215
	WDET#PT#PGR					T(4):100.0;T(6):100.0	111	27	2	1362.53	0.55	85.84	0	0	1.26819	1.08652		1.17735	0.954878	0.870784		0.912831	-0.36713	0.118306	0.713323	0.902782		0.808053	-0.543028	0.106498	0.9092	1.06762		0.98841	-0.252368	0.257471
	WDAT#PT#PGR					T(4):100.0;T(6):100.0	115	29	2	1304.52	0.48	86.1	0	0	1.18181	1.14112		1.16146	0.908761	0.983911		0.946336	-0.295521	0.0372598	0.839438	0.856923		0.848181	-0.453502	0.00495894	0.953532	0.934189		0.94386	-0.2993	0.0105475
Cotton_D_gene_10013572	GLSGS#ANPTEPQQNASAEIK	Q8GXA4	WIP1_ARATH WPP domain-interacting protein 1	Nucleus	Nucleus organization	S(5):95.4	133	31	3	2367.14	0.43	101.09	0	0	1.13459	1.05534		1.09496	1.07927	1.14598		1.11262	0.0230827	0.76562	0.796015	0.767854		0.781934	-0.485765	0.0175728	0.94023	1.03807		0.98915	-0.146624	0.234819
Cotton_D_gene_10002103	NLDLNAIKS#AHT#V	Q43128	PMA10_ARATH ATPase 10, plasma membrane-type	Chloroplast	Ion/protein transport	S(9):100.0;T(12):100.0	120	35	2	1843.9	-0.25	129.59	1	0	0.965219			0.965219	0.915217			0.915217	-0.0767425		1.1431			1.1431	0.244023		0.924698			0.924698	-0.061874
	AAQWILS#QR					S(7):100.0	128	45	2	1296.66	0	132.61	0	0	1.01283	0.928976	1.04269	0.994832	1.32688	1.02711	1.02075	1.12491	0.177289	0.289307	0.783643	1.10556	1.06921	0.986138	-0.0126639	0.939329	0.840458	0.944433	0.803014	0.862635	-0.205703	0.0716152
	GHVES#VMR					S(5):100.0	94	31	2	1154.52	1.44	46.13	0	0	0.798624	0.821136		0.80988	1.13035	1.13619		1.13327	0.484712	0.0012905	1.07509	1.17167		1.12338	0.472066	0.0241147	1.11401	1.00316		1.05858	0.386357	0.0480182
Cotton_D_gene_10034071	ILSQMLS#QK	Q9FIJ0	RBOHD_ARATH Respiratory burst oxidase homolog protein D	Membrane	Oxidation reduction Reactions	S(7):100.0	97	46	2	1415.76	0.47	145.34	0	0	0.71725	0.701257		0.709253	1.25923	0.96598		1.11261	0.649568	0.110918	1.31777	1.20268		1.26023	0.857648	0.0109369	1.05807	0.82089		0.93948	0.405562	0.192359
Cotton_D_gene_10023897	ESVPQFS#PK	Q9S7C9	ESCA_ARATH Putative DNA-binding protein ESCAROLA	Nucleus	DNA/RNA binding	S(7):100.0	136	28	2	1386.69	0.94	104.78	0	0	1.14052	1.22362		1.18207	1.0873	0.850011		0.968656	-0.28726	0.231663	0.842083	0.993482		0.917782	-0.365091	0.092227	0.878759	0.773593		0.826176	-0.516794	0.0336788
	TKQPAS#PQGSK					S(6):100.0	109	32	3	1640.87	0.96	46.94	1	0	1.08891	1.01525		1.05208	0.783074	0.866894		0.824984	-0.350806	0.055392	1.06145	0.989759		1.0256	-0.0367699	0.657736	0.977742	1.09778		1.03776	-0.0197702	0.857679
Cotton_D_gene_10011307	SLAADS#NAGQR	P08799	MYS2_DICDI Myosin-2 heavy chain	Cytoplasm	Cell cytoskeleton	S(6):100.0	122	33	2	1313.6	4.33	54.27	0	0	0.772765	0.817982		0.795373	1.23725	1.1354		1.18633	0.576795	0.0197131	1.15494	1.12504		1.13999	0.519317	0.00612914	0.951117	0.989364		0.970241	0.28671	0.0274982
Cotton_D_gene_10003597	KVTVAQNS#NVPLR	O94901	SUN1_HUMAN SUN domain-containing protein 1	Unknown	Unknown	S(8):100.0	97	25	3	1793.99	0.17	93.76	1	0	0.86462			0.86462	1.08819			1.08819	0.331792		1.12167			1.12167	0.37551		1.03336			1.03336	0.257205
	DLS#HHS#VR					S(3):100.0;S(6):100.0	59	38	2	1254.52	0.92	49.69	0	0	1.02012	1.09589	1.41048	1.1755	0.927374	0.930873	0.852957	0.903735	-0.379299	0.0901854	0.942601	0.851872	0.901845	0.898773	-0.387242	0.0865248	1.11159	1.0902	1.42527	1.20902	0.0405677	0.845496
Cotton_D_gene_10024372	SIS#SAQFFGDQTR	Q9FIQ0	AGD9_ARATH Probable ADP-ribosylation factor GTPase-activating protein AGD9	Unknown	Energy production/conversion	S(3):99.4	177	63	2	1667.76	2.24	133.81	0	0	1.01916	1.04943	0.910622	0.993071	0.944087	0.903985	0.856136	0.901403	-0.139725	0.135988	0.891434	1.0641	1.04237	0.999301	0.0090234	0.932127	1.10671	0.979082	1.17176	1.08585	0.128857	0.258841
Cotton_D_gene_10023180	S#FGDSPQLK	Q9LT96	Y5977_ARATH Probable leucine-rich repeat receptor-like protein kinase At5g49770	Membrane	Kinase,transferase and hydrolase	S(1):100.0	199	40	2	1346.66	0.91	99.45	0	0.003	0.887299	0.942247		0.914773	1.10817	1.10101		1.10459	0.272025	0.0206476	1.06879	1.01464		1.04171	0.187475	0.08124	1.03053	1.0138		1.02216	0.160142	0.064657
	NSNPFAS#WDSK					S(7):99.0	78	30	2	1620.73	1.57	139.29	0	0	0.911849	0.744303		0.828076	1.08749	0.954812		1.02115	0.302361	0.212532	1.06117	1.27057		1.16587	0.493572	0.128008	1.01752	1.18077		1.09915	0.408547	0.14638
Cotton_D_gene_10034910	SVS#MDSFIGK	Q69IL4	RF2A_ORYSJ Transcription factor RF2a	Nucleus	Transcription	S(3):100.0	142	51	2	1438.69	-1.39	139.25	0	0	0.947241	0.967187		0.957214	0.857314	0.842416		0.849865	-0.171608	0.0131807	1.19157	1.13744		1.16451	0.282803	0.0188172	1.01319	1.04556		1.02937	0.104855	0.0629263
Cotton_D_gene_10004099	GLEGDVATAS#DH	A9LNK9	CPSF_ARATH Cleavage and polyadenylation specificity factor CPSF30	Nucleus	RNA splicing/processing	S(10):98.9	160	61	2	1395.59	1.02	81.52	0	0	1.24758	1.21162		1.2296	0.843837	0.978059		0.910948	-0.432748	0.0443979	0.925453	0.656058		0.790755	-0.636885	0.0839854	0.930012	0.9103		0.920156	-0.418239	0.00436186
	NDDS#ES#EDEAPR					S(4):100.0;S(6):100.0	170	59	2	1667.56	0.53	56.63	0	0	1.20529	1.03306	1.2584	1.16558	1.52637	1.26456	1.35359	1.38151	0.24519	0.103194	1.24856	1.53431	0.977289	1.25339	0.104779	0.641487	0.602302	0.684087	0.635029	0.640473	-0.863843	0.00188337
Cotton_D_gene_10030622	LNDNIGS#LK	Q39572	YPTC6_CHLRE Ras-related protein YPTC6	Membrane	Cell cycle,division and differentiation	S(7):100.0	141	42	2	1341.7	0.12	112.78	0	0	0.906189	0.752272		0.82923	1.11325	1.04028		1.07676	0.376858	0.100801	1.05888	1.27254		1.16571	0.491364	0.125035	1.01108	1.09914		1.05511	0.347548	0.12568
Cotton_D_gene_10004533	LANIAGGS#PTTQSNR	C0LGS3	Y4372_ARATH Probable LRR receptor-like serine/threonine-protein kinase At4g37250	Membrane	Kinase,transferase and hydrolase	S(8):100.0	169	46	3	1710.83	0.51	92.82	0	0	1.07411	1.05745		1.06578	1.01011	0.959124		0.984617	-0.114275	0.0940409	0.875162	0.996816		0.935989	-0.187346	0.168831	1.01022	0.94547		0.977845	-0.124232	0.119223
Cotton_D_gene_10036583	LIHIS#GQGDR	Q8L899	BRI1_SOLPE Systemin receptor SR160	Membrane	Biotic/abiotic stress response	S(5):100.0	73	19	2	1319.66	-0.18	99.84	0	0	1.14759			1.14759	0.805166			0.805166	-0.51125		1.15333			1.15333	0.0071955		1.22677			1.22677	0.0962619
Cotton_D_gene_10018124	YNSQQS#SHNLK	P40781	CYPR4_CYNCA Protein CYPRO4	Unknown	Unknown	S(6):98.8	120	17	3	1673.79	0.76	65.12	0	0		0.766313		0.766313		1.18441		1.18441	0.628163			1.12853		1.12853	0.558439			1.1085		1.1085	0.532603
Cotton_D_gene_10004109	LRDGEAS#DEEEEYEAK	Q9C5Z1	EIF3B_ARATH Eukaryotic translation initiation factor 3 subunit B	Cytoplasm	Protein biosynthesis,processing and folding	S(7):100.0	165	56	3	2237.97	1.48	95.01	1	0	0.759281	0.975262	0.847777	0.860773	1.46771	1.43045	1.50534	1.46783	0.769983	0.000790213	1.49104	1.07347	1.1582	1.2409	0.527685	0.0554252	1.36685	0.861709	0.942973	1.05718	0.296512	0.308999
Cotton_D_gene_10005497	QLS#LDQFENESR	Q8L7U5	BSL1_ARATH Serine/threonine-protein phosphatase BSL1	Nucleus	Protein biosynthesis,processing and folding	S(3):100.0	232	61	2	1689.76	-0.24	135.12	0	0	0.819167	0.892339	0.798465	0.836657	1.02694	0.937605	0.972118	0.978888	0.226507	0.0210564	1.14595	0.995683	1.17974	1.10712	0.404109	0.0129428	1.08278	1.04723	1.0623	1.0641	0.34693	0.00168147
	LIHPLPPPIQS#PETSPER					S(11):99.5	101	33	3	2312.12	-0.85	138.78	0	0	1.11296			1.11296	0.66155			0.66155	-0.75048		1.06736			1.06736	-0.0603549		0.962514			0.962514	-0.209522
Cotton_D_gene_10031144	KGSSSGIIS#PGEK	C0LGQ9	Y4294_ARATH Probable LRR receptor-like serine/threonine-protein kinase At4g20940	Membrane	Kinase,transferase and hydrolase	S(9):100.0	89	23	3	1758.94	1.06	81.64	1	0.005	1.13963	1.11674		1.12818	0.801254	0.850595		0.825924	-0.449922	0.00799856	0.872493	0.87755		0.875022	-0.366613	0.00213664	1.04867	1.05997		1.05432	-0.0976909	0.0285847
	LDVRS#PDR					S(5):100.0	99	27	2	1181.58	0.91	73.65	1	0	1.01372	1.094		1.05386	0.862398	0.763808		0.813103	-0.374173	0.0631837	0.983228	0.922419		0.952824	-0.145402	0.182625	1.11229	1.11259		1.11244	0.0780443	0.281867
Cotton_D_gene_10014010	TLS#SGGGLSVPGLASR	Q9NZN8	CNOT2_HUMAN CCR4-NOT Transcription complex subunit 2	Cytoplasm	Transcription	S(3):96.5	109	33	2	1682.86	0.5	140.08	0	0		0.984503		0.984503		0.990332		0.990332	0.00851665			0.983632		0.983632	-0.00127693			1.05656		1.05656	0.101907
Cotton_D_gene_10008198	LESVDS#LTEK	Q0DCT8	G11A_ORYSJ Protein kinase G11A	Cytoplasm	Kinase,transferase and hydrolase	S(6):100.0	135	57	2	1488.75	1.96	120.7	0	0	1.03491	0.916931		0.97592	0.96874	1.13626		1.0525	0.108985	0.532699	1.00303	1.00848		1.00576	0.0434434	0.663578	0.976604	1.02559		1.0011	0.0367462	0.731514
Cotton_D_gene_10028691	AASNEPVLIS#PK	Q9LU89	2A5N_ARATH Serine/threonine protein phosphatase 2A 59 kDa regulatory subunit B' eta isoform	Unknown	Sensory/signal transduction	S(10):100.0	152	44	2	1593.85	2.89	103.66	0	0	1.21506	1.20333		1.2092	0.981725	0.66824		0.824982	-0.551611	0.133972	1.11972	0.66695		0.893336	-0.436773	0.297807	0.732356	0.58456		0.658458	-0.876884	0.0176398
Cotton_D_gene_10026126	SIEHPLLQASLS#GR	P93755	C3H30_ARATH Zinc finger CCCH domain-containing protein 30	Cytoplasm	DNA/RNA binding	S(12):97.2	111	38	3	1731.89	0.41	124.77	0	0	1.06337	1.07532		1.06934	0.956868	0.974423		0.965646	-0.147162	0.0103224	0.981781	0.869126		0.925453	-0.208495	0.126272	0.968897	1.11084		1.03987	-0.0403263	0.719133
	YSDQALAAAVFS#PTHK					S(12):100.0	170	61	3	2074.03	0.39	145.32	0	0		1.01736		1.01736		0.965645		0.965645	-0.0752655			1.04975		1.04975	0.0452155			0.956859		0.956859	-0.088452
Cotton_D_gene_10025952	QLS#DAK	P58223	Y4837_ARATH KH domain-containing protein At4g18375	Nucleus	DNA/RNA binding	S(3):100.0	78	20	2	1029.52	0.48	56.23	0	0	0.889652			0.889652	1.07114			1.07114	0.267835		1.02844			1.02844	0.209141		1.04			1.04	0.225275
Cotton_D_gene_10009217	SSS#TDELVTLQK	Q797A7	YFNA_BACSU Uncharacterized amino acid permease yfnA	Unknown	Unknown	S(3):99.0	185	43	2	1675.84	2.55	114.92	0	0	0.842652	0.857864		0.850258	0.960092	1.06192		1.01101	0.249819	0.0890687	1.1315	1.04471		1.08811	0.355845	0.0326398	1.14331	1.14197		1.14264	0.426398	0.000681278
Cotton_D_gene_10015454	GS#ISDNSEFVMAAR	Q16943	VP33_APLCA Vesicle-associated membrane protein/synaptobrevin-binding protein	Unknown	Unknown	S(2):98.8	51	15	2	1707.75	-0.47	124.16	0	0.005		1.19682		1.19682		0.691922		0.691922	-0.790525			0.915556		0.915556	-0.386486			1.01851		1.01851	-0.232746
Cotton_D_gene_10040040	T#PS#PVHR	P26369	U2AF2_MOUSE Splicing factor U2AF 65 kDa subunit	Nucleus	RNA splicing/processing	T(1):100.0;S(3):100.0	60	26	2	1097.47	0.64	49.83	0	0		1.09855		1.09855		1.01201		1.01201	-0.118377			0.937295		0.937295	-0.229025			0.934123		0.934123	-0.233916
Cotton_D_gene_10035684	SNFHEEEDT#DAS#EEEK	Q9FFQ1	RH31_ARATH DEAD-box ATP-dependent RNA helicase 31	Unknown	RNA splicing/processing	T(9):100.0;S(12):100.0	176	53	3	2343.88	-0.34	78.66	0	0	0.788974	0.646118	0.835886	0.756993	1.12874	1.19446	0.997715	1.10697	0.548267	0.0125693	1.28831	0.91227	1.09429	1.09829	0.536908	0.0496886	0.868203	0.937427	1.01655	0.940727	0.313496	0.0616861
Cotton_D_gene_10028997	AGS#NGGGS#VK	Q9FE20	PBS1_ARATH Serine/threonine-protein kinase PBS1	Membrane	Biotic/abiotic stress response	S(3):100.0;S(8):100.0	55	13	2	1281.55	0.87	43.29	0	0.004		0.78957		0.78957	1.18988			1.18988	0.591679		0.67982			0.67982	-0.215915			0.910374		0.910374	0.205393
Cotton_D_gene_10019598	AEYGFLS#PIR	B9HTZ2	B9HTZ2_POPTR Predicted protein	Vacuole	Unknown	S(7):100.0	85	11	2	1376.67	0.92	148.89	0	0		0.892958		0.892958		1.15636		1.15636	0.372926			0.865728		0.865728	-0.0446785			1.19164		1.19164	0.416284
	SFNLLGS#PDLTR					S(7):100.0	82	23	2	1543.76	-1.66	155.1	0	0	1.3357			1.3357	1.09661			1.09661	-0.284546						DIV/0!		1.21415			1.21415	-0.137648
Cotton_D_gene_10018053	WDPDS#DMEVDEK	O22446	HDA19_ARATH Histone deacetylase 19	Nucleus	Transcription	S(5):100.0	118	39	2	1833.75	1	125.65	0	0	0.995684			0.995684	0.818452			0.818452	-0.28279		0.6691			0.6691	-0.573467		0.666113			0.666113	-0.579922
Cotton_D_gene_10031137	AAMSGGVPRS#PS#PPPGK	P42698	DR111_ARATH DNA-damage-repair/toleration protein DRT111	Chloroplast	DNA repair,replication and modification	S(10):100.0;S(12):100.0	119	25	3	2040.96	0.42	86.73	1	0	0.91766	0.935416		0.926538	0.899518	0.990946		0.945232	0.0288183	0.726932	1.07563	1.00398		1.03981	0.166391	0.0917957	1.07114	1.05787		1.06451	0.200261	0.00639171
Cotton_D_gene_10015473	YGLDTSEFTYNPSES#NR	B9SNR7	B9SNR7_RICCO Putative uncharacterized protein	Unknown	Unknown	S(15):97.8	194	98	2	2203.93	0.24	142.52	0	0	1.04873	0.900638	1.07245	1.00727	1.22845	1.08969	1.0915	1.13655	0.174203	0.141565	1.12965	1.07699	1.06452	1.09039	0.114386	0.220801	0.969625	1.05719	0.980521	1.00245	-0.00693071	0.940143
	AANVPADYDS#DDEFIAPR					S(10):99.0	159	54	3	2189.95	0.31	132.33	0	0.001	1.1457	1.29358		1.21964	0.803168	0.917557		0.860363	-0.503439	0.0615163	0.905266	0.769793		0.83753	-0.542243	0.0624831	0.945418	0.93148		0.938449	-0.378105	0.0632157
Cotton_D_gene_10038571	EQPAPS#NS#VPSSSPSTLHHLK	P93768	PSMD3_TOBAC Probable 26S proteasome non-ATPase regulatory subunit 3	Nucleus	Protein biosynthesis,processing and folding	S(6):99.8;S(8):94.8	129	22	3	2648.25	4.67	97.76	0	0	1.14008			1.14008	0.811485			0.811485	-0.490499		1.15659			1.15659	0.0207425		0.780396			0.780396	-0.546857
Cotton_D_gene_10025066	LLPQGS#GDLMSGR	Q03387	IF41_WHEAT Eukaryotic initiation factor iso-4F subunit p82-34	Unknown	Translation	S(6):100.0	171	57	2	1554.75	-0.05	133.77	0	0	0.855853	0.865892		0.860873	0.995614	1.09981		1.04771	0.283371	0.0702983	1.13526	1.08529		1.11028	0.367046	0.0102803	1.10208	1.05341		1.07774	0.324144	0.0128736
Cotton_D_gene_10016069	GGDYGS#FGGR	O35986	ZRAB2_RAT Zinc finger Ran-binding domain-containing protein 2	Nucleus	RNA splicing/processing	S(6):99.9	101	21	2	1196.49	0.59	83.42	0	0	1.06295	1.05821		1.06058	0.948728	1.03271		0.990719	-0.0983056	0.238582	0.96793	0.863028		0.915479	-0.212255	0.109789	0.983028	1.01931		1.00117	-0.0831679	0.0831693
Cotton_D_gene_10036766	MEGS#EEEEEAK	B9SGQ1	B9SGQ1_RICCO Putative uncharacterized protein	Unknown	Unknown	S(4):100.0	107	33	2	1635.67	2.23	71.34	0	0		1.09919		1.09919		1.22629		1.22629	0.157859			0.885076		0.885076	-0.312568			0.787251		0.787251	-0.481545
Cotton_D_gene_10012854	SGTGMIGS#PK	B9RKG3	B9RKG3_RICCO Putative uncharacterized protein	Unknown	Unknown	S(8):99.8	74	19	2	1302.64	-0.18	77.02	0	0	1.25591	1.12721		1.19156	0.831099	0.943555		0.887327	-0.425314	0.0706391	0.783969	0.886714		0.835341	-0.512414	0.0494983	0.954307	0.954191		0.954249	-0.320414	0.0663005
Cotton_D_gene_10014136	GS#ADHLALNIDSETDR	Q9FYL7	Q9FYL7_ARATH F21J9.12	Unknown	Unknown	S(2):100.0	149	39	3	1937.88	4.75	118.79	0	0.009	1.05795	1.0216		1.03977	0.881439	0.925302		0.90337	-0.202882	0.0409454	1.0113	1.04597		1.02863	-0.0155402	0.700746	0.999961	0.985438		0.9927	-0.0668424	0.137965
Cotton_D_gene_10037756	CYS#APPS#PVLR	Q9FUR2	IP5P2_ARATH Type I inositol-1,4,5-trisphosphate 5-phosphatase 2	Unknown	Sensory/signal transduction	S(3):98.3;S(7):98.3	59	16	2	1550.66	-0.19	103.29	0	0	1.16987			1.16987	1.08798			1.08798	-0.104697		0.921858			0.921858	-0.343732		0.941745			0.941745	-0.312939
Cotton_D_gene_10011006	LTPPGS#PPSVSASVS#PTR	B9RSW3	B9RSW3_RICCO Putative uncharacterized protein	Unknown	Unknown	S(6):97.1;S(15):94.6	84	18	2	2120.92	0.86	118.05	0	0	1.13876	1.16592	1.17981	1.1615	0.90471	0.977931	0.917086	0.933242	-0.315661	0.000879819	1.05543	0.99989	0.956172	1.00383	-0.210469	0.00717149	0.917677			0.917677	-0.339927
	SSISSSDSGS#QSGR					S(10):98.3	249	69	2	1565.66	-0.13	50.66	0	0	0.859383	0.796641	0.925664	0.860563	1.172	1.10276	0.934766	1.06984	0.314046	0.0583949	0.984167	1.02097	1.06281	1.02265	0.248959	0.0205657	1.05242	1.10027	1.03738	1.06336	0.305273	0.00832893
	S#QYSDSGAEDR					S(1):98.6	132	40	2	1518.53	-0.55	59.31	0	0	0.997912	1.06249	1.07145	1.04395	0.941235	0.946661	0.939713	0.942536	-0.147433	0.0120618	0.961093	0.871008	0.863739	0.898613	-0.216281	0.0202683	0.979718		0.989617	0.984668	-0.084345	0.1438
Cotton_D_gene_10030364	SDS#FNMQDGGLFQSR	Q9HGL2	YHLA_SCHPO Uncharacterized calcium-binding protein C800.10c	Cytoplasm	Unknown	S(3):99.0	69	38	2	1912.8	0.14	145.05	0	0	0.889122	1.00783		0.948476	0.862962	0.970319		0.91664	-0.0492552	0.729215	0.978118	0.981057		0.979588	0.0465631	0.652554	1.27424	1.0311		1.15267	0.281296	0.270268
	FDSFNASDQPESGLNKS#PR					S(17):97.8	158	45	3	2464.14	1.5	118.64	1	0	1.14798	1.09984		1.12391	0.93002	0.899789		0.914905	-0.296833	0.0179955	0.888236	1.04756		0.967898	-0.2156	0.201674	0.943272	0.873446		0.908359	-0.307192	0.0365929
	TSLESQT#PR					T(7):100.0	84	32	2	1242.59	0.17	59.33	0	0	1.06263	1.11419		1.08841	1.04486	1.07279		1.05882	-0.039758	0.419179	0.89387	0.867474		0.880672	-0.305545	0.0188878	0.982626	0.901044		0.941835	-0.208676	0.0934398
Cotton_D_gene_10006618	KS#GGDDDGEGAVSIGR	O48963	PHOT1_ARATH Phototropin-1	Membrane	Sensory/signal transduction	S(2):100.0	106	33	3	1887.87	0.56	79.61	1	0		1.16353		1.16353		0.862385		0.862385	-0.432104			0.961687		0.961687	-0.274869			0.892065		0.892065	-0.383288
	NS#GGDEPNSKPGTSR					S(2):100.0	128	29	3	1870.85	0.11	47.81	0	0.005	1.02298	0.974783		0.998881	0.981506	0.87861		0.930058	-0.102993	0.349445	1.13365	1.20571		1.16968	0.227728	0.0587853	0.914259	0.936492		0.925376	-0.110275	0.109379
Cotton_D_gene_10035356	EVAS#DDER	Q5JPI9	MTL10_HUMAN Methyltransferase-like protein 10	Unknown	Unknown	S(4):100.0	83	17	2	1144.47	1.61	42.17	0	0	1.13025			1.13025	0.940368			0.940368	-0.265345		0.942628			0.942628	-0.261881			0.984448		0.984448	-0.199255
Cotton_D_gene_10037836	LDGLQFS#E	Q9LMX8	6PGL1_ARATH Probable 6-phosphogluconolactonase 1	Unknown	Carbohydrate biosynthesis/metabolism	S(7):100.0	83	22	2	1132.51	0.55	141.45	0	0.001	0.981896	0.909678		0.945787	0.729626	0.919519		0.824573	-0.197869	0.355117	1.01406	1.12904		1.07155	0.180112	0.205149	1.10598	1.06727		1.08662	0.200267	0.0751996
Cotton_D_gene_10023381	AAENS#GTGAK	Q9LP77	Y1848_ARATH Probable inactive receptor kinase At1g48480	Membrane	Unknown	S(5):99.1	81	21	2	1273.6	0.31	34.23	0	0	1.01708			1.01708	0.968935			0.968935	-0.0699614		0.997681			0.997681	-0.0277827		1.00982			1.00982	-0.010335
Cotton_D_gene_10017978	LGPVGDKS#HVS#TR	Q9FE20	PBS1_ARATH Serine/threonine-protein kinase PBS1	Membrane	Biotic/abiotic stress response	S(8):97.4;S(11):97.4	63	18	3	1800.87	0.12	82.67	1	0	0.838156	0.842244		0.8402	1.11989	1.17108		1.14549	0.447154	0.00699974	1.17454	1.13138		1.15296	0.456538	0.00476918	0.997658	0.994488		0.996073	0.245519	0.000275242
Cotton_D_gene_10001466	LVDEVMVS#DEDR	O14686	MLL2_HUMAN Histone-lysine N-methyltransferase MLL2	Nucleus	Transcription	S(8):100.0	159	69	2	1630.72	1.19	127.36	0	0	1.12436	1.12331		1.12383	0.752492	0.992881		0.872687	-0.364895	0.171851	0.993624	0.940411		0.967017	-0.216816	0.0276104	1.01335	0.873452		0.943401	-0.252487	0.123142
Cotton_D_gene_10015061	FLELGS#PGQSK	Q15034	HERC3_HUMAN Probable E3 ubiquitin-protein ligase HERC3	Cytoplasm	Protein biosynthesis,processing and folding	S(6):100.0	97	17	2	1530.79	3.93	134.05	0	0.001	1.02368			1.02368	1.21511			1.21511	0.24732		1.21101			1.21101	0.24245		1.00014			1.00014	-0.0335695
Cotton_D_gene_10006339	QPES#PLT#PSR	Q2KIJ2	CA156_BOVIN UPF0558 protein C1orf156 homolog	Cytoplasm	Unknown	S(4):100.0;T(7):100.0	116	40	2	1415.61	2.81	68.33	0	0	1.22345	1.16578		1.19461	0.879705	0.852832		0.866268	-0.46366	0.0092566	0.83789	0.995315		0.916602	-0.382178	0.0801405	0.913855	0.862169		0.888012	-0.427895	0.0155776
Cotton_D_gene_10015969	GSHS#FESK	B9SAB7	B9SAB7_RICCO Putative uncharacterized protein	Unknown	Unknown	S(4):100.0	104	28	2	1246.57	1.05	55.09	0	0	0.855964	0.849754		0.852859	1.27297	1.18279		1.22788	0.52579	0.0142156	1.07611	1.02451		1.05031	0.300436	0.0168833	0.948785	1.07942		1.0141	0.249824	0.132541
Cotton_D_gene_10015861	TGS#LDSNYNPVK	Q9LSS5	ICR3_ARATH Interactor of constitutive active ROPs 3	Membrane	Unknown	S(3):96.4	107	47	2	1662.8	2.29	99.81	0	0	1.18767	1.25648		1.22208	0.878585	0.838782		0.858684	-0.509134	0.0117527	0.654455	0.941147		0.797801	-0.615232	0.102499	1.05412	0.871578		0.962849	-0.343951	0.117207
Cotton_D_gene_10033485	NEITPY#LVSR	Q5RKH1	PRP4B_RAT Serine/threonine-protein kinase PRP4 homolog	Nucleus	RNA splicing/processing	Y(6):100.0	238	30	2	1415.71	0.35	117.49	0	0	0.976954	0.955564		0.966259	0.849549	0.909089		0.879319	-0.136023	0.11081	1.09885	1.10918		1.10401	0.192278	0.00735147	1.06412	1.03513		1.04963	0.119392	0.043655
Cotton_D_gene_10007884	AGYDS#DEEVYAAAK	O22907	RH24_ARATH DEAD-box ATP-dependent RNA helicase 24	Unknown	DNA/RNA binding	S(5):100.0	203	66	2	1856.82	-0.61	105.91	0	0	0.93144	0.800144	0.943525	0.891703	1.0141	0.850561	1.1557	1.00679	0.175123	0.311376	1.08073	1.22073	0.927906	1.07646	0.271653	0.127252	0.994802	1.18142	0.948257	1.04149	0.224018	0.151911
Cotton_D_gene_10009857	S#ISSAQYFGDNTR	Q8H100	AGD8_ARATH Probable ADP-ribosylation factor GTPase-activating protein AGD8	Cytoplasm	Energy production/conversion	S(1):100.0	216	57	2	1669.73	-1.93	116.58	0	0	0.929878	0.954734	0.984362	0.956325	0.986585	0.973364	0.988474	0.982808	0.0394086	0.182704	0.963904	1.00758	0.998655	0.990046	0.0499956	0.177435	1.093	1.06663	0.990406	1.05001	0.134833	0.0534759
	VELPAS#PK					S(6):100.0	158	45	2	1208.65	1.58	97.49	0	0.003	0.913282	0.896203		0.904743	1.08905	1.09438		1.09171	0.271017	0.00228131	0.991999	1.04022		1.01611	0.167477	0.0489123	1.08604	1.12953		1.10778	0.292099	0.0129811
Cotton_D_gene_10018665	RAQS#EVQFR	Q6S4P4	RF2B_ORYSJ Transcription factor RF2b	Nucleus	Transcription	S(4):100.0	108	26	2	1344.65	-0.18	79.7	1	0.001	1.1264	1.09456		1.11048	1.00199	0.9486		0.975295	-0.187273	0.0490093	0.933245	0.890491		0.911868	-0.284287	0.0175373	0.87642	1.00654		0.94148	-0.238181	0.127677
	GDEIS#GGS#AGMGEK					S(5):100.0;S(8):100.0	97	29	2	1742.7	3.94	80.74	0	0	1.50535	1.44787		1.47661	0.76016	0.75669		0.758425	-0.96121	0.00160338	0.670551	0.66686		0.668705	-1.14285	0.00126828	0.816798	0.805707		0.811252	-0.864066	0.00192966
Cotton_D_gene_10011585	GGFMSMGS#GR	Q93Y22	COPD_ARATH Coatomer subunit delta	Endoplasmic reticulum	Ion/protein transport	S(8):98.1	92	50	2	1210.49	0.32	111.25	0	0	0.766352	0.772087		0.769219	1.15675	1.03758		1.09716	0.512313	0.0315317	1.15764	1.11691		1.13728	0.564114	0.00310771	1.10162	1.16564		1.13363	0.559483	0.00768829
Cotton_D_gene_10034664	SLQSSLS#IAK	P08799	MYS2_DICDI Myosin-2 heavy chain	Cytoplasm	Unknown	S(7):98.4	109	42	2	1401.76	-1.29	117.05	0	0	0.875289	0.73363		0.804459	1.05105	1.1624		1.10672	0.460205	0.0785166	1.10632	1.1403		1.12331	0.481664	0.0484262	1.05906	1.16624		1.11265	0.467908	0.0739592
Cotton_D_gene_10018578	TAVS#LPSES#PK	B9GZ36	B9GZ36_POPTR Predicted protein	Unknown	Unknown	S(4):100.0;S(9):99.4	142	58	2	1563.73	0.71	100.38	0	0.003	0.890557	0.916233		0.903395	1.20638	1.0286		1.11749	0.306833	0.13996	1.06707	1.10212		1.08459	0.263728	0.0140711	0.945281	1.01418		0.979731	0.117028	0.173496
Cotton_D_gene_10035211	QAEGPKDEDVES#DK	P26585	HMGL_SOYBN HMG1/2-like protein	Nucleus	DNA/RNA binding	S(12):100.0	77	24	3	2058.96	0.58	78.09	1	0.001	1.20652	1.12819	1.23306	1.18926	1.01969	0.918021	0.946599	0.961437	-0.306796	0.00644334	1.28075	0.767074	0.982565	1.01013	-0.235518	0.304527	0.924167	1.14419	1.03536	1.03457	-0.201026	0.0945277
Cotton_D_gene_10036684	LS#PENNNSK	Q69IL4	RF2A_ORYSJ Transcription factor RF2a	Nucleus	Transcription	S(2):100.0	105	53	2	1370.66	1.96	60.41	0	0	1.35397	1.31183	1.49192	1.38591	0.512883	0.814492	1.19122	0.839533	-0.723172	0.0550373	0.96536	0.988108	0.242467	0.731978	-0.920957	0.0595916	1.09426	0.928786	0.895691	0.972912	-0.510448	0.00731201
	TYGGESS#DNEVDSR					S(7):99.2	217	50	2	1739.69	-0.59	73.65	0	0	1.1174	1.0931	1.11624	1.10891	0.91944	0.977702	0.953374	0.950172	-0.222886	0.00104649	0.955118	0.856141	0.813945	0.875068	-0.34168	0.00535624	0.991214	1.0421	1.0437	1.02567	-0.112578	0.0117894
Cotton_D_gene_10012222	LLPQGS#GGLMSGR	Q03387	IF41_WHEAT Eukaryotic initiation factor iso-4F subunit p82-34	Unknown	Translation	S(6):99.9	85	60	2	1496.74	-0.15	134.82	0	0	0.685178	0.692827		0.689002	1.37064	1.17413		1.27738	0.890612	0.0272532	0.93031	1.14759		1.03895	0.592545	0.0844521	1.14274	0.78176		0.96225	0.481903	0.269315
Cotton_D_gene_10031962	NAVANHTTVPS#DNDDNNVK	O94260	G3BP_SCHPO Putative G3BP-like protein	Cytoplasm	Ion/protein transport	S(11):97.9	190	32	3	2393.1	-0.64	77.9	0	0.006	1.12311	1.14122		1.13217	0.987249	0.96167		0.97446	-0.21641	0.00972965	0.81552	0.965713		0.890617	-0.346208	0.085651	1.01036	0.846043		0.928201	-0.286574	0.132385
Cotton_D_gene_10023083	QFS#T#GSLKR	Q54Y55	SHKC_DICDI Dual specificity protein kinase shkC	Membrane	Kinase,transferase and hydrolase	S(3):98.6;T(4):98.6	57	21	2	1471.69	0	90.72	1	0		0.786175		0.786175		0.950553		0.950553	0.273917			1.29385		1.29385	0.718748			1.09366		1.09366	0.476242
Cotton_D_gene_10035053	TAIS#PPTS#PSAPR	Q8K1N1	PLPL8_MOUSE Calcium-independent phospholipase A2-gamma	Endoplasmic reticulum	Lipid biosynthetic/metabolic process	S(4):100.0;S(8):99.1	172	31	2	1585.72	0.92	89.5	0	0	1.07006			1.07006	1.00108			1.00108	-0.0961344		1.00492			1.00492	-0.090611		0.847537			0.847537	-0.336343
Cotton_D_gene_10023870	GISETT#SEVEQR	Q43463	RAB7_SOYBN Ras-related protein Rab7	Membrane	Ion/protein transport	T(6):98.6	146	32	2	1559.71	-0.81	86.92	0	0	1.09104	0.968442		1.02974	0.924609	0.921421		0.923015	-0.157856	0.223901	1.12752	1.20232		1.16492	0.177949	0.200474	0.77489	0.813812		0.794351	-0.374433	0.0672121
Cotton_D_gene_10025029	GLSWNAELS#EGEDEDKEENER	Q9SHI1	IF2C_ARATH Translation initiation factor IF-2, chloroplastic	Chloroplast	Protein biosynthesis,processing and folding	S(9):100.0	205	54	3	2804.21	0.12	131.86	1	0	1.44278	1.41901		1.4309	0.536079	1.02795		0.782014	-0.871651	0.118858	0.928237	0.33684		0.632539	-1.17769	0.11432	0.968219	1.18623		1.07723	-0.409597	0.0841689
Cotton_D_gene_10028728	VNVSSVSANQS#PVYPSSK	B0BN85	SUGT1_RAT Suppressor of G2 allele of SKP1 homolog	Cytoplasm	Protein ubiquitination and modification	S(11):99.9	141	57	3	2218.1	1.89	106.21	0	0	1.15924	1.09728		1.12826	1.01584	0.91766		0.96675	-0.222885	0.108545	0.795601	0.946432		0.871017	-0.373328	0.0874719	0.95117	0.970218		0.960694	-0.231951	0.0354354
Cotton_D_gene_10020033	NIMGVGGLS#FNK	B9N4N9	B9N4N9_POPTR Predicted protein	Unknown	Unknown	S(9):100.0	89	28	2	1604.81	-0.05	152.94	0	0	1.11237	0.99643		1.0544	0.95569	1.51303		1.23436	0.227344	0.591859	1.35124	0.87682		1.11403	0.0793692	0.829839	0.440194	0.537364		0.488779	-1.10916	0.0174158
Cotton_D_gene_10009095	EMNEIDVPVTYS#GGGGPQK	O23052	Y1515_ARATH Uncharacterized TPR repeat-containing protein At1g05150	Golgi apparatus	Unknown	S(12):97.4	211	81	3	2362.09	-0.42	123.27	0	0	0.872148	0.967364	0.772225	0.870579	1.1259	0.974784	1.00219	1.03429	0.248595	0.088477	0.859095	0.969999	1.19604	1.00838	0.211989	0.293433	1.14946	1.08082	1.05418	1.09482	0.330647	0.0236979
	SDNFDAYSDAGWS#R					S(13):98.9	114	43	2	1814.71	-0.72	128.67	0	0	0.984361	0.9325		0.95843	0.734963	0.85145		0.793207	-0.272977	0.122196	1.28893	1.1608		1.22486	0.353877	0.0611795	0.938917	1.05383		0.996374	0.0560128	0.608376
Cotton_D_gene_10002294	SES#INQK	Q39017	DGK1_ARATH Diacylglycerol kinase 1	Membrane	Biotic/abiotic stress response	S(3):100.0	77	19	2	1173.58	0.61	50.14	0	0	0.85698			0.85698	0.780709			0.780709	-0.134477		0.821844			0.821844	-0.0603973		0.721577			0.721577	-0.248108
Cotton_D_gene_10032760	AWS#LENNR	Q2MHE4	HT1_ARATH Serine/threonine-protein kinase HT1	Unknown	Kinase,transferase and hydrolase	S(3):100.0	103	28	2	1213.55	0.73	101.56	0	0	0.850176	0.815069		0.832623	0.951386	1.03937		0.995378	0.257582	0.0752558	1.1217	1.06949		1.09559	0.39598	0.0140099	1.16235	1.19179		1.17707	0.499466	0.00439421
Cotton_D_gene_10036492	LSAAS#KPS#IAA	Q9M3V8	RS6_ASPOF 40S ribosomal protein S6	Ribosome	Translation	S(5):100.0;S(8):100.0	75	24	2	1463.72	0.46	104.01	0	0	1.32477	1.01309		1.16893	1.0346	0.992482		1.01354	-0.205784	0.427248	0.810967	0.991528		0.901247	-0.375193	0.275547	0.790706	0.801192		0.795949	-0.554441	0.139193
Cotton_D_gene_10038282	IPQPFATSQENS#PTGNAGK	Q8T9S7	PTEN_DICDI Phosphatidylinositol-3,4,5-trisphosphate 3-phosphatase and dual-specificity protein phosphatase PTEN	Membrane	Cell cycle,division and differentiation	S(12):97.9	156	64	3	2312.13	3.89	124.26	0	0	0.988902	1.02138		1.00514	1.00947	1.08214		1.04581	0.057216	0.414372	0.951979	0.995325		0.973652	-0.0459198	0.364915	1.06543	1.00772		1.03658	0.0444266	0.442639
Cotton_D_gene_10039955	NNS#FNSK	O60119	YH75_SCHPO Vesicle-associated membrane protein-associated protein C16G5.05c	Endoplasmic reticulum	Unknown	S(3):100.0	147	37	2	1178.54	-0.57	50.86	0	0	0.881851	0.877854		0.879853	1.23323	1.12565		1.17944	0.422768	0.030798	1.07186	1.09046		1.08116	0.297246	0.00222536	0.943186	1.01413		0.978658	0.153543	0.108631
Cotton_D_gene_10015406	GGAPADYQPS#FR	Q9LTF2	RS103_ARATH 40S ribosomal protein S10-3	Cytoplasm	Unknown	S(10):100.0	201	47	2	1489.66	-0.02	103.77	0	0	0.982712	0.942508		0.96261	1.0604	1.11658		1.08849	0.177305	0.0677359	1.04745	0.99146		1.01946	0.0827748	0.240849	0.978473	1.08527		1.03187	0.10024	0.348677
Cotton_D_gene_10008397	QAS#FPDNSGR	Q5R8Y3	RPR1A_PONAB Regulation of nuclear pre-mRNA domain-containing protein 1A	Unknown	Unknown	S(3):100.0	191	39	2	1302.56	-1.15	70.03	0	0	1.00279	1.03711		1.01995	0.933609	0.871008		0.902308	-0.176806	0.081035	0.984317	0.999829		0.992073	-0.0399802	0.276926	1.06318	1.03968		1.05143	0.0438544	0.269298
Cotton_D_gene_10034606	TIGDIS#PK	Q28HE5	S38A6_XENTR Probable sodium-coupled neutral amino acid Ion/protein transporter 6	Membrane	Ion/protein transport	S(6):100.0	115	31	2	1198.63	0.46	91.97	0	0	0.783943	0.847148		0.815546	1.20612	1.0847		1.14541	0.490027	0.0404566	0.993067	0.906997		0.950032	0.220211	0.128035	1.09673	1.17103		1.13388	0.475431	0.0226791
Cotton_D_gene_10014321	MSGVEPGSIT#PTGQQQQQQQR	Q9SB61	Y4466_ARATH ZF-HD homeobox protein At4g24660	Nucleus	Transcription	T(10):98.0	197	40	3	2525.16	2.19	81.33	0	0	1.07062	1.14676		1.10869	0.832823	0.92026		0.876541	-0.338962	0.0570716	0.968125	0.836081		0.902103	-0.297492	0.113407	0.821519	0.698829		0.760174	-0.544454	0.0403358
	EDQDDVS#NQGSSR					S(7):100.0	182	66	2	1660.66	2.52	51.67	0	0	1.54994	1.60086	1.17279	1.4412	1.57638	0.733853	0.949153	1.08646	-0.407628	0.28339	0.79981	0.764987	0.753352	0.772716	-0.899256	0.00789971	0.982137	0.87445	1.40638	1.08766	-0.406045	0.169391
Cotton_D_gene_10007963	VVGTQAPVQLGS#LR	A3C4S4	GME1_ORYSJ GDP-mannose 3,5-epimerase 1	Unknown	Other biosynthesis and metabolic process	S(12):100.0	151	33	2	1648.89	-0.24	135.59	0	0.001	0.750417	0.701428		0.725923	1.00434	1.39109		1.19772	0.722397	0.136577	1.21999	1.02258		1.12128	0.627266	0.0602491	0.96586	1.24961		1.10774	0.609725	0.117625
Cotton_D_gene_10019974	SLS#WSVSR	B9SE68	B9SE68_RICCO Putative uncharacterized protein	Unknown	Unknown	S(3):100.0	88	28	2	1145.55	1.6	115.06	0	0	0.809429			0.809429	1.07922			1.07922	0.415013		1.1573			1.1573	0.515786		1.09161			1.09161	0.431481
Cotton_D_gene_10009669	ELS#LGGSK	O23487	BH003_ARATH Transcription factor bHLH3	Nucleus	Transcription	S(3):100.0	120	34	2	1158.6	0.41	92.34	0	0	0.838034	0.798121		0.818078	1.10247	1.00477		1.05362	0.365045	0.0467025	1.00404	1.04778		1.02591	0.326595	0.0196958	1.17752	1.26146		1.21949	0.575969	0.01314
Cotton_D_gene_10035420	DYAS#ESEAQR	B9I995	B9I995_POPTR Predicted protein	Unknown	Unknown	S(4):98.5	73	35	2	1379.56	-0.15	63.83	0	0.001	1.22635	1.26821		1.24728	0.99023	0.81426		0.902245	-0.467191	0.062351	0.70993	0.69761		0.70377	-0.825607	0.00160788	0.64913	0.889476		0.769303	-0.697159	0.0593879
Cotton_D_gene_10016975	GSAS#ACFDSR	C0LGE4	Y1124_ARATH Probable LRR receptor-like serine/threonine-protein kinase At1g12460	Membrane	Kinase,transferase and hydrolase	S(4):97.9	52	18	2	1281.5	-0.86	71.19	0	0	1.11314	1.00261		1.05787	0.806099	1.09205		0.949075	-0.156576	0.551429	0.906324	0.933881		0.920103	-0.201303	0.136717	1.07632	0.997938		1.03713	-0.0285738	0.78838
Cotton_D_gene_10010882	GNTATVLKT#PENS#P	Q7Z3J3	RGPD4_HUMAN RanBP2-like and GRIP domain-containing protein 4	Unknown	Unknown	T(9):100.0;S(13):100.0	161	57	2	1876.87	0.68	88.52	1	0.001	1.10302	1.09497	1.20031	1.13277	0.873383	0.903922	0.9922	0.923168	-0.295185	0.0130006	0.999795	0.985064	0.937282	0.974047	-0.217787	0.0149079	0.978626	0.961955	0.927316	0.955966	-0.24482	0.00884523
	EVS#EDGKNNVNK					S(3):100.0	56	13	3	1844.91	1.26	63.89	1	0		1.09301		1.09301		0.95932		0.95932	-0.188223			0.946261		0.946261	-0.207997			0.944617		0.944617	-0.210505
	DNPGLDDEEDSS#EQETGTFK					S(12):99.3	297	70	3	2581.07	-0.07	108.21	0	0.001	1.02573	1.06272	0.937707	1.00872	1.07108	0.92789	0.994596	0.997855	-0.0156218	0.854487	1.10945	1.14444	1.09872	1.11754	0.147798	0.0513489	0.88972	0.878425	0.895316	0.88782	-0.184185	0.0319188
Cotton_D_gene_10015720	GGVS#PNRDR	Q531A8	Q531A8_PEA FCA gamma	Nucleus	DNA/RNA binding	S(4):100.0	83	20	2	1181.55	0.39	36.86	1	0	1.2114			1.2114	0.946103			0.946103	-0.356606		1.07088			1.07088	-0.177882		1.40038			1.40038	0.209141
Cotton_D_gene_10014111	EHGVGAS#PGTSFR	Q9C7A2	Y3236_ARATH Ankyrin repeat-containing protein At3g12360	Membrane	Biotic/abiotic stress response	S(7):100.0	115	33	2	1525.69	1.81	81.93	0	0.002		1.0258		1.0258		1.01017		1.01017	-0.0221514			0.984852		0.984852	-0.0587706			0.971101		0.971101	-0.0790562
Cotton_D_gene_10027627	S#DDQNDSK	Q9ZR40	U2A2B_NICPL Splicing factor U2af large subunit B	Nucleus	RNA splicing/processing	S(1):100.0	137	32	2	1276.53	0.21	36.04	0	0	0.958123	0.937385	0.926392	0.940633	1.9512	2.34201	2.44021	2.24447	1.25467	0.00095559	1.58116	0.41426	0.726423	0.907281	-0.052083	0.928443	1.66588	0.976438	0.787094	1.14314	0.281294	0.490704
Cotton_D_gene_10017394	EGELGDLS#PDIR	Q0WQK2	ZDHC9_ARATH Probable S-acyltransferase At3g26935	Membrane	Kinase,transferase and hydrolase	S(8):100.0	150	62	2	1524.7	-1.33	130.14	0	0	0.878456	0.89966	0.889249	0.889122	0.921714	0.833159	0.89373	0.882868	-0.0101836	0.827201	1.09674	1.00726	1.26351	1.1225	0.336267	0.0362948	1.13294	1.27485	0.943202	1.117	0.329173	0.0770574
Cotton_D_gene_10012848	GGESVLDLS#PK	P51615	MAOX_VITVI NADP-dependent malic enzyme	Cytoplasm	Oxidation reduction Reactions	S(9):100.0	159	47	2	1469.75	0.86	126.53	0	0.005	1.05718	0.913176	0.849891	0.940082	0.893568	0.968348	1.08107	0.980995	0.0614592	0.644192	0.852568	1.01997	1.02	0.964179	0.0365144	0.785801	1.18315	1.11511	1.02855	1.10894	0.238318	0.0901831
Cotton_D_gene_10009824	ERS#QT#PAYDTDK	Q3SWT4	IWS1_RAT Protein IWS1 homolog	Nucleus	Transcription	S(3):100.0;T(5):100.0	113	32	3	1858.79	0.47	65.24	1	0			1.05761	1.05761			0.966398	0.966398	-0.130118				0.980717	0.980717	-0.108899				0.938887	0.938887	-0.171784
	YGS#DNEAR					S(3):98.9	66	37	2	1135.45	1.08	47.54	0	0	1.16789	1.13707		1.15248	1.06531	1.0889		1.0771	-0.0975828	0.0603469	0.880379	0.872771		0.876575	-0.394792	0.00329326	0.814455	0.843551		0.829003	-0.475292	0.00426465
	S#PGAAPQAEEDDEDPEIK					S(1):100.0	273	58	3	2266	0.62	97.29	0	0	1.15705	1.16481		1.16093	1.06353	1.10425		1.08389	-0.0990626	0.065363	0.950094	0.868826		0.90946	-0.352199	0.0253504	0.763619	0.794012		0.778816	-0.575927	0.00168047
Cotton_D_gene_10030470	TVAGCEEEFS#GGGK	Q5NVK7	SPOP_PONAB Speckle-type POZ protein	Nucleus	Protein ubiquitination and modification	S(10):100.0	174	42	3	1795.78	-0.54	93.46	0	0.001	0.93154	0.977133		0.954337	1.04567	0.939202		0.992436	0.056476	0.578197	1.06121	1.08405		1.07263	0.168583	0.043452	1.02141	1.00751		1.01446	0.088142	0.12771
	PS#PLGS#PTSSR					S(2):99.9;S(6):96.5	51	29	2	1389.59	-0.81	70.14	0	0	0.932526	0.853933		0.89323	0.934031	1.08729		1.01066	0.178196	0.30589	1.12872	1.05502		1.09187	0.289698	0.0663172	1.05181	1.1166		1.0842	0.279535	0.0643282
Cotton_D_gene_10023055	QVDAGS#GDDEK	O23039	ZIP5_ARATH Zinc Ion/protein transporter 5	Membrane	Ion/protein transport	S(6):100.0	209	62	2	1488.65	0.32	59.39	0	0.007	0.636743	0.618248	0.622834	0.625942	1.87257	1.49174	1.9723	1.77887	1.50686	0.00141012	1.20582	1.00504	1.04552	1.08546	0.794207	0.001721	1.21934	1.14673	1.1651	1.17706	0.911084	1.647e-05
Cotton_D_gene_10011862	DY#S#PRYSPHGGR	Q10422	YDC1_SCHPO Uncharacterized RNA-binding protein C25G10.01	Nucleus	DNA/RNA binding	Y(2):94.3;S(3):94.3	51	10	3	1695.68	0.75	73.58	1	0	0.84567			0.84567	0.570827			0.570827	-0.567041		0.619876			0.619876	-0.448115		0.577593			0.577593	-0.550043
Cotton_D_gene_10010196	SGTGMSGS#PK	B9I413	B9I413_POPTR Predicted protein	Unknown	Unknown	S(8):97.1	61	34	2	1276.59	0.9	47.91	0	0.006	1.02597	1.00017		1.01307	1.01045	0.995275		1.00286	-0.01461	0.5656	0.834697	0.982609		0.908653	-0.156933	0.298799	1.12598	1.02864		1.07731	0.0886996	0.330147
Cotton_D_gene_10004920	STS#LT#SAR	P93749	Y2197_ARATH Probable protein kinase At2g41970	Unknown	Kinase,transferase and hydrolase	S(3):97.1;T(5):97.1	56	24	2	1126.47	-0.19	54.16	0	0.001	0.952038			0.952038	0.970529			0.970529	0.0277522		1.01364			1.01364	0.0904543		1.07432			1.07432	0.174333
Cotton_D_gene_10006158	VSNS#PLK	Q9NTI5	PDS5B_HUMAN Sister chromatid cohesion protein PDS5 homolog B	Nucleus	Cell cycle,division and differentiation	S(4):100.0	107	33	2	1112.6	1.09	66.26	0	0.001	0.982755	1.05404		1.0184	1.05033	0.966306		1.00832	-0.0143501	0.871704	1.03128	0.949641		0.99046	-0.0401294	0.65751	0.967067	0.981241		0.974154	-0.064079	0.347574
	ATAS#EPEEAEES#DHVESK					S(4):99.9;S(12):99.9	91	39	3	2392.96	-4.11	82.5	0	0	0.703903		0.737397	0.72065	1.77068		1.82254	1.79661	1.31791	0.000822027	1.74503		1.65567	1.70035	1.23846	0.00236369	0.780822		1.05307	0.916945	0.347536	0.288672
	GSSSTSDVADSGIS#DDEPLSK					S(14):99.0	116	46	3	2422.08	1.98	109.94	0	0	1.20375	1.02007		1.11191	0.877203	1.07723		0.977217	-0.18629	0.425753	0.975909	1.0911		1.0335	-0.105495	0.54467	0.809247	0.823647		0.816447	-0.445609	0.0850005
	AADELS#EES#REPASK					S(6):100.0;S(9):100.0	109	32	3	2066.9	1.75	79.32	1	0	1.32396	1.28926		1.30661	1.19688	0.679518		0.938201	-0.477859	0.291209	1.1897	0.755214		0.972457	-0.426123	0.26493	0.623006	0.7051		0.664053	-0.976458	0.0047754
Cotton_D_gene_10007085	S#FAQVVCLDDGNK	P59326	YTHD1_MOUSE YTH domain family protein 1	Unknown	Unknown	S(1):100.0	270	77	2	1820.85	-0.67	133.96	0	0	0.701087	0.888175	0.744955	0.778072	1.08973	1.10131	1.14496	1.112	0.515181	0.00478557	1.20711	0.878662	1.08093	1.05557	0.440042	0.0669194	0.886071	1.04014	0.954246	0.960152	0.303359	0.0646377
	GWLS#FDGK					S(4):100.0	128	45	2	1277.62	-0.58	151.47	0	0.001	0.716825	0.806857		0.761841	1.30833	1.08732		1.19782	0.652855	0.0674169	1.04532	0.999236		1.02228	0.424226	0.0356974	1.08633	1.3307		1.20852	0.665674	0.0754863
Cotton_D_gene_10003475	VQIAT#VR	A9PFD6	A9PFD6_POPTR Putative uncharacterized protein	Chloroplast	Unknown	T(5):100.0	87	35	2	1010.55	0.7	87.71	0	0	0.929309	0.889473		0.909391	1.01728	0.938474		0.977877	0.104752	0.261023	0.916205	1.07895		0.997578	0.133528	0.402907	1.16711	1.13027		1.14869	0.337017	0.0126105
	FSSQIAT#AVQK					T(7):100.0	149	37	2	1547.81	2.12	111.4	0	0	0.995339	0.960335		0.977837	1.00073	1.11817		1.05945	0.11565	0.31438	0.951178	0.956242		0.95371	-0.0360434	0.305701	1.06564	1.02272		1.04418	0.0947045	0.138845
Cotton_D_gene_10024165	SSS#IVNLSSSR	O13965	MUG70_SCHPO Meiotically up-regulated gene 70 protein	Cytoplasm	Cell cycle,division and differentiation	S(3):98.8	107	34	2	1360.66	2.57	94.38	0	0		0.931576		0.931576		1.00278		1.00278	0.10626			1.12864		1.12864	0.27684			0.98591		0.98591	0.0817825
Cotton_D_gene_10028899	IQGS#DENLK	Q0WQG8	GTG2_ARATH GPCR-type G protein 2	Membrane	Unknown	S(4):100.0	102	29	2	1371.68	0.34	80.48	0	0	1.01372	0.940808		0.977264	0.856724	0.772656		0.81469	-0.262497	0.0998909	1.17211	1.2944		1.23325	0.335651	0.0693814	0.928494	0.98473		0.956612	-0.0308145	0.697659
Cotton_D_gene_10008356	HGS#PVGCEAVEK	B6D5P3	LRC50_PERLE Leucine-rich repeat-containing protein 50	Unknown	Unknown	S(3):100.0	97	29	3	1637.76	0.56	71.61	0	0	1.16133			1.16133	0.920826			0.920826	-0.334778		0.990663			0.990663	-0.229312		0.827348			0.827348	-0.489212
Cotton_D_gene_10039610	T#LHGLQPPETTSIFNER	Q03194	PMA4_NICPL Plasma membrane ATPase 4	Membrane	Ion/protein transport	T(1):100.0	167	44	3	2164.06	1.05	148.54	0	0.006	0.843857	0.81763		0.830743	1.1442	1.07225		1.10823	0.415776	0.0185149	1.06488	1.16935		1.11712	0.427303	0.0335956	1.07132	1.12345		1.09739	0.401595	0.0117635
Cotton_D_gene_10036837	IASENGNS#PQWNDAR	Q5KS50	NPH3_ORYSJ Coleoptile phototropism protein 1	Unknown	Protein biosynthesis,processing and folding	S(8):100.0	135	23	2	1882.82	1.12	101.39	0	0	1.22235			1.22235	1.82985			1.82985	0.582074			1.21501		1.21501	-0.00868224		1.65384			1.65384	0.436162
Cotton_D_gene_10013228	IVNPNDPQES#PELHQDYGAPTR	Q55GA4	CDC45_DICDI Cell division control protein 45 homolog	Nucleus	Cell cycle,division and differentiation	S(10):100.0	180	45	3	2701.24	2.55	111.78	0	0		1.03913		1.03913		0.928739		0.928739	-0.162031			1.01878		1.01878	-0.0285336			0.981983		0.981983	-0.0816062
	GDES#PDKAAAVPK					S(4):100.0	55	19	3	1796.92	0.48	74.46	1	0	0.98042	1.16344		1.07193	1.09242	0.989995		1.04121	-0.0419531	0.797146	1.02944	0.785059		0.907249	-0.240639	0.39351	0.939864	0.969754		0.954809	-0.166927	0.333853
	TLNDSS#HGT#PGR					S(6):99.3;T(9):99.3	91	56	2	1545.62	-2.16	54.13	0	0	0.735987	0.855594	1.00645	0.86601	1.3842	1.08241	1.13756	1.20139	0.472248	0.0506818	1.11608	1.43461	1.14145	1.23071	0.507039	0.0471917	0.833809	0.699766	0.703179	0.745585	-0.216012	0.251135
Cotton_D_gene_10029547	S#PGLWTSEMATGLNPR	P58223	Y4837_ARATH KH domain-containing protein At4g18375	Nucleus	DNA/RNA binding	S(1):100.0	184	46	3	1940.9	-0.66	160.99	0	0		0.952534		0.952534		0.876585		0.876585	-0.119877			1.04633		1.04633	0.135495			1.1338		1.1338	0.251324
Cotton_D_gene_10033118	NVNSSLGS#PEVNR	A5BEM3	A5BEM3_VITVI Putative uncharacterized protein	Unknown	Unknown	S(8):100.0	165	52	2	1596.75	0.42	84.88	0	0	1.17848	1.18938		1.18393	0.734366	0.94326		0.838813	-0.497163	0.0808589	1.00959	0.863015		0.936303	-0.338537	0.0779206	0.926426	0.87311		0.899768	-0.395959	0.00904446
	NAVMQQS#PR					S(7):100.0	122	29	2	1254.58	1.18	59.15	0	0	1.11073			1.11073	0.949604			0.949604	-0.22611		0.819543			0.819543	-0.438617		1.05507			1.05507	-0.0741694
Cotton_D_gene_10026634	AAS#FNIIPSSTGAAK	P25858	G3PC_ARATH Glyceraldehyde-3-phosphate dehydrogenase	Cytoplasm	Carbohydrate biosynthesis/metabolism	S(3):100.0	106	30	3	1802.93	1.14	133.06	0	0	0.930992	0.955818		0.943405	1.06604	0.946486		1.00626	0.0930583	0.411432	0.873256	1.05816		0.965708	0.0337098	0.833301	1.19133	1.05692		1.12413	0.252853	0.118186
Cotton_D_gene_10039319	SVS#SPFMNTASK	P36859	NIA_PETHY Nitrate reductase [NADH]	Unknown	Oxidation reduction Reactions	S(3):98.8	133	86	2	1623.77	2.02	112.99	0	0	0.911833	0.929913	0.932144	0.92463	0.981506	1.06345	1.07921	1.04139	0.171561	0.0195834	0.956267		0.891339	0.923803	-0.00129094	0.976241	1.04461		0.932369	0.98849	0.0963495	0.231198
Cotton_D_gene_10003787	QEDDEDPEGDGS#EEAPEESR	Q2V4F9	Y1301_ARATH Uncharacterized membrane protein At1g63010	Membrane	Ion/protein transport	S(12):100.0	169	28	3	2443.9	1.32	80.45	0	0.007	0.747655		0.850516	0.799086	1.18997		0.882558	1.03626	0.37497	0.28093	1.07864		1.40588	1.24226	0.636545	0.122791	1.04666		0.892481	0.96957	0.278996	0.207183
Cotton_D_gene_10015529	NDQDS#PEDAQR	Q69ZF3	GBA2_MOUSE Non-lysosomal glucosylceramidase	Endoplasmic reticulum	Lipid biosynthetic/metabolic process	S(5):100.0	180	31	2	1498.59	-2.77	42.21	0	0		0.950486		0.950486		0.882266		0.882266	-0.107452			1.01949		1.01949	0.10111			1.15959		1.15959	0.286878
Cotton_D_gene_10003834	GSLS#DTDIDAAK	Unknown	Unknown	Unknown	Unknown	S(4):100.0	148	28	2	1560.74	2.87	98.09	0	0		1.07449		1.07449		0.921274		0.921274	-0.22195			1.09752		1.09752	0.0305952			0.852115		0.852115	-0.334532
Cotton_D_gene_10011006	TSMPVS#PR	B9RSW3	B9RSW3_RICCO Putative uncharacterized protein	Unknown	Unknown	S(6):99.9	60	31	2	1098.51	1.15	73.6	0	0	1.07013	1.0771		1.07361	0.936002	0.918667		0.927334	-0.211315	0.00405368	0.931694	0.871074		0.901384	-0.252263	0.0299762	1.01629	1.0713		1.04379	-0.0406383	0.394644
Cotton_D_gene_10006603	LVIVTQNS#GITEGSK	Q6ZQ58	LARP1_MOUSE La-related protein 1	Cytoplasm	DNA/RNA binding	S(8):98.5	106	37	3	1914.02	-0.74	125.55	0	0.001	0.826483			0.826483	0.999602			0.999602	0.274369		1.12554			1.12554	0.44556		1.15831			1.15831	0.486964
Cotton_D_gene_10035602	LGANKFS#ER	Q39196	PIP14_ARATH Probable aquaporin PIP1-4	Membrane	Ion/protein transport	S(7):100.0	111	30	2	1389.71	-0.42	89.73	1	0	0.864075	0.837583		0.850829	1.03029	1.08125		1.05577	0.311354	0.019075	1.05424	1.02774		1.04099	0.291015	0.00956797	1.14353	1.17636		1.15995	0.447115	0.00462389
Cotton_D_gene_10029899	SVPS#PVGLDEELPR	Q9ZUM0	C3H17_ARATH Zinc finger CCCH domain-containing protein 17	Unknown	DNA/RNA binding	S(4):100.0	227	71	2	1718.85	1.7	143.27	0	0	1.09543	1.0087	1.16004	1.08806	0.882888	0.88148	1.08709	0.950486	-0.195016	0.165326	0.866618	1.12429	0.825436	0.938781	-0.212893	0.221884	1.12749	0.998757	0.856726	0.994324	-0.129965	0.354779
Cotton_D_gene_10020653	GEANISY#ICSR	Q39011	KSG7_ARATH Shaggy-related protein kinase eta	Membrane	Sensory/signal transduction	Y(7):99.7	239	41	2	1493.66	-0.9	99.33	0	0	1.04139	1.00006		1.02073	0.858889	1.05875		0.95882	-0.0902631	0.605774	0.974254	0.975657		0.974955	-0.066186	0.157303	1.08045	0.986109		1.03328	0.0176363	0.830124
Cotton_D_gene_10004819	DDDQQQGESGSGGGDGS#PIK	Q9C518	TCP8_ARATH Transcription factor TCP8	Nucleus	Transcription	S(17):99.9	161	81	3	2301.97	-0.79	67.13	0	0	1.25447	1.12987	1.19936	1.19457	0.954467	0.940094	0.97881	0.95779	-0.318706	0.00330692	0.817678	0.939054	0.956423	0.904385	-0.401478	0.00685564	0.94026	0.972671	0.733471	0.882134	-0.437418	0.0198105
Cotton_D_gene_10031752	SKS#NNEEIALGK	B9GXQ6	B9GXQ6_POPTR Predicted protein	Unknown	Unknown	S(3):97.9	91	41	3	1801.95	3.16	90.4	1	0	1.04803			1.04803	0.982039			0.982039	-0.0938278		0.929564			0.929564	-0.173054		1.01205			1.01205	-0.0503994
	FDKEQMGQS#FNDK					S(9):100.0	101	25	3	2085.97	0.94	106.62	1	0		1.07085		1.07085		1.0993		1.0993	0.0378287			0.96293		0.96293	-0.153254			0.853806		0.853806	-0.326776
Cotton_D_gene_10013356	S#APTTPLDGVQGTFATISEDER	Q9T074	PCKA_ARATH Phosphoenolpyruvate carboxykinase [ATP]	Cytoplasm	Carbohydrate biosynthesis/metabolism	S(1):98.5	141	56	3	2516.17	1.26	175.64	0	0	0.87456	0.889621		0.882091	1.38022	1.77854		1.57938	0.84036	0.0728775		1.24127	1.63671	1.43899	0.706057	0.106456		1.65104	1.63902	1.64503	0.899115	0.000159443
Cotton_D_gene_10027752	RDEETPSTQT#PPYSPK	Q8NBZ7	UXS1_HUMAN UDP-glucuronic acid decarboxylase 1	Golgi apparatus	Unknown	T(10):99.6	104	45	3	2281	0.43	84.43	1	0	1.19936	0.946955	1.08462	1.07698	0.86469	0.994482	1.14946	1.00288	-0.102844	0.537443	0.862357	1.23171	0.811527	0.968531	-0.153119	0.51282	1.03676	0.862489	0.895736	0.931662	-0.209111	0.183333
Cotton_D_gene_10030293	FTANLS#K	O81108	ACA2_ARATH Calcium-Ion/protein transporting ATPase 2	Endoplasmic reticulum	Ion/protein transport	S(6):100.0	91	31	2	1148.6	0.31	101.43	0	0	0.566997	0.574822		0.570909	1.20335	1.50496		1.35415	0.7104	0.0351517	1.03044	1.23742		1.13393	0.964325	0.0322094	1.07203	1.23321		1.15262	1.04576	0.0187005
Cotton_D_gene_10030623	LGSNSLS#LER	B0F9L7	GOGC2_ARATH Golgin candidate 2	Golgi apparatus	Unknown	S(7):97.5	74	38	2	1299.64	1.01	109.6	0	0	0.976929			0.976929	1.10067			1.10067	0.172056		0.974711			0.974711	-0.00327919		0.993479			0.993479	0.0242358
Cotton_D_gene_10027797	DQNVS#GGDAFAR	Q9SF29	SYP71_ARATH Syntaxin-71	Membrane	Ion/protein transport	S(5):100.0	164	46	2	1460.63	0.6	81.81	0	0.006	1.05956	1.07009		1.06482	0.978123	0.981195		0.979659	-0.120265	0.00412142	0.999475	1.05459		1.02703	-0.0521345	0.310299	0.934091	0.855393		0.894742	-0.251073	0.0503986
Cotton_D_gene_10007197	SVYSY#IQSR	Q9P6P3	PPK15_SCHPO Serine/threonine-protein kinase ppk15	Cytoplasm	Kinase,transferase and hydrolase	Y(5):98.7	130	22	2	1326.62	-1.39	114.94	0	0	0.911327			0.911327	1.02857			1.02857	0.174599		1.03021			1.03021	0.176898		1.09737			1.09737	0.268009
Cotton_D_gene_10007471	DGS#VGQS#HHVNR	Q9FE20	PBS1_ARATH Serine/threonine-protein kinase PBS1	Membrane	Biotic/abiotic stress response	S(3):100.0;S(7):100.0	89	30	3	1596.65	0.78	43.12	0	0	1.03972	0.962579		1.00115	1.11929	0.982252		1.05077	0.0697909	0.59249	0.879521	1.09908		0.989301	-0.0171767	0.92818	0.975117	0.982028		0.978573	-0.0329068	0.618867
Cotton_D_gene_10033677	KQEVEQCS#ENDIECQR	Q9LP46	SCAR3_ARATH Protein SCAR3	Cytoplasm	Cell cytoskeleton	S(8):100.0	153	28	3	2420.05	2.32	79.02	1	0	1.35688	1.44158		1.39923	0.82352	0.834548		0.829034	-0.75513	0.00556318	0.70556	0.67151		0.688535	-1.02303	0.00409943	0.560911	0.57982		0.570366	-1.29467	0.00272949
	KVS#IGNDDDSEPATSR					S(3):100.0	109	19	3	2058.96	0.78	80.76	1	0		1.11437		1.11437		0.978185		0.978185	-0.188049			0.929129		0.929129	-0.262278			0.912855		0.912855	-0.287771
Cotton_D_gene_10037163	SSFTSSLS#NLQK	Q551A3	Y6689_DICDI Leucine-rich repeat-containing protein DDB_G0276689	Unknown	Unknown	S(8):99.2	165	51	2	1666.83	-1.99	128.34	0	0	0.873711	0.898477	0.808361	0.860183	0.921576	1.01537	0.863015	0.93332	0.117729	0.231404	1.07884	1.11824	1.13129	1.10946	0.367138	0.00132424	1.14729	0.998205	1.20437	1.11662	0.376425	0.0187314
Cotton_D_gene_10000699	VVFS#S#GESR	Q3EDL4	Y1154_ARATH Probable serine/threonine-protein kinase At1g01540	Membrane	Protein biosynthesis,processing and folding	S(4):100.0;S(5):100.0	75	17	2	1271.52	-1.55	89.34	0	0	0.842832	0.817543		0.830187	1.1322	1.17605		1.15413	0.47529	0.00604926	1.03699	1.07681		1.0569	0.34833	0.0106505	1.11299	1.07598		1.09448	0.398743	0.00711441
Cotton_D_gene_10000617	TAPIGS#GGE	B9H7S1	B9H7S1_POPTR Predicted protein	Unknown	Unknown	S(6):100.0	106	37	2	1012.45	1	62.95	0	0	0.984166	1.14526		1.06471	1.13253	0.954133		1.04333	-0.029267	0.875185	0.935004	0.861538		0.898271	-0.245242	0.200843	0.990444	0.938182		0.964313	-0.142891	0.357537
Cotton_D_gene_10005447	GVAPENS#QGNR	P36594	RPB1_SCHPO DNA-directed RNA polymerase II subunit rpb1	Nucleus	Transcription	S(7):100.0	109	43	2	1352.61	-0.6	43.56	0	0	1.11853	1.03823		1.07838	0.789019	0.927238		0.858128	-0.3296	0.110318	0.9354	0.818414		0.876907	-0.29837	0.104859	1.05215	1.18588		1.11902	0.0533637	0.654306
	SQDVVS#PK					S(6):98.6	98	28	2	1227.62	-0.09	61.28	0	0		0.856828		0.856828		1.03522		1.03522	0.27286			1.12581		1.12581	0.393886			1.08305		1.08305	0.338022
Cotton_D_gene_10026922	INS#VDAMETWASQQK	O22060	SPS1_CITUN Sucrose-phosphate synthase 1	Unknown	Carbohydrate biosynthesis/metabolism	S(3):100.0	101	35	3	2075.97	-0.96	149.91	0	0.001		0.950925		0.950925		0.898396		0.898396	-0.0819801			1.18464		1.18464	0.317045			0.980372		0.980372	0.0439977
	DIHDIS#LNLK					S(6):100.0	90	18	3	1535.81	0.02	132.88	0	0.001	0.95687			0.95687	0.687659			0.687659	-0.47663		1.4098			1.4098	0.559101		0.639189			0.639189	-0.58208
Cotton_D_gene_10026963	MAS#IDAQLR	P29194	CAPP2_SORBI Phosphoenolpyruvate carboxylase 2	Cytoplasm	Photosynthesis	S(3):100.0	123	32	2	1228.59	-0.58	117.62	0	0	0.81143			0.81143	0.953777			0.953777	0.233185		1.34053			1.34053	0.724265		1.00142			1.00142	0.303509
Cotton_D_gene_10019562	ALGS#FRS#QTHV	Q9SV31	PIP25_ARATH Probable aquaporin PIP2-5	Membrane	Ion/protein transport	S(4):100.0;S(7):99.1	101	36	2	1506.66	-0.09	111.24	1	0.003	0.903477	0.924581		0.914029	1.16559	1.18099		1.17329	0.360248	0.00252897	0.944636	0.967243		0.955939	0.0646794	0.113433	1.07228	1.06422		1.06825	0.224937	0.00532154
Cotton_D_gene_10015878	EAAKEDS#DEEK	O15818	K0664_DICDI Protein KIAA0664 homolog	Cytoplasm	Unknown	S(7):100.0	119	11	3	1762.82	5.62	48.84	1	0	0.9586	1.0235		0.99105	0.64962	1.14635		0.897985	-0.142266	0.745896	0.961254	0.53208		0.746667	-0.408493	0.377101	0.553658	0.528234		0.540946	-0.873473	0.00594186
Cotton_D_gene_10034162	VKS#MAQNPEGR	Q6NPP4	CMTA2_ARATH Calmodulin-binding Transcription activator 2	Nucleus	Transcription	S(3):100.0	111	42	3	1584.78	-1.09	78.76	1	0	0.91662	0.956242		0.936431	1.04477	0.862287		0.953529	0.0261034	0.871586	1.06602	1.05199		1.059	0.177465	0.028162	1.04709	1.13336		1.09022	0.219381	0.0835004
Cotton_D_gene_10040504	SGLLNPDEFS#TGIK	O22187	Y2232_ARATH Probable receptor-like protein kinase At2g23200	Membrane	Kinase,transferase and hydrolase	S(10):99.0	142	51	2	1845.92	0.16	149.41	0	0	0.906633	0.919694		0.913164	1.06331	0.921352		0.992331	0.119948	0.382348	0.961173	1.08523		1.0232	0.164145	0.21974	1.14285	1.08691		1.11488	0.287943	0.0196782
	LPS#NNCPIEK					S(3):100.0	169	49	2	1539.75	0.16	98.38	0	0.007	0.859706	0.986624	0.863776	0.903369	1.10469	0.878882	0.837667	0.940413	0.0579796	0.71032	0.948489	0.91821	0.804992	0.890564	-0.0205961	0.842323	1.11724	1.20982	1.42025	1.2491	0.467506	0.0249509
Cotton_D_gene_10035743	VMNTGS#QGEEK	Q6R0H1	LHY_ARATH Protein LHY	Nucleus	Circadian rhythm	S(6):99.1	70	23	2	1563.7	2.73	50.76	0	0	1.39588	1.42658		1.41123	1.09744	0.75112		0.912768	-0.628633	0.107319	0.655646	0.666971		0.661309	-1.09356	0.000475649	0.715349	0.710031		0.71269	-0.985607	0.000496993
Cotton_D_gene_10032279	GDLS#PQGEK	Q922D4	SAPS3_MOUSE Serine/threonine-protein phosphatase 6 regulatory subunit 3	Cytoplasm	Unknown	S(4):100.0	98	22	2	1298.62	0.95	64.11	0	0.002	1.19112	1.06712		1.12912	1.00163	0.935113		0.968372	-0.221566	0.149709	0.880262	1.00301		0.941636	-0.261957	0.164646	0.82772	0.948025		0.887873	-0.346774	0.107866
	TRDS#DEDDIHDR					S(4):100.0	134	27	3	1697.69	1.18	55.54	1	0	2.50592		1.79519	2.15056	4.10843			4.10843	0.933878						DIV/0!		1.97037	4.01737	1.90891	2.63222	0.291569	0.641253
Cotton_D_gene_10031565	AES#VES#GEK	Q6P7H4	NIPA_XENLA NIPA-like protein	Nucleus	Cell cycle,division and differentiation	S(3):100.0;S(6):100.0	70	32	2	1383.57	-0.05	53.71	0	0.001	1.3395	1.31237		1.32594	0.78931	1.11342		0.891365	-0.572922	0.147811	0.665951	0.67002		0.667985	-0.989121	0.000434343	0.761274	0.762315		0.761794	-0.799536	0.000578531
	TDS#VVGDVEPR					S(3):100.0	133	45	2	1397.65	4.4	97.81	0	0	1.07678			1.07678	0.972462			0.972462	-0.14701		1.0017			1.0017	-0.104273		0.905101			0.905101	-0.250573
	QGS#NQVIEIPSVR					S(3):100.0	123	37	2	1650.84	2.87	128.89	0	0	0.873085	1.03509		0.954087	1.1011	0.875103		0.988101	0.0505377	0.82954	1.14661	1.02977		1.08819	0.189737	0.311453	0.985161	1.0194		1.00228	0.0710928	0.619376
Cotton_D_gene_10026606	EDRS#PIYNDDDDNNR	Q08170	SFRS4_HUMAN Splicing factor, arginine/serine-rich 4	Nucleus	RNA splicing/processing	S(4):100.0	193	55	3	2061.83	0.21	69.89	1	0	1.22275	1.22375	1.22959	1.22536	0.919508	0.68617	1.23823	0.94797	-0.370296	0.158027	1.28704	0.974735	0.638765	0.966847	-0.341851	0.239417	0.791545	0.5179	0.683054	0.664166	-0.883593	0.00213272
	ERS#QS#PDHEADAEDR					S(3):100.0;S(5):100.0	153	56	3	2045.77	-0.09	55.98	1	0	1.32257	1.24892	1.1002	1.2239	1.21095	1.22927	1.42991	1.29004	0.0759378	0.528264	0.902765	0.813477	0.747653	0.821298	-0.575503	0.00711416	0.757514	0.952386	0.930308	0.880069	-0.475793	0.0186703
Cotton_D_gene_10022376	RPVYNLDES#DDDADFVSGK	Q9S775	PKL_ARATH CHD3-type chromatin-remodeling factor PICKLE	Nucleus	Sensory/signal transduction	S(9):100.0	107	32	3	2510.13	0.31	131.07	0	0.001	0.997005			0.997005	0.985367			0.985367	-0.0169396		0.980138			0.980138	-0.0246158		1.0461			1.0461	0.0693481
Cotton_D_gene_10028944	MDECES#PK	B9S228	B9S228_RICCO Nucleic acid binding protein	Unknown	Unknown	S(6):100.0	112	30	2	1379.55	0.2	42.54	0	0	0.971701	0.973988		0.972845	1.06315	1.01924		1.0412	0.0979592	0.0897476	1.04042	0.962744		1.00158	0.0419994	0.536567	0.830299	0.929232		0.879765	-0.14509	0.200683
Cotton_D_gene_10000115	AISLS#PIVDR	Q9FE20	PBS1_ARATH Serine/threonine-protein kinase PBS1	Membrane	Biotic/abiotic stress response	S(5):99.2	88	28	2	1294.69	1.89	146.67	0	0		0.974643		0.974643		0.958028		0.958028	-0.0248061			1.09389		1.09389	0.166522			0.986877		0.986877	0.0179964
Cotton_D_gene_10029341	GGGASEGNWRS#	P49310	GRP1_SINAL Glycine-rich RNA-binding protein GRP1A	Nucleus	DNA/RNA binding	S(11):100.0	154	28	2	1301.54	0.44	61.75	1	0		1.18178		1.18178		0.805576		0.805576	-0.552869			0.896653		0.896653	-0.39834			0.972626		0.972626	-0.281004
Cotton_D_gene_10015422	TPRPPS#PSLEAQR	B9GKN0	B9GKN0_POPTR Predicted protein	Cytoplasm	Unknown	S(6):94.3	50	6	3	1659.83	-0.78	91.96	0	0	1.20698			1.20698	0.980068			0.980068	-0.300448		1.28905			1.28905	0.0949116				1.3482	1.3482	0.159629
Cotton_D_gene_10010572	REPEPAMIPVAVEPDDS#PR	Q5SRX1	TM1L2_MOUSE TOM1-like protein 2	Membrane	Ion/protein transport	S(17):100.0	206	56	3	2345.1	-0.27	120.09	1	0	0.928656	0.97511	0.956895	0.953554	1.08898	1.05823	1.14168	1.0963	0.201252	0.00687141	1.00331	1.71794	0.926802	1.21602	0.350778	0.356941	1.02525	0.82301	0.891853	0.913371	-0.0621132	0.545326
	MSAGMSSVS#FK					S(9):98.3	120	62	2	1499.69	-0.34	119.9	0	0	0.957068	0.993199		0.975133	1.00204	1.02647		1.01425	0.0567488	0.214679	0.940305	0.931197		0.935751	-0.0594751	0.168854	1.14521	1.06096		1.10309	0.177872	0.107942
Cotton_D_gene_10014445	SS#ESDLVALAER	Q9LJP4	CSLC4_ARATH Xyloglucan glycosyltransferase 4	Golgi apparatus	Cell wall biogenesis/degradation	S(2):99.2	137	37	2	1500.71	-0.28	135.09	0	0.001	0.777989			0.777989	1.03116			1.03116	0.406447		1.23384			1.23384	0.665334		1.10213			1.10213	0.502473
Cotton_D_gene_10006260	TTANPES#DNED	Q6NLY8	HA22K_ARATH HVA22-like protein k	Unknown	Unknown	S(7):100.0	67	25	2	1416.53	0.53	56.23	0	0	1.13811	1.07959	1.02324	1.08031	0.976376	0.955193	0.964285	0.965285	-0.162423	0.0270076	0.934767	0.923687	0.981899	0.946784	-0.190342	0.0238902	0.932141	1.02376	0.992885	0.982929	-0.136291	0.0847659
Cotton_D_gene_10034035	RDDGDGS#DDESFEDR	P25519	HFLX_ECOLI GTP-binding protein hflX	Cytoplasm	Energy production/conversion	S(7):100.0	139	25	3	1938.71	1.1	71.06	1	0	1.21889	1.23666		1.22778	0.672115	0.792017		0.732066	-0.746001	0.0146207	0.957123	0.668021		0.812572	-0.595479	0.103176	0.580194	1.14411		0.862153	-0.51003	0.324356
Cotton_D_gene_10004269	QAEDDGS#ES#EEER	Q7YR39	DHX16_PANTR Putative pre-mRNA-splicing factor ATP-dependent RNA helicase DHX16	Nucleus	RNA splicing/processing	S(7):100.0;S(9):100.0	151	52	2	1784.61	2.55	51.7	0	0	0.82089	0.728198	0.896848	0.815312	1.63614	1.3767	0.985667	1.33284	0.709075	0.0569397	1.26421	1.22884	1.72437	1.40581	0.785974	0.0240526	0.923429	1.23448	1.47038	1.20943	0.568903	0.076142
Cotton_D_gene_10011546	SSVS#VFEK	B9RUY5	B9RUY5_RICCO Signal transducer	Unknown	Unknown	S(4):100.0	102	37	2	1250.63	-0.66	104.88	0	0.001		0.999729		0.999729		0.940866		0.940866	-0.0875478			0.963208		0.963208	-0.0536897			1.09141		1.09141	0.126584
	LGIMPS#LK					S(6):100.0	102	25	2	1226.68	-1.25	146.42	0	0	0.845681	0.776862		0.811272	0.958136	1.16162		1.05988	0.385641	0.146665	1.04716	1.07288		1.06002	0.385835	0.0211197	1.23845	1.16534		1.20189	0.567054	0.0161188
Cotton_D_gene_10027373	S#PFLAPDNETFLDSR	B9H947	B9H947_POPTR Predicted protein	Unknown	Unknown	S(1):100.0	111	30	2	1932.89	0.82	154.45	0	0		1.09179		1.09179		1.32511		1.32511	0.279417			0.755318		0.755318	-0.531539			0.852102		0.852102	-0.357597
Cotton_D_gene_10031834	QALS#MALHQHQLS#QR	Q9FVW3	Y1399_ARATH Probable esterase At1g33990	Chloroplast	Kinase,transferase and hydrolase	S(4):100.0;S(13):100.0	68	39	3	2051.94	0.07	122.17	0	0	0.830287	0.936212		0.88325	1.06557	0.893384		0.979477	0.149191	0.441573	1.27093	1.19841		1.23467	0.483233	0.0317782	0.956198	0.994021		0.97511	0.142743	0.243985
Cotton_D_gene_10021279	DFEQS#GSVEEGDR	Q940D0	ARR1_ARATH Two-component response regulator ARR1	Nucleus	Sensory/signal transduction	S(5):99.3	167	62	2	1678.67	1.79	86.04	0	0	1.07711	1.2442	1.21974	1.18035	0.901083	1.00024	0.940289	0.947204	-0.317468	0.0173153	0.914084	0.684801	0.783675	0.794187	-0.571665	0.0102181	1.10256	1.01297	0.975593	1.03037	-0.196046	0.0800161
Cotton_D_gene_10008045	VLQDVGS#QDKDK	Q9ZTP3	EIN4_ARATH Protein EIN4	Endoplasmic reticulum	Sensory/signal transduction	S(7):100.0	94	14	3	1843.95	0.14	88.19	1	0	0.92658			0.92658	0.909902			0.909902	-0.0262051			1.02943		1.02943	0.151859				1.05352	1.05352	0.185232
Cotton_D_gene_10002614	VNANNS#PR	Q9FXI5	IQD32_ARATH Protein IQ-DOMAIN 32	Chloroplast	Sensory/signal transduction	S(6):100.0	93	30	2	1095.51	0.14	44.94	0	0	1.2624	1.18637		1.22439	0.972811	0.988639		0.980725	-0.320137	0.0244679	0.786108	0.880136		0.833122	-0.555458	0.0230557	0.83184	0.82668		0.82926	-0.562161	0.00917128
	VEHEPCRLS#PEAS#PR					S(9):100.0;S(13):100.0	127	22	3	2067.88	0.28	84.18	1	0.001	1.05807	1.0014	0.911742	0.990404	1.02143	1.18134	1.08437	1.09571	0.145781	0.17029	1.27012	0.968919	0.991351	1.0768	0.120657	0.460133	0.677677	0.813092	0.95766	0.816143	-0.279195	0.129178
	WMS#TSSSEK					S(3):98.9	108	28	2	1410.62	-1.02	97	0	0	0.897981			0.897981	0.988983			0.988983	0.139261		1.07402			1.07402	0.258264		1.10546			1.10546	0.29989
	LSQEGS#YSEK					S(6):99.1	141	37	2	1495.69	1.51	79.42	0	0	0.87296	0.965628		0.919294	1.28666	1.09615		1.19141	0.374066	0.123976	1.01304	0.986415		0.999727	0.121009	0.237166	0.974254	1.00118		0.987717	0.103571	0.291928
	TQIDNMS#TSDLK					S(7):99.0	168	43	2	1720.81	1.18	109.44	0	0	1.07748	1.18252		1.13	0.903515	1.09132		0.997417	-0.180053	0.343056	0.849011	0.759989		0.8045	-0.490158	0.0419399	1.11382	0.885086		0.999453	-0.177112	0.408549
	GELANLVAVDS#PR					S(11):100.0	255	96	2	1564.79	0.39	138.4	0	0	1.20033	0.973235	1.05049	1.07468	1.07641	1.15863	0.910973	1.04867	-0.0353517	0.805192	0.926823	0.938127	0.950656	0.938535	-0.195431	0.112016	0.742064	0.926314	1.01607	0.894816	-0.264251	0.160738
	AIS#ESNDVNK					S(3):100.0	126	36	2	1444.7	2.68	71.23	0	0	1.1003	1.08752		1.09391	0.995844	1.03553		1.01569	-0.107038	0.0642533	0.867704	0.818261		0.842982	-0.375919	0.0101967	0.987557	1.02234		1.00495	-0.122372	0.0407448
Cotton_D_gene_10023058	FIGGS#NKFEK	Q8L5Y5	ZDH17_ARATH Probable S-acyltransferase At4g15080	Membrane	Kinase,transferase and hydrolase	S(5):100.0	69	7	3	1638.86	0.31	116.19	1	0	1.2057			1.2057	1.27322			1.27322	0.0786098			1.17676		1.17676	-0.0350469		1.30698			1.30698	0.116365
Cotton_D_gene_10038375	QPS#PGASSQSSAR	Q9ES53	UFD1_RAT Ubiquitin fusion degradation protein 1 homolog	Nucleus	Protein ubiquitination and modification	S(3):100.0	174	57	2	1483.67	-0.06	46.09	0	0	1.18887	1.11566	1.03547	1.11333	0.94669	0.805188	0.886847	0.879575	-0.340007	0.017958	0.892164	0.940691	0.926572	0.919809	-0.275479	0.0142097	0.940743	1.10077	1.1027	1.04807	-0.0871491	0.401422
Cotton_D_gene_10010732	EDETAGMDLT#R	O04161	AMT12_SOLLC Ammonium Ion/protein transporter 1 member 2	Membrane	Ion/protein transport	T(10):99.9	83	41	2	1461.61	0.12	95.61	0	0.001	1.05757	1.00471		1.03114	0.834497	0.987338		0.910918	-0.178848	0.275436	0.93069	0.986246		0.958468	-0.105438	0.198524	0.869741	0.893635		0.881688	-0.2259	0.0356621
	IEPNNAS#PSTDGQR					S(7):98.1	100	32	2	1709.76	-0.36	72.7	0	0.008	0.769874	0.830701	0.925184	0.84192	1.82051	1.75146	1.71265	1.76154	1.06508	7.55263e-05	0.956519	1.46036	0.852549	1.08981	0.372321	0.268453	1.42448	1.20788	0.880326	1.1709	0.475858	0.116129
Cotton_D_gene_10025303	SDS#PEFR	B9HQ92	B9HQ92_POPTR Predicted protein	Unknown	Unknown	S(3):100.0	82	30	2	1061.45	3.13	63.93	0	0.001	1.04314			1.04314	0.982768			0.982768	-0.08601		0.914524			0.914524	-0.18984		1.04095			1.04095	-0.00303202
Cotton_D_gene_10031394	YSPS#EDGGS#VFK	Q8N8V2	GBP7_HUMAN Guanylate-binding protein 7	Membrane	Energy production/conversion	S(4):98.6;S(9):98.6	63	18	2	1720.71	0.92	110.9	0	0.005	1.02461			1.02461	0.834293			0.834293	-0.296449		1.06136			1.06136	0.0508392		1.03917			1.03917	0.0203568
Cotton_D_gene_10015996	YADDNS#PPNR	P0C1I6	PPIL4_RHIOR Peptidyl-prolyl cis-trans isomerase-like 4	Nucleus	Protein biosynthesis,processing and folding	S(6):100.0	117	24	2	1372.57	0.43	68.75	0	0	1.11489			1.11489	1.05386			1.05386	-0.0812181		0.895209			0.895209	-0.316605		0.892127			0.892127	-0.32158
	YEMVFDGDAPET#PQQGK					T(12):100.0	106	19	3	2280.01	-2.95	134.59	0	0		1.0755		1.0755		0.922624		0.922624	-0.221193			1.1466		1.1466	0.0923547			0.800142		0.800142	-0.42668
Cotton_D_gene_10012287	ATGAFILTAS#HNPGGPNEDFGIK	Q9ZSQ4	PGMC_POPTN Phosphoglucomutase	Cytoplasm	Carbohydrate biosynthesis/metabolism	S(10):99.4	146	50	3	2682.32	1.48	154.85	0	0	0.998777	1.06237		1.03057	0.45118	0.444005		0.447593	-1.20319	0.00299907	1.65976	0.47893		1.06934	0.05328	0.953683	1.24598	0.62934		0.93766	-0.136311	0.792642
Cotton_D_gene_10006952	QTQS#FPAHPEAR	Q55874	Y103_SYNY3 Uncharacterized protein sll0103	Unknown	Unknown	S(4):98.1	94	22	3	1592.73	0.22	77.2	0	0	1.09848	1.183		1.14074	0.804199	0.756934		0.780567	-0.547377	0.0175965	0.918802	0.919938		0.91937	-0.311253	0.0345711	1.08843	0.985355		1.03689	-0.137704	0.259522
Cotton_D_gene_10002482	QLLFGT#DVAPVK	Q9XEE8	P2C30_ARATH Probable protein phosphatase 2C 30	Nucleus	Sensory/signal transduction	T(6):100.0	65	11	3	1655.91	2.35	168.94	0	0	1.11257			1.11257	1.04136			1.04136	-0.0954196		1.21937			1.21937	0.132248		1.06362			1.06362	-0.0649175
Cotton_D_gene_10035720	SVATT#AS#VPTSPAR	B9I919	B9I919_POPTR Predicted protein	Unknown	Unknown	T(5):96.0;S(7):96.0	92	31	2	1568.78	0.45	86.79	0	0	1.08472	1.25994	1.11991	1.15486	1.3393	1.06383	1.27043	1.22452	0.0845025	0.51869	0.807989	0.855072	0.857317	0.840126	-0.459036	0.00488894	0.876846	0.891974	0.950204	0.906341	-0.349587	0.0127985
	ASTIPTVKPAMQS#PVQS#TK					S(13):97.0;S(17):97.0	103	17	3	2483.33	0.44	109.62	0	0	1.24706	1.24244		1.24475	0.8035	0.64091		0.722205	0.783914	0.0233771	0.362	0.320993		0.341496	-1.86804	0.000521405	0.43157	0.42255		0.42706	-1.54335	3.83997e-05
	LASISRPAPQAPT#PTPEPAAASAPQR					T(13):94.9	147	57	3	2806.44	0.82	114.16	0	0	1.32129	1.22517		1.27323	0.900959	1.23559		1.06827	-0.253211	0.360186	0.681975	0.91152		0.796747	-0.676299	0.061927	0.71621	0.707271		0.71174	-0.83907	0.00730874
	TAS#VPNS#PVK					S(3):100.0;S(7):100.0	102	33	2	1367.72	2.51	72.17	0	0	1.24611	1.27594	1.03194	1.18466	1.14504	1.17429	1.05654	1.12529	-0.0741803	0.521511	0.865052	0.793956	1.07077	0.909926	-0.380656	0.0720657	0.778828	0.792727	0.91487	0.828808	-0.515367	0.0156524
Cotton_D_gene_10008449	TSS#SADLYAK	Q80U58	PUM2_MOUSE Pumilio homolog 2	Cytoplasm	Translation	S(3):98.4	146	50	2	1410.68	0.58	82.3	0	0	0.98553	1.03216		1.00884	1.09456	1.07181		1.08319	0.102575	0.103256	0.953767	0.940203		0.946985	-0.0912911	0.125677	1.00558	0.960107		0.982843	-0.0376709	0.508368
Cotton_D_gene_10038700	VVERPGS#GAGR	B9HTR6	B9HTR6_POPTR Predicted protein	Unknown	Unknown	S(7):100.0	76	24	2	1308.65	0.45	57.4	0	0	1.39564	1.3387		1.36717		0.80152	0.74511	0.773315	-0.822065	0.00452322	0.678144	0.670222		0.674183	-1.01998	0.00171606	0.760246	0.751052		0.755649	-0.855404	0.00221658
Cotton_D_gene_10016552	FSLDNRPIS#PNR	A5BVV3	A5BVV3_VITVI Putative uncharacterized protein	Unknown	Unknown	S(9):100.0	73	12	3	1639.81	1.65	113.43	0	0	1.23651			1.23651		0.900179		0.900179	-0.45799		0.877922			0.877922	-0.494109		1.1685			1.1685	-0.0816138
Cotton_D_gene_10017038	NFNS#VNSPGFLR	Q9FE20	PBS1_ARATH Serine/threonine-protein kinase PBS1	Membrane	Biotic/abiotic stress response	S(4):99.2	51	24	2	1575.74	-0.36	133.58	0	0	1.03265			1.03265		0.924222		0.924222	-0.16004		0.915961			0.915961	-0.172994		0.878785			0.878785	-0.232769
Cotton_D_gene_10016123	TLS#SLELPR	Q9CXF4	TBC15_MOUSE TBC1 domain family member 15	Cytoplasm	Unknown	S(3):98.7	75	42	2	1239.65	0.18	144.47	0	0	0.780582	0.737683		0.759132	1.08131	1.09287		1.08709	0.518048	0.00455687	1.10359	1.1448		1.1242	0.566469	0.0065726	1.13254	1.10505		1.11879	0.559522	0.00497972
Cotton_D_gene_10024094	NFDVSADT#NR	P17801	KPRO_MAIZE Putative receptor protein kinase ZmPK1	Membrane	Kinase,transferase and hydrolase	T(8):98.9	121	40	2	1362.58	-0.84	82.18	0	0	0.994884	0.953093		0.973989	1.04621	1.07105		1.05863	0.120222	0.0734994	1.05155	1.01361		1.03258	0.0842769	0.173531	0.931	1.01358		0.97229	-0.00251805	0.974055
Cotton_D_gene_10034383	AASFVS#PSR	B9SZV1	B9SZV1_RICCO RNA binding protein	Unknown	DNA/RNA binding	S(6):98.1	81	30	2	1145.55	-0.11	81.6	0	0.008	1.02829	0.986582		1.00744	0.8704	0.96604		0.91822	-0.133776	0.229371	0.930769	0.963817		0.947293	-0.0888056	0.152246	1.12985	1.09215		1.111	0.141171	0.0664197
Cotton_D_gene_10000391	HVGT#PQS#ESNR	Q8LPG9	IQD14_ARATH Protein IQ-DOMAIN 14	Unknown	Unknown	T(4):100.0;S(7):99.9	99	19	2	1515.61	0.74	43.83	0	0	1.58912	1.56329		1.57621	0.74423	0.77614		0.760185	-1.05203	0.000632177	0.636307	0.6401		0.638203	-1.30437	0.000193607	0.5802	0.575642		0.577921	-1.44751	0.000172538
Cotton_D_gene_10019632	AGSDDLGEWPQPPT#PSGNK	Q62767	DUS4_RAT Dual specificity protein phosphatase 4	Nucleus	Unknown	T(14):100.0	173	43	3	2321.06	-3.61	129.16	0	0.005	1.05426	1.0939		1.07408	0.941364	1.08296		1.01216	-0.0856612	0.488337	0.882057	0.823988		0.853023	-0.332446	0.0243694	1.06056	0.966928		1.01374	-0.0834081	0.357166
	SAS#WSSSR					S(3):100.0	108	27	2	1091.46	-1.82	59.62	0	0	0.996242			0.996242	1.09591			1.09591	0.137561		0.886007			0.886007	-0.169178		1.0552			1.0552	0.0829483
Cotton_D_gene_10003874	DFGS#PSMGFR	Q9LUV6	Q9LUV6_ARATH Genomic DNA, chromosome 3, P1 clone: MCB17	Unknown	Unknown	S(4):99.3	73	25	2	1340.55	0.08	106.98	0	0	0.934853	0.949807		0.94233	0.933395	1.00002		0.966708	0.0368471	0.5493	0.976713	1.02883		1.00277	0.0896886	0.155558	1.09189	1.22184		1.15687	0.295916	0.0817116
	LTGMSS#PLGNEETR					S(6):98.9	178	59	2	1715.78	-1.58	115.2	0	0	1.02403	1.05706	0.954107	1.01173	0.88975	1.01565	0.941366	0.948922	-0.0924662	0.256603	0.990333	0.966825	1.04002	0.999059	-0.0181854	0.750726	1.09847	0.928349	1.01376	1.01353	0.00255592	0.976698
Cotton_D_gene_10036450	QIAESILAS#PNK	Q6S001	KIF11_DICDI Kinesin-related protein 11	Cytoplasm	Ion/protein transport	S(9):100.0	151	65	2	1638.87	-0.23	119.23	0	0	1.04213	0.922248		0.982189	0.949832	0.990767		0.970299	-0.0175705	0.868422	0.933096	0.994906		0.964001	-0.026966	0.812673	1.02864	1.0404		1.03452	0.074889	0.476521
Cotton_D_gene_10022837	QDAS#DGGGTSGSK	B9I3V7	B9I3V7_POPTR Predicted protein	Unknown	DNA/RNA binding	S(4):100.0	209	77	2	1534.66	-0.39	34.87	0	0	0.766863	0.824277	0.595232	0.728791	1.00172	1.05368	1.15562	1.07034	0.554493	0.014274	1.14311	0.95591	1.13157	1.07686	0.563259	0.0191502	1.01658	1.06319	1.07822	1.05266	0.530468	0.0104596
	DDS#HEDDADT#APK					S(3):100.0;T(10):100.0	82	61	2	1863.69	0.77	54.28	0	0	0.600137	0.703396	1.04498	0.782838	1.70913	1.75839	1.95403	1.80718	1.20696	0.00264131	1.50481	1.1255	0.843009	1.15777	0.564567	0.184577	1.3076	1.30379	1.22441	1.2786	0.707781	0.022449
Cotton_D_gene_10029841	GEDVTDSEDDEDS#NQSSVTK	Q93Z92	RING4_ARATH E3 ubiquitin-protein ligase At4g11680	Membrane	Protein ubiquitination and modification	S(13):100.0	189	90	3	2525.03	1.53	79.13	0	0.001	0.95961	0.940011		0.949811	1.07616	1.1705		1.12333	0.24207	0.0691836	1.14979	1.20136		1.17558	0.307655	0.0146023	0.847535	0.724236		0.785886	-0.273321	0.119558
Cotton_D_gene_10021155	ALS#DGDVK	B9RTE3	B9RTE3_RICCO Putative uncharacterized protein	Nucleus	Transcription	S(3):100.0	93	27	2	1172.58	1.22	75.67	0	0.003	1.24809			1.24809	0.884338			0.884338	-0.497052		0.757882			0.757882	-0.719677		0.95123			0.95123	-0.391856
Cotton_D_gene_10028280	QHT#LVS#GGVR	Q05609	CTR1_ARATH Serine/threonine-protein kinase CTR1	Endoplasmic reticulum	Sensory/signal transduction	T(3):100.0;S(6):100.0	64	25	2	1357.61	-0.86	70.56	0	0	0.961613	0.771925		0.866769	0.955203	1.10568		1.03044	0.249543	0.308981	1.18095	1.2551		1.21802	0.490824	0.0747467	0.920191	1.034		0.977096	0.172852	0.423621
Cotton_D_gene_10019281	DIIS#PAGK	B0W2S0	K0664_CULQU Protein KIAA0664 homolog	Cytoplasm	Unknown	S(4):100.0	102	28	2	1168.62	1.26	88.86	0	0.001	0.883077	0.812141		0.847609	1.17862	1.10724		1.14293	0.431266	0.0278232	0.949784	1.13579		1.04279	0.298974	0.188935	1.10534	1.08821		1.09678	0.371797	0.0207782
	VSSCS#QEK					S(5):98.9	66	22	2	1292.58	1.34	46.85	0	0	1.00671	0.878561		0.942635	1.06692	1.08187		1.07439	0.188753	0.177841	0.95062	1.02008		0.98535	0.0639363	0.617152	0.996883	1.11795		1.05742	0.165772	0.322639
	NNNS#YGSFLR					S(4):99.3	153	42	2	1395.62	0.61	124.57	0	0	0.786412	0.716209		0.75131	1.19971	1.03549		1.1176	0.572923	0.0546111	1.00738	1.0612		1.03429	0.46116	0.0235694	0.984278	1.17201		1.07814	0.521069	0.0825436
Cotton_D_gene_10030624	KS#PS#PPSSSNLK	Q05609	CTR1_ARATH Serine/threonine-protein kinase CTR1	Endoplasmic reticulum	Sensory/signal transduction	S(2):100.0;S(4):100.0	76	19	3	1820.9	2.53	74.58	1	0		1.07962		1.07962		0.930381		0.930381	-0.21463			0.947264		0.947264	-0.188685			0.987705		0.987705	-0.128371
Cotton_D_gene_10034222	AVGLPTEDDMGNS#EVGHNALGAGR	Q42908	PMGI_MESCR 2,3-bisphosphoglycerate-independent phosphoglycerate mutase	Cytoplasm	Carbohydrate biosynthesis/metabolism	S(13):100.0	242	80	3	2607.17	2.09	117.08	0	0	1.10122	1.15963	1.1034	1.12142	0.872634	0.985307	0.96193	0.939957	-0.254656	0.00989684	0.988186	0.832716	0.985272	0.935391	-0.26168	0.0273941	0.97465	0.894239	0.878423	0.915771	-0.292264	0.00436831
Cotton_D_gene_10001892	WSTFS#PNK	B9HMR7	B9HMR7_POPTR Predicted protein	Unknown	Unknown	S(5):98.8	104	38	2	1334.64	2.22	115.91	0	0	1.18153	1.1761		1.17881	1.05324	1.08848		1.07086	-0.138567	0.0262048	0.828628	0.591586		0.710107	-0.731229	0.0584251	0.963761	0.951283		0.957522	-0.29996	0.000944052
Cotton_D_gene_10015170	GNS#AELQES#DGEIR	Q6PD62	CTR9_HUMAN RNA polymerase-associated protein CTR9 homolog	Nucleus	Transcription	S(3):100.0;S(9):100.0	119	67	2	1808.72	-1.01	91.24	0	0	1.26996	1.1053		1.18763	1.08182	0.979931		1.03088	-0.204215	0.246852	0.835722	1.07192		0.953821	-0.316295	0.245847	0.785815	0.882587		0.834201	-0.509618	0.0658748
Cotton_D_gene_10010180	GGGGS#DYEPGEVR	Q92804	RBP56_HUMAN TATA-binding protein-associated factor 2N	Nucleus	Transcription	S(5):100.0	134	77	2	1503.62	0.53	77.04	0	0.001	1.27292	1.17155	1.25991	1.23479	0.976256	0.935326	0.920341	0.943974	-0.38745	0.00127062	0.834935	1.01366	0.798649	0.882415	-0.484741	0.00876294	0.864874	0.858322	0.90942	0.877539	-0.492735	0.000558096
Cotton_D_gene_10035148	SNVS#IHGS#PGPAR	Q920Q6	MSI2H_MOUSE RNA-binding protein Musashi homolog 2	Cytoplasm	Unknown	S(4):99.9;S(8):99.9	56	27	2	1582.69	-0.13	70.31	0	0.001	1.16255		1.23022	1.19638	0.574528	0.68215		0.628339	-0.929064	0.0122908	0.862807	1.10363	0.63587	0.867437	-0.463847	0.158685	1.48907		0.56195	1.02551	-0.222337	0.748407
Cotton_D_gene_10029674	VPS#PPPK	Q9LNW0	HS178_ARATH 17.8 kDa class I heat shock protein	Cytoplasm	Biotic/abiotic stress response	S(3):100.0	91	36	2	1089.6	1.43	80.06	0	0	0.975583			0.975583	0.89616			0.89616	-0.122508		1.13006			1.13006	0.212063		0.999717			0.999717	0.0352551
Cotton_D_gene_10034911	NSAETEPADNVLAEPDRS#PK	Q9T0J6	DUS3L_ARATH tRNA-dihydrouridine synthase 3-like	Unknown	RNA splicing/processing	S(18):100.0	118	43	3	2508.19	2.55	106.5	1	0	0.8513			0.8513	1.07552			1.07552	0.337295		1.20689			1.20689	0.503555		0.923176			0.923176	0.116938
Cotton_D_gene_10027460	FANEGS#APR	Q8RXE7	AGD14_ARATH Probable ADP-ribosylation factor GTPase-activating protein AGD14	Unknown	Energy production/conversion	S(6):100.0	75	25	2	1172.52	0.07	70.34	0	0	0.900823	0.979563		0.940193	1.06441	1.1205		1.09245	0.216545	0.087724	1.08926	0.941177		1.01522	0.110761	0.465372	1.0272	1.00524		1.01622	0.112184	0.203948
	SIESYGS#FDGNAMPVK					S(7):98.6	130	30	3	2069.95	1.17	138.26	0	0	0.931631	1.01773		0.97468	1.12881	0.992726		1.06077	0.122108	0.396927	0.975748	0.952597		0.964172	-0.0156381	0.83559	1.04182	1.03265		1.03723	0.0897415	0.285342
Cotton_D_gene_10021530	LDLDLVLPAS#PR	P49598	P2C37_ARATH Protein phosphatase 2C 37	Cytoplasm	Sensory/signal transduction	S(10):100.0	95	54	2	1532.82	0.53	174.37	0	0		0.886583		0.886583		1.07312		1.07312	0.275484			0.912795		0.912795	0.0420352			1.21972		1.21972	0.460222
	AQKPAS#PPMS#PDSDAVVR					S(6):100.0;S(10):100.0	108	30	3	2317.05	-0.81	84.19	0	0	1.05021	1.00565		1.02793	1.87312	1.21453		1.54383	0.58677	0.258462	1.77471	1.50284		1.63877	0.672876	0.0472756	0.897826	1.29435		1.09609	0.0926216	0.765187
Cotton_D_gene_10023415	NQPGNPDPDAEVIALS#PK	Q9ZWA6	MGP_ARATH Zinc finger protein MAGPIE	Nucleus	Transcription	S(16):100.0	199	56	3	2230.1	1.61	123.68	0		1.1308	1.17687	0.971046	1.09291	1.03747	0.855178	0.653532	0.848727	-0.364797	0.127358	0.855039	1.23438	1.22649	1.1053	0.0162735	0.933612	0.92	0.734767	1.13432	0.929696	-0.233338	0.281462
Cotton_D_gene_10028778	VPFEQGS#AA	Q68CP9	ARID2_HUMAN AT-rich interactive domain-containing protein 2	Nucleus	Transcription	S(7):100.0	62	17	2	1129.5	-0.29	108.51	0	0	1.36579			1.36579	1.74275			1.74275	0.351628		1.9722			1.9722	0.530071		1.32482			1.32482	-0.0439433
Cotton_D_gene_10031174	DLNS#PTASVSAQSISSVR	Q54VZ8	EXOC8_DICDI Exocyst complex component 8	Unknown	Ion/protein transport	S(4):98.9	127	26	2	2042.99	3.01	118.58	0	0		1.12861		1.12861		0.933713		0.933713	-0.273496			0.841228		0.841228	-0.423978			1.01317		1.01317	-0.155671
Cotton_D_gene_10020769	EEVLAGGGS#R	Q9ZV88	BEH4_ARATH BES1/BZR1 homolog protein 4	Unknown	Transcription	S(9):100.0	81	30	2	1198.56	0.03	71.07	0	0.007	1.12419	1.07442		1.0993	1.06969	1.1354		1.10255	0.00424583	0.944499	0.804264	0.816405		0.810334	-0.440002	0.00776587	0.955818	0.966473		0.961145	-0.193765	0.0322948
Cotton_D_gene_10034168	SMPS#S#EEEDAAIR	A5ATI8	A5ATI8_VITVI Putative uncharacterized protein	Unknown	Unknown	S(4):100.0;S(5):100.0	113	16	2	1725.66	-0.53	96.58	0	0	1.34984	1.30257		1.3262	0.795128	0.767457		0.781292	-0.763369	0.00251652	0.762643	1.07569		0.919166	-0.528905	0.123781	0.70965	0.68966		0.699655	-0.922588	0.00167332
	AYFDS#ADWALGK					S(5):100.0	201	67	2	1711.8	0.79	154.8	0	0	0.981486	1.18604	1.06242	1.07665	1.08732	0.968395	1.01019	1.02197	-0.0751971	0.471993	0.767918	0.879961	0.796196	0.814692	-0.402221	0.0185601	1.15036	0.928179	1.06133	1.04662	-0.0408057	0.749524
Cotton_D_gene_10036392	LHTLNAAAGDS#EEED	Q6UNT2	RL5_CUCSA 60S ribosomal protein L5	Ribosome	Translation	S(11):100.0	175	65	2	1795.75	0.04	97.89	0	0	0.932025	0.938389	0.932808	0.934407	0.961548	0.962727	0.965525	0.963267	0.0438836	0.000242156	0.972675	1.0431	1.00329	1.00635	0.107016	0.0246258	1.11652	1.06984	1.09977	1.09538	0.229304	0.000308776
Cotton_D_gene_10001244	S#PDPETETPVR	Q9SB61	Y4466_ARATH ZF-HD homeobox protein At4g24660	Nucleus	Transcription	S(1):100.0	137	22	2	1451.66	1.42	84.54	0	0.001	1.2369			1.2369	1.17134			1.17134	-0.0785637		1.13918			1.13918	-0.118727		1.62405			1.62405	0.392867
Cotton_D_gene_10009711	LDS#DVQK	A5BPP1	A5BPP1_VITVI Putative uncharacterized protein	Unknown	Unknown	S(3):100.0	99	28	2	1172.58	0.29	77.76	0	0		0.920262		0.920262		0.990131		0.990131	0.105575			1.07432		1.07432	0.223307			1.06849		1.06849	0.215457
Cotton_D_gene_10010170	S#PPYEDTYDR	Q8RXE7	AGD14_ARATH Probable ADP-ribosylation factor GTPase-activating protein AGD14	Unknown	Energy production/conversion	S(1):100.0	104	22	2	1466.59	-0.75	98.78	0	0.005	1.02365			1.02365	0.960184			0.960184	-0.0923402		0.828133			0.828133	-0.305788		0.958136			0.958136	-0.0954196
	S#PARPEVINDWR					S(1):100.0	71	13	3	1663.81	0.52	119.85	0	0		1.07129		1.07129		0.978781		0.978781	-0.130291			0.908115		0.908115	-0.238402			1.00249		1.00249	-0.0957612
	RS#PGYDQESR					S(2):100.0	134	39	3	1418.62	-1.63	47.77	1	0	1.02536	0.78764		0.9065	0.824153	1.00358		0.913867	0.0116764	0.965043	1.22361	1.2252		1.2244	0.433702	0.115976	0.884169	1.11877		1.00147	0.14374	0.626906
	TASSS#S#LGHSSGNPVEAK					S(5):97.4;S(6):97.4	144	43	3	2163.96	0.17	81.57	0	0	1.02333	1.03619		1.02976	1.00417	1.00365		1.00391	-0.0366782	0.0567499	1.08411	1.01712		1.05062	0.028926	0.603136	0.866719	0.919543		0.893131	-0.205364	0.0373789
Cotton_D_gene_10015678	AFFDS#ADWALCK	B9RZM4	B9RZM4_RICCO Putative uncharacterized protein	Unknown	Unknown	S(5):100.0	111	32	2	1798.82	2.11	170.02	0	0	1.11226	1.19739		1.15482	0.622371	0.724906		0.673639	-0.777626	0.0186426	0.61357	1.18582		0.899695	-0.360164	0.470832	0.995556	0.62765		0.811603	-0.508826	0.21073
Cotton_D_gene_10013923	QMS#ISSVPK	Q9SHS7	BSL3_ARATH Serine/threonine-protein phosphatase BSL3	Nucleus	Kinase,transferase and hydrolase	S(3):100.0	103	37	2	1344.68	0.32	102.81	0	0.004	0.856402	0.85079		0.853596	1.05539	0.991549		1.02347	0.261843	0.033789	1.03332	1.11504		1.07418	0.33161	0.032788	1.1598	1.13772		1.14876	0.428452	0.00148604
Cotton_D_gene_10037295	SNSFGT#GER	P34756	FAB1_YEAST 1-phosphatidylinositol-3-phosphate 5-kinase FAB1	Vacuole	Kinase,transferase and hydrolase	T(6):98.4	67	19	2	1178.5	2	60.66	0	0	1.03603			1.03603	0.928667			0.928667	-0.157833		1.01097			1.01097	-0.0353256		0.998072			0.998072	-0.05385
Cotton_D_gene_10013832	ASTEVDHEGEGS#PNDR	Q99JH1	CI023_MOUSE Alba-like protein C9orf23 homolog	Nucleus	DNA/RNA binding	S(12):100.0	244	92	2	1923.79	1.07	62.02	0	0	1.03473	1.1391	0.975553	1.04979	0.776969	0.762013	1.10143	0.880137	-0.254306	0.232268	1.01717	0.971954	1.0639	1.01767	-0.0448303	0.588508	1.1297	0.996973	1.09885	1.07517	0.0344639	0.705032
Cotton_D_gene_10024721	SNRPNLFSPS#AVTSR	O81283	TC159_ARATH Translocase of chloroplast 159	Chloroplast	Ion/protein transport	S(10):98.2	143	28	3	1856.91	0.11	126.37	0	0	0.796253	0.736038		0.766146	1.10768	1.1675		1.13759	0.57029	0.0128038	1.1125	1.13271		1.12261	0.55116	0.00784428	1.11394	1.18255		1.14824	0.58374	0.0139708
	ENDNRT#SDIDENGDGK					T(6):97.7	142	20	3	2146.91	-1.2	67.85	1	0.007	0.971308	1.1148	1.01658	1.03423	1.09995	0.92267	1.06068	1.02777	-0.00904336	0.929306	1.0189	0.850161	0.917861	0.928974	-0.154846	0.179563	0.928515	1.08098	0.926297	0.978597	-0.0797689	0.44954
	DGS#ESELSDLK					S(3):99.2	73	39	2	1547.71	2.83	108.15	0	0.001		1.04242		1.04242		1.08327		1.08327	0.0554562			0.911126		0.911126	-0.194214			0.963912		0.963912	-0.112963
	EES#FGGGDNGLEEFR					S(3):100.0	81	21	2	1866.77	-0.02	135.96	0	0	0.814952	0.80569		0.810321	2.33375	2.12834		2.23104	1.46115	0.00519597	0.762044	1.12368		0.942862	0.218553	0.539944	0.9769		1.48987	1.23338	0.606058	0.240883
Cotton_D_gene_10035315	TSPLTEVS#VGH	Q00423	HMGYA_SOYBN HMG-Y-related protein A	Nucleus	Transcription	S(8):100.0	138	39	2	1350.64	-1.4	105.62	0	0	1.02504	1.09224		1.05864	1.09111	0.918291		1.0047	-0.0754466	0.619546	0.996898	0.909827		0.953363	-0.151115	0.195674	0.903141	1.01457		0.958855	-0.142827	0.26484
Cotton_D_gene_10040927	QQIEGVDS#A	B9SFC3	B9SFC3_RICCO Structural molecule	Unknown	Unknown	S(8):100.0	124	43	2	1170.52	0.72	76.05	0	0.001	1.06739	1.07984		1.07361	1.06871	1.05936		1.06404	-0.0129311	0.343572	1.01089	0.908782		0.959836	-0.161617	0.157451	0.82964	0.923729		0.876685	-0.292347	0.0534538
Cotton_D_gene_10037038	GAS#ESELTELNR	Q9SB75	CSLC5_ARATH Probable xyloglucan glycosyltransferase 5	Golgi apparatus	Cell wall biogenesis/degradation	S(3):99.1	102	22	2	1529.7	-0.94	106.77	0	0		1.06376		1.06376		0.843503		0.843503	-0.334708			1.22929		1.22929	0.208653			0.797796		0.797796	-0.415081
Cotton_D_gene_10017746	AEDKGT#GK	Q03685	BIP5_TOBAC Luminal-binding protein 5	Endoplasmic reticulum	Unknown	T(6):100.0	120	33	2	1317.68	1.35	37.22	1	0	0.863236	0.825745		0.844491	1.10167	0.860061		0.980865	0.215974	0.380679	0.820585	1.14107		0.98083	0.215921	0.487055	1.30605	1.41185		1.35895	0.686339	0.0116926
Cotton_D_gene_10033625	AAPSGS#PWYGPDR	P27493	CB22_TOBAC Chlorophyll a-b binding protein 21	Chloroplast	Photosynthesis	S(6):99.4	181	55	2	1584.7	-0.1	109.46	0	0	0.677448	0.603384		0.640416	0.882747	0.866188		0.874467	0.449395	0.0252925	1.05408	1.55008		1.30208	1.02427	0.118604	1.05444	1.39591		1.22518	0.935837	0.0788475
	TAT#KAAPSGSPWYGPDR					T(3):99.1	162	39	3	2209.99	0.75	108.82	1	0	0.677448	0.603384		0.640416	0.83547	1.10241		0.96894	0.597398	0.141093	1.18505	1.28208		1.23357	0.945752	0.0104226	1.56444	1.5531		1.55877	1.28333	0.00166003
Cotton_D_gene_10015132	GEGEFS#DDGGK	O64847	U136_ARATH UPF0136 membrane protein At2g26240	Membrane	Unknown	S(6):100.0	128	24	2	1465.61	0.16	72.49	0	0		1.22828		1.22828		0.934349		0.934349	-0.394606			0.717383		0.717383	-0.775824			0.977461		0.977461	-0.329528
Cotton_D_gene_10008583	LAGENQIVS#GAPVASPSAGDDYK	Q9LU41	ACA9_ARATH Calcium-Ion/protein transporting ATPase 9, plasma membrane-type	Membrane	Ion/protein transport	S(9):98.8	96	38	3	2614.27	1.13	125.15	0	0	1.09547	1.13369		1.11458	0.57719	0.872353		0.724772	-0.620902	0.120055	1.2238	1.23023		1.22701	0.138653	0.0284443	0.887944	0.740564		0.814254	-0.452949	0.0586572
Cotton_D_gene_10031222	NQLESLEQS#PSR	B9RXH8	B9RXH8_RICCO Bcr-associated protein, bap	Endoplasmic reticulum	Ion/protein transport	S(9):99.4	238	52	2	1611.75	0.33	105.93	0	0.007	0.835422	0.870459	0.996095	0.900659	1.8341	1.34074	1.17692	1.45059	0.687585	0.053915	1.05269	1.18719	1.4126	1.21749	0.434862	0.0520834	1.15887	1.26439	1.5369	1.32005	0.551544	0.0268492
Cotton_D_gene_10019125	GS#PDQSEVR	Unknown	Unknown	Unknown	Unknown	S(2):100.0	100	27	2	1198.52	2.19	44.08	0	0		1.03438		1.03438		0.971395		0.971395	-0.0906363			1.04246		1.04246	0.0112257			0.932431		0.932431	-0.149697
	QGDEGS#EDGDK					S(6):100.0	65	16	2	1504.6	-0.03	37.91	0	0	1.03568			1.03568	0.83877			0.83877	-0.304231		0.781309			0.781309	-0.406613			0.716268		0.716268	-0.532007
Cotton_D_gene_10035552	SLQS#APPS#FK	Q8H186	Y3545_ARATH Probable receptor-like protein kinase At3g55450	Membrane	Kinase,transferase and hydrolase	S(4):100.0;S(8):100.0	86	38	2	1509.7	-1.07	101.09	0	0	0.87806	0.865516		0.871788	0.82891	1.12133		0.97512	0.161602	0.553302	1.32371	1.11433		1.21902	0.483673	0.0803817	0.715697	0.886989		0.801343	-0.121557	0.498248
Cotton_D_gene_10028996	QPTES#PTQQK	Q8RWY3	ISW2_ARATH Putative chromatin-remodeling complex ATPase chain	Nucleus	DNA/RNA binding	S(5):99.0	127	47	2	1511.74	0.33	53.46	0	0	0.994863	0.962022		0.978442	0.788021	0.912551		0.850286	-0.202539	0.184844	1.09963	0.927342		1.01349	0.0507672	0.728082	0.93314	1.13864		1.03589	0.0823118	0.63634
Cotton_D_gene_10022778	IASQNAET#PLPS#PR	Q9JID1	PDCD4_RAT Programmed cell death protein 4	Cytoplasm	Apoptosis	T(8):100.0;S(12):100.0	207	56	2	1784.81	0.34	93.17	0	0.005	0.988101	0.96423		0.976166	0.64249	1.04832		0.845405	-0.207483	0.585944	0.673354	1.03583		0.854592	-0.19189	0.572199	0.826018	0.928222		0.87712	-0.154352	0.199729
Cotton_D_gene_10023337	LVGGNS#ER	Q9FJX6	FH6_ARATH Formin-like protein 6	Membrane	Cell cytoskeleton	S(6):100.0	83	23	2	1055.5	1.34	60.28	0	0	1.04796			1.04796	0.97905			0.97905	-0.0981292		0.941085			0.941085	-0.155187		1.00881			1.00881	-0.0549292
Cotton_D_gene_10033306	EGLDES#DVECA	A4FV84	MRT4_BOVIN mRNA turnover protein 4 homolog	Nucleus	Unknown	S(6):100.0	120	58	2	1447.54	0.4	105.52	0	0	1.21759	1.15409		1.18584	0.843096	0.622756		0.732926	-0.69417	0.0585151	1.00577	0.836088		0.920929	-0.364748	0.0997436	0.704223	1.07312		0.888672	-0.416187	0.25326
Cotton_D_gene_10031716	TIGT#DQGASPR	Q9C8M9	SRF6_ARATH Protein STRUBBELIG-RECEPTOR FAMILY 6	Membrane	Unknown	T(4):100.0	118	42	2	1326.62	0.97	59.55	0	0	1.15631	1.13886		1.14759	0.958631	0.798727		0.878679	-0.385193	0.078999	0.955746	0.884933		0.920339	-0.318363	0.0247963	0.806574	0.937194		0.871884	-0.396393	0.0526471
Cotton_D_gene_10031135	QSLS#DGSLDTMAR	Q9LQ55	DRP2B_ARATH Dynamin-2B	Cytoplasm	Kinase,transferase and hydrolase	S(4):91.9	61	27	2	1604.71	-0.29	110.98	0	0.006	0.968019	0.935411		0.951715	1.06286	0.676787		0.869823	-0.129807	0.71361	0.877308	1.25542		1.06636	0.164098	0.607128	0.6899	0.94607		0.817985	-0.218455	0.409146
Cotton_D_gene_10022207	LGENFEGS#IGR	Q0WV12	ANL2_ARATH Homeobox-leucine zipper protein ANTHOCYANINLESS 2	Membrane	Transcription	S(8):100.0	150	58	2	1402.65	0.35	117.34	0	0	0.912365	0.863213		0.887789	1.02855	0.796699		0.912624	0.0398046	0.853406	1.05138	1.03205		1.04171	0.230672	0.0281953	0.90126	1.15203		1.02665	0.209649	0.390676
Cotton_D_gene_10015728	AVLLEGGGLQSGS#PK	Q96PB1	CASD1_HUMAN CAS1 domain-containing protein 1	Membrane	Unknown	S(13):98.9	151	48	3	1780.94	-0.51	123.06	0	0	1.14025	1.09594	1.24721	1.16113	1.35434	0.677832	1.56855	1.20024	0.0477905	0.892688	1.57626	1.75584	1.1014	1.47783	0.34795	0.189044	0.870493	1.49441	1.12262	1.16251	0.00170865	0.994472
Cotton_D_gene_10017875	SPS#FSVK	Q8IWF6	F116A_HUMAN Protein FAM116A	Cytoplam	Unknown	S(3):99.1	81	36	2	1119.57	2.77	93.65	0	0.005	0.822638			0.822638	1.01905			1.01905	0.308895		1.05694			1.05694	0.361564		1.21761			1.21761	0.565722
Cotton_D_gene_10004226	NINAGS#PR	A9PAG3	A9PAG3_POPTR Predicted protein	Unknown	Unknown	S(6):100.0	85	25	2	1052.5	0.22	47.67	0	0	1.06255	1.08882		1.07569	1.03644	0.85322		0.94483	-0.187129	0.292964	0.95154	0.895601		0.923571	-0.219962	0.0388746	0.931825	0.766072		0.848948	-0.341507	0.11401
Cotton_D_gene_10038412	LSVT#VGNSESGNTPNR	Q6WWW4	UPL3_ARATH E3 ubiquitin-protein ligase UPL3	Membrane	Protein ubiquitination and modification	T(4):95.2	86	20	2	1855.86	-1.35	96.6	0	0		1.18676		1.18676		1.05896		1.05896	-0.16438			0.872426		0.872426	-0.443924			0.790692		0.790692	-0.58584
Cotton_D_gene_10031351	VGS#EANWALR	P24805	TSJT1_TOBAC Stem-specific protein TSJT1	Unknown	Unknown	S(3):100.0	167	53	2	1326.63	-0.88	125.26	0	0	0.53242	0.655959		0.59419	0.341679	0.672117		0.506898	-0.229228	0.669704	1.12301	1.15304		1.13803	0.937537	0.0133892	0.93504	0.72482		0.82993	0.482067	0.192843
Cotton_D_gene_10003424	QGS#PNLK	B9RYT5	B9RYT5_RICCO Putative uncharacterized protein	Mitochondrion	Unknown	S(3):100.0	79	23	2	1111.58	1.21	54.06	0	0.007	1.01026			1.01026	0.800547			0.800547	-0.335669		0.878577			0.878577	-0.201486			0.868556		0.868556	-0.218036
Cotton_D_gene_10015050	MDLLSGDDFNS#PK	Q68FJ8	TM1L2_XENLA TOM1-like protein 2	Unknown	Ion/protein transport	S(11):98.6	104	57	2	1806.82	-0.93	143.84	0	0	1.23151			1.23151	0.942478			0.942478	-0.385897		0.617287			0.617287	-0.996415		0.90243			0.90243	-0.448541
Cotton_D_gene_10018388	SLSELSIGIS#PR	A9IVV1	A9IVV1_VITVI Putative neutral invertase	Cytoplam	Kinase,transferase and hydrolase	S(10):100.0	156	65	2	1482.77	0.66	147.36	0	0	0.930496	1.01485	1.18845	1.0446	0.953073	0.874201	1.43572	1.08767	0.058286	0.832858	0.714676	1.28327	0.926432	0.974791	-0.0997834	0.721486	1.42509	1.15473	0.702129	1.09398	0.0666416	0.836414
Cotton_D_gene_10031219	TRS#GT#PPSNVEK	Q9C519	WRKY6_ARATH WRKY Transcription factor 6	Nucleus	Sensory/signal transduction	S(3):97.6;T(5):97.6	86	20	3	1720.79	0.54	57.98	1	0		1.07394		1.07394		0.958805		0.958805	-0.163604			1.0127		1.0127	-0.0847065			0.908824		0.908824	-0.240841
Cotton_D_gene_10025494	NLDPEELEDGEFGERES#Q	Q9R1C7	PR40A_MOUSE Pre-mRNA-processing factor 40 homolog A	Nucleus	RNA splicing/processing	S(17):100.0	102	30	3	2316.96	-1.23	142.59	1	0	0.817793			0.817793	1.00901			1.00901	0.303133		1.20934			1.20934	0.564412		0.99375			0.99375	0.281147
Cotton_D_gene_10019966	S#GSWEIATDDVLSNSK	Q9SB58	ZDH19_ARATH Probable S-acyltransferase At4g24630	Membrane	Kinase,transferase and hydrolase	S(1):99.1	126	42	3	2076.97	-1.93	154.44	0	0		1.00043		1.00043		0.943034		0.943034	-0.0852385			0.938078		0.938078	-0.0928404			1.11384		1.11384	0.154922
	QT#PSLQFPR					T(2):100.0	105	31	2	1297.64	-0.18	118.88	0	0.001	0.842348			0.842348	0.983287			0.983287	0.223196		1.22603			1.22603	0.541506		1.04591			1.04591	0.31227
	NIEEIDEDIRS#R					S(11):100.0	85	16	3	1712.8	-0.25	117.55	1	0.001	0.83395	0.829206		0.831578	1.19983	1.21799		1.20891	0.539783	0.000618005	1.06806	1.20931		1.13869	0.453445	0.0490801	1.04825	0.900372		0.974311	0.228531	0.193456
Cotton_D_gene_10010667	YLEEWIGPGS#PR	Q07G10	ALKB8_XENTR Alkylated DNA repair protein alkB homolog 8	Nucleus	Kinase,transferase and hydrolase	S(10):100.0	127	37	2	1627.76	-0.23	161.53	0	0	0.921221	0.910475		0.915848	1.17623	1.15944		1.16783	0.350656	0.00156089	1.04608	0.915307		0.980693	0.0986941	0.427143	0.951255	1.11102		1.03114	0.171057	0.286538
Cotton_D_gene_10021993	S#AENIDFK	Q9FMF5	RPT3_ARATH Root phototropism protein 3	Membrane	Protein ubiquitination and modification	S(1):100.0	205	30	2	1291.62	1.49	99.37	0	0	0.984345	1.01898		1.00166	1.00651	0.991092		0.998801	-0.00412732	0.893861	0.921398	0.901881		0.91164	-0.135861	0.0454572	1.09865	1.08288		1.09076	0.122944	0.0427048
Cotton_D_gene_10017355	SGTGS#PNFQK	Q8RXE7	AGD14_ARATH Probable ADP-ribosylation factor GTPase-activating protein AGD14	Unknown	Energy production/conversion	S(5):100.0	140	42	2	1390.66	1.35	72.55	0	0	0.923936	0.989004		0.95647	1.11077	1.01818		1.06448	0.15435	0.196505	0.921387	0.953854		0.93762	-0.0287156	0.655815	1.1221	1.05692		1.08951	0.187888	0.101835
	S#LGSFGSIDK					S(1):100.0	171	47	2	1378.68	-2.19	128.65	0	0	0.942675	0.920951		0.931813	1.21188	1.19293		1.2024	0.367811	0.00282544	0.97421	1.0084		0.991305	0.0892885	0.098993	0.961425	0.958069		0.959747	0.0426137	0.126169
Cotton_D_gene_10033308	NNGNAGVS#DPEDDS#EEDKRE	Q28EW0	TM87A_XENTR Transmembrane protein 87A	Membrane	Unknown	S(8):100.0;S(14):100.0	65	28	3	2625.02	-1.25	73.45	2	0	0.910511		0.765014	0.837762	1.71407		1.78523	1.74965	1.06245	0.00779483	1.13189		1.37334	1.25262	0.58033	0.09865	0.64382		1.18771	0.915765	0.128436	0.807725
Cotton_D_gene_10018975	FDHPPPGEVMSVTGVQGTSTTMS#G	Q941Q3	C3H37_ARATH Zinc finger CCCH domain-containing protein 37	Nucleus	Cell cycle,division and differentiation	S(23):94.5	54	14	3	2659.15	-1.3	131.36	0	0	1.3259	1.26598		1.29594	0.59365	0.58689		0.59027	-1.13455	0.00182048	1.09906	0.724123		0.911594	-0.507536	0.180213	1.30655		0.85448	1.08051	-0.262281	0.444487
Cotton_D_gene_10022731	FSPEFS#GEDR	Q9BYB0	SHAN3_HUMAN SH3 and multiple ankyrin repeat domains protein 3	Membrane	Unknown	S(6):100.0	155	32	2	1394.57	0.17	111.86	0	0		0.973343		0.973343		0.94854		0.94854	-0.0372397			1.10484		1.10484	0.182817			0.985388		0.985388	0.0177436
Cotton_D_gene_10037984	TSS#WENDWK	B9IEU8	B9IEU8_POPTR Predicted protein	Unknown	Unknown	S(3):99.5	151	46	2	1520.67	1.24	126.13	0	0	0.912365	0.863213		0.887789	1.02855	0.951699		0.990124	0.157393	0.154037	1.05138	1.11205		1.08171	0.285032	0.0382207	1.07466	1.15203		1.11335	0.326612	0.0388944
Cotton_D_gene_10019102	TTLAHEEAPAES#DQEDLDR	Q67XL4	Y3544_ARATH Uncharacterized CRM domain-containing protein At3g25440	Chloroplast	Lipid biosynthetic/metabolic process	S(12):100.0	203	63	3	2351.02	0.71	100.76	0	0	1.24503	1.18005		1.21254	0.879846	0.891685		0.885765	-0.453036	0.0100599	0.807797	0.802875		0.805336	-0.312337	0.00634181	0.988957	0.990329		0.989643	-0.293052	0.0206016
	EADDVFS#D					S(7):100.0	90	23	2	1121.42	0.89	100.99	0	0	1.06324	0.976173		1.01971	0.86576	0.938807		0.902284	-0.176501	0.174762	0.99408	1.01008		1.00208	-0.0251563	0.728952	1.02044	1.08366		1.05205	0.0450493	0.608778
Cotton_D_gene_10021561	AGSLDS#PK	Q3B7M6	NEDD1_BOVIN Protein NEDD1	Cytoplasm	Cell cycle,division and differentiation	S(6):100.0	94	10	2	1142.57	0.25	59.8	0	0.006	1.23568			1.23568	1.37012			1.37012	0.148997		1.51837			1.51837	0.297218			1.3638		1.3638	0.142327
Cotton_D_gene_10005876	DDS#LIEAR	Q9D8X2	CC124_MOUSE Coiled-coil domain-containing protein 124	Unknown	Unknown	S(3):100.0	111	40	2	1142.52	0.45	87.57	0	0	1.01427	0.920669		0.967469	1.09093	1.05388		1.07241	0.148562	0.172437	0.917042	0.951571		0.934306	-0.0503203	0.57457	0.999801	1.14125		1.07053	0.146031	0.348282
Cotton_D_gene_10040669	AGSSTTLLS#PPS#SPR	Q9HDY3	YK17_SCHPO Membrane protein PB1A10.07c	Membrane	Lipid biosynthetic/metabolic process	S(9):100.0;S(12):99.3	213	56	2	1761.79	-1.32	105.2	0	0	0.95412	1.10094		1.02753	0.95633	0.913963		0.935146	-0.135916	0.350157	1.08505	1.04054		1.06279	0.0486828	0.690851	0.986568	0.890071		0.938319	-0.131029	0.416718
Cotton_D_gene_10008713	ESEQATESSDIASES#FR	Q9M1Q9	AB21B_ARATH ABC Ion/protein transporter B family member 21	Membrane	Ion/protein transport	S(15):99.1	166	50	2	2096.87	-1.45	104.87	0	0	0.573107	0.729097	0.739354	0.680519	1.96914	1.74493	2.2961	2.00339	1.55773	0.00143247	1.33611	1.12517	1.08667	1.18265	0.797315	0.00600015	1.06694	0.844486	0.757522	0.889649	0.3866	0.121514
Cotton_D_gene_10015329	EGGLLS#DSEK	O13282	TAF5_SCHPO Transcription initiation factor TFIID subunit 5	Nucleus	Transcription	S(6):100.0	116	43	2	1402.67	1.84	94.97	0	0	0.964229	0.98065		0.97244	0.992892	1.10313		1.04801	0.107973	0.307879	1.12238	0.979328		1.05085	0.111882	0.389832	0.950062	0.978774		0.964418	-0.0119499	0.67558
Cotton_D_gene_10025013	EIS#DDEDEEEK	P36181	HSP80_SOLLC Heat shock cognate protein 80	Cytoplasm	Biotic/abiotic stress response	S(3):100.0	189	60	2	1705.69	-0.61	78.23	0	0	0.616469	0.755142	0.68212	0.684577	1.3143	1.82804	1.9778	1.70671	1.31794	0.00754744	1.34668	1.2838	1.48676	1.37241	1.00343	0.000675196	1.16248	1.32034	1.09699	1.19327	0.801637	0.00277997
Cotton_D_gene_10028303	SGPQTPASNLGS#PGNNLTPAGPCR	O35261	E2F3_MOUSE Transcription factor E2F3	Nucleus	Cell cycle,division and differentiation	S(12):97.3	119	37	3	2574.19	-0.07	113.03	0	0		1.19318		1.19318		0.817812		0.817812	-0.544971			0.8809		0.8809	-0.437762			0.960625		0.960625	-0.312766
Cotton_D_gene_10040219	GAGVTDLET#EDEDGFPVSASQK	P54397	FKB39_DROME 39 kDa FK506-binding nuclear protein	Nucleus	Protein biosynthesis,processing and folding	T(9):100.0	208	41	3	2620.2	2.11	132.1	0	0	1.32507	1.25696		1.29102	0.862935	0.947238		0.905087	-0.512378	0.0191513	0.684571	0.983983		0.834277	-0.629907	0.0968563	0.997549	0.918888		0.958219	-0.430079	0.0235775
Cotton_D_gene_10007228	LAPEGS#NQR	Q86YJ7	AN13B_HUMAN Ankyrin repeat domain-containing protein 13B	Unknown	Unknown	S(6):100.0	68	18	2	1195.56	1.4	57.13	0	0	0.79658			0.79658	0.803749			0.803749	0.0129262			0.867476		0.867476	0.123004			0.862696		0.862696	0.115033
Cotton_D_gene_10006865	DFPGGLT#PMLGDR	O43290	SNUT1_HUMAN U4/U6.U5 tri-snRNP-associated protein 1	Nucleus	RNA splicing/processing	T(7):100.0	58	25	2	1615.73	-1.72	137.87	0	0.001	1.11423			1.11423	1.11884			1.11884	0.00595667		0.848366			0.848366	-0.393288		0.889339			0.889339	-0.325242
Cotton_D_gene_10038462	FNNLS#LK	Q38873	CDPK7_ARATH Calcium-dependent protein kinase 7	Membrane	Sensory/signal transduction	S(5):100.0	104	23	2	1203.64	-0.89	118.99	0	0.004	0.653246	0.639824		0.646535	1.22549	0.975284		1.10039	0.767211	0.0684667	1.28115	1.08891		1.18503	0.874123	0.0305568	0.98561	1.14529		1.06545	0.720663	0.0346881
Cotton_D_gene_10024978	S#APFADFVPTDGNR	Q8LBL1	KCO1_ARATH Calcium-activated outward-rectifying potassium channel 1	Membrane	Ion/protein transport	S(1):100.0	119	39	2	1717.77	-2.33	152.23	0	0.001	1.0458			1.0458	0.780918			0.780918	-0.421364		1.03639			1.03639	-0.01304		1.07219			1.07219	0.0359536
Cotton_D_gene_10032085	VEEKEESDDDMGFS#LFD	P41099	RLA2_PARAR 60S acidic ribosomal protein P2	Ribosome	Translation	S(14):98.1	90	44	2	2375.98	1.43	157.59	1	0	1.20311	1.19933		1.20122	0.9489	1.00833		0.978615	-0.295687	0.0174248	0.925922	0.900985		0.913454	-0.395097	0.00191498	0.868808	0.88807		0.878439	-0.451486	0.000923285
Cotton_D_gene_10012418	AFYSQAS#DLGIQMAR	Q3UJB9	EDC4_MOUSE Enhancer of mRNA-decapping protein 4	Nucleus	RNA splicing/processing	S(7):99.1	133	51	3	1897.86	-0.11	131.97	0	0	0.82905	0.806384		0.817717	1.66502	2.38491		2.02497	1.30822	0.0786316	1.77579	1.27871		1.52725	0.901264	0.104105	1.13587	0.95199		1.04393	0.352351	0.134642
Cotton_D_gene_10022330	EKGDDS#DS#EEER	Q7X923	SPT16_ORYSJ FACT complex subunit SPT16	Nucleus	DNA repair,replication and modification	S(6):100.0;S(8):100.0	139	47	2	1843.69	-0.57	47.09	1	0.003	0.801312		0.656176	0.728744	1.23223		1.23375	1.23299	0.758677	0.0200913	1.26711		1.27091	1.26901	0.800219	0.0175793	0.761695		0.871879	0.816787	0.164548	0.435831
Cotton_D_gene_10000563	EVTDS#PGK	B9RGC7	B9RGC7_RICCO Putative uncharacterized protein	Unknown	Unknown	S(5):98.9	93	26	2	1200.58	0.55	52.04	0	0		0.805885		0.805885		1.0826		1.0826	0.425854			1.30934		1.30934	0.700194			0.943193		0.943193	0.226979
Cotton_D_gene_10031804	VSGIDS#NESPK	P59278	Y1745_ARATH Uncharacterized protein At1g51745	Unknown	Unknown	S(6):98.7	98	40	2	1500.72	0.32	75.16	0	0		1.24366		1.24366		0.867904		0.867904	-0.518985			0.85072		0.85072	-0.547836			0.870906		0.870906	-0.514003
Cotton_D_gene_10003086	YSVDLS#PVK	Q38953	DHX8_ARATH Probable pre-mRNA-splicing factor ATP-dependent RNA helicase	Nucleus	RNA splicing/processing	S(6):100.0	152	42	2	1375.71	-0.48	122.65	0	0	0.692648	0.72322		0.707934	0.90987	1.08134		0.995605	0.491959	0.080707	1.22493	1.10677		1.16585	0.719695	0.0173008	1.2615	0.90785		1.08468	0.615576	0.167787
Cotton_D_gene_10012702	QTGGAYLEPNAGT#FK	Q99385	VCX1_YEAST Vacuolar calcium ion Ion/protein transporter	Vacuole	Ion/protein transport	T(13):100.0	157	49	3	1921.93	-0.99	115.8	0	0	0.935414	0.880942		0.908178	0.947847	1.02761		0.987729	0.121139	0.241273	1.1978	1.21381		1.20581	0.40895	0.00897528	0.955232	0.962003		0.958618	0.0779802	0.207485
Cotton_D_gene_10023917	ANTS#VSDLGK	Q56WD9	THIK2_ARATH 3-ketoacyl-CoA thiolase 2, peroxisomal	Chloroplast	Lipid biosynthetic/metabolic process	S(4):98.4	110	32	2	1359.68	-0.55	80.84	0	0	1.07812	0.934227		1.00617	0.818072	0.91225		0.865161	-0.217839	0.242698	0.999087	1.1147		1.05689	0.0709509	0.637791	1.02966	1.06652		1.04809	0.0588835	0.629347
Cotton_D_gene_10009139	FMQCDNLENANS#PSR	Q8C735	LIN9_MOUSE Protein lin-9 homolog	Nucleus	DNA repair,replication and modification	S(12):99.3	110	30	2	2006.82	1.32	111.02	0	0		1.31958		1.31958		0.571316		0.571316	-1.20772			0.785567		0.785567	-0.748273			1.04689		1.04689	-0.333969
	KAET#PS#PVINSER					T(4):100.0;S(6):100.0	84	21	3	1875.89	0.35	76.32	1	0	1.14297	1.11701		1.12999	0.922271	0.932948		0.927609	-0.284721	0.00477491	0.953603	0.909606		0.931604	-0.27852	0.0161758	0.884174	0.963649		0.923911	-0.290483	0.0387721
Cotton_D_gene_10029728	ERPS#NES#IGD	Q6R2K3	SRF3_ARATH Protein STRUBBELIG-RECEPTOR FAMILY 3	Membrane	Circadian rhythm	S(4):100.0;S(7):100.0	59	18	2	1407.53	0.03	67.13	0	0.004	1.06711			1.06711	1.09571			1.09571	0.0381571		0.907123			0.907123	-0.234339		0.922859			0.922859	-0.209527
Cotton_D_gene_10010692	GLS#DDERS#DHGVPVGYR	B9SJW8	B9SJW8_RICCO ATP binding protein, putative	Unknown	Unknown	S(3):100.0;S(8):100.0	99	28	3	2162.9	0.05	100.5	1	0	0.954308	0.99767		0.975989	1.07069	0.999713		1.0352	0.0849748	0.290505	1.00251	0.976256		0.989383	0.0196642	0.649962	1.02465	1.03554		1.03009	0.0778406	0.136582
Cotton_D_gene_10010570	SQT#GDFDHNR	Q9M9M4	CSLD3_ARATH Cellulose synthase-like protein D3	Golgi apparatus	Cell wall biogenesis/degradation	T(3):100.0	164	31	2	1400.57	-1.44	53.54	0	0		0.974995		0.974995		1.08457		1.08457	0.153656			1.00886		1.00886	0.0492593			0.972695		0.972695	-0.00340732
Cotton_D_gene_10000308	VVYVAPPRPPS#PVREGS#EEGS#S#PR	O60119	YH75_SCHPO Vesicle-associated membrane protein-associated protein C16G5.05c	Endoplasmic reticulum	Lipid biosynthetic/metabolic process	S(11):75.0;S(17):75.0;S(21):75.0;S(22):75.0	91	20	3	2933.32	1.75	120.47	1	0	1.21471	1.16374		1.18922	0.691225	0.702981		0.697103	-0.770578	0.00281254	0.60827	0.830191		0.71923	-0.725496	0.0539717	0.56948	0.569144		0.569312	-1.06273	0.00168588
Cotton_D_gene_10007414	QLS#NSSTQR	Q10354	YDB1_SCHPO Uncharacterized Ion/protein transporter C22E12.01	Golgi apparatus	Ion/protein transport	S(3):100.0	96	20	2	1244.58	0.26	52.76	0	0.007	0.743888	0.791448		0.767668	1.18551	1.10876		1.14714	0.579481	0.0138606	1.11022	0.98715		1.04868	0.450027	0.0509358	1.159	0.9121		1.03555	0.431843	0.166812
Cotton_D_gene_10026495	SQLS#FTR	Q8H102	BH128_ARATH Transcription factor bHLH128	Nucleus	Transcription	S(4):99.2	70	21	2	1062.51	1.28	93.39	0	0	0.936877	0.81102		0.873949	1.05816	1.05406		1.05611	0.27314	0.101586	1.18706	0.996902		1.09198	0.321328	0.195984	0.877906	1.27115		1.07453	0.298083	0.433745
Cotton_D_gene_10004801	SQPEQS#PQRPEQR	O60885	BRD4_HUMAN Bromodomain-containing protein 4	Nucleus	Unknown	S(6):100.0	71	2	3	1790.83	0.54	47.85	0	0	1.44712	1.39823		1.42267	0.989026	0.799		0.894013	-0.670238	0.0327559	0.665298	0.668248		0.666773	-1.09334	0.00104796	0.673756	1.1063		0.890028	-0.676683	0.134171
Cotton_D_gene_10019435	TAAS#SDESVDR	P17067	CAHC_PEA Carbonic anhydrase	Chloroplast	Photosynthesis	S(4):99.4	93	43	2	1361.57	-1.83	49.6	0	0	0.828931	0.792315	0.787886	0.803044	0.893166	0.794161	1.06272	0.916682	0.190943	0.226024	1.10727	1.07129	0.833977	1.00418	0.322466	0.0811781		1.02726	1.23801	1.13264	0.496132	0.0261891
Cotton_D_gene_10032101	IPTIQS#CPPT#PK	B9SCM4	B9SCM4_RICCO Putative uncharacterized protein	Unknown	Unknown	S(6):100.0;T(10):100.0	146	23	3	1786.85	0.23	108.89	0	0	1.08931	1.08691		1.08811	0.890946	0.888332		0.889639	-0.290532	7.9914e-05	0.991197	0.977861		0.984529	-0.144319	0.00425106	0.975175	0.957644		0.96641	-0.171118	0.00524332
Cotton_D_gene_10002589	AITSPEPNS#PER	Q3EAL9	Q3EAL9_ARATH Putative uncharacterized protein At3g51620.2	Unknown	Unknown	S(9):100.0	93	26	2	1601.67	0.44	70.73	0	0	1.17454	1.15368		1.16411	0.67253	1.32197		0.99725	-0.2232	0.658648	0.66259	1.12155		0.892069	-0.384001	0.35798	0.63241	0.560475		0.596442	-0.964772	0.00432389
Cotton_D_gene_10019889	DVS#DNEEDDR	Q99614	TTC1_HUMAN Tetratricopeptide repeat protein 1	Peroxisome	Protein biosynthesis,processing and folding	S(3):100.0	158	50	2	1417.52	0.43	57.95	0	0	1.13794	1.14243	1.09426	1.12488	1.09683	1.04762	1.02923	1.05789	-0.0885727	0.0575139	0.799461	0.895668	0.853484	0.849538	-0.405017	0.000978855	0.924076	0.885883	0.95278	0.920913	-0.28863	0.00117835
Cotton_D_gene_10010773	ADTPQPTGSAPAS#N	B9RV64	B9RV64_RICCO Nucleosome-binding protein	Nucleus	DNA/RNA binding	S(13):100.0	188	49	2	1537.67	0.53	64.63	0	0	1.19614	1.27803	1.24925	1.24114	0.854745	0.952368	0.902699	0.903271	-0.458436	0.000798632	0.868418	0.814477	0.814724	0.83254	-0.576075	0.000167198	0.996275	0.959757	0.973102	0.976378	-0.346154	0.000543674
	EKDTS#IETQVQDGGK					S(5):99.0	173	51	3	2147.06	0.59	97.63	1	0	1.12384	0.876662	1.23549	1.07866	0.495497	1.24313	0.905208	0.881278	-0.291576	0.458336	1.15629	0.983199	0.8119	0.983796	-0.132814	0.549545	1.22571	0.919138	0.941121	1.02866	-0.0684845	0.747342
Cotton_D_gene_10027821	IESMNS#LEK	Q9S814	EIN2_ARATH Ethylene-insensitive protein 2	Membrane	Sensory/signal transduction	S(6):100.0	113	49	2	1418.68	-0.06	111.08	0	0	0.745152	0.76598		0.755566	1.17273	0.83577		1.00425	0.410489	0.278591	1.00932	1.16555		1.08744	0.525299	0.0520266	1.11359	1.30161		1.2076	0.676514	0.0411026
Cotton_D_gene_10003177	MNEIPNLQGT#VPVNVVDCNDGIAK	Q4TZS6	Q4TZS6_GOSHI Fb17 (Fragment)	Unknown	Unknown	T(10):100.0	59	7	4	2981.44	-0.04	135.22	0	0		1.2222		1.2222	1.3212			1.3212	0.112367			1.42264		1.42264	0.219091			1.23076		1.23076	0.0100637
Cotton_D_gene_10039754	LSLSAS#QNGSR	Q99K43	PRC1_MOUSE Protein regulator of cytokinesis 1	Nucleus	Cell cycle,division and differentiation	S(6):97.5	92	40	2	1343.64	-0.63	96.71	0	0	1.15951	1.11079	1.17339	1.1479	0.726602	0.911414	1.06008	0.899365	-0.352014	0.064791	0.786731	0.934508	0.888257	0.869832	-0.400184	0.0042787	1.46935	1.19951	0.989583	1.21948	0.0872745	0.636405
	EDAAS#HVS#GTDR					S(5):99.1;S(8):99.1	100	54	2	1468.62	-0.21	48.62	0	0.007	1.20049	1.10546	1.17909	1.16168	0.54325	0.817884	1.22428	0.861805	-0.43078	0.207972	0.788472	0.981639	0.438542	0.736218	-0.658008	0.0579415	0.60196	0.621336	0.78264	0.668645	-0.7969	0.00153658
Cotton_D_gene_10026907	AVS#ETDLR	B9HAJ3	B9HAJ3_POPTR Predicted protein	Unknown	Unknown	S(3):98.5	74	23	2	1114.53	0.5	79.49	0	0		0.921892		0.921892		1.12018		1.12018	0.281061			1.00292		1.00292	0.121537			1.03582		1.03582	0.168104
Cotton_D_gene_10001439	HES#FNVGSSSLGVPR	B9SY96	B9SY96_RICCO Putative uncharacterized protein	Unknown	Unknown	S(3):100.0	148	52	3	1796.84	-0.45	122.62	0	0	0.986969	0.959573		0.973271	0.905327	0.975251		0.940289	-0.0497373	0.47239	1.0629	1.07217		1.06753	0.13337	0.0227348	1.03698	0.990796		1.01389	0.0589848	0.269494
	QSS#EVSESK					S(3):98.8	106	36	2	1348.62	-0.28	49.89	0	0	0.862869	0.835857		0.849363	1.04966	1.12829		1.08898	0.358518	0.0288045	1.26337	1.18879		1.22608	0.5296	0.0109028	0.924864	0.980531		0.952697	0.165637	0.0791399
	S#VEDIDLAFK					S(1):100.0	152	43	2	1504.75	0.04	150.15	0	0		0.943282		0.943282		1.32278		1.32278	0.487812			0.840958		0.840958	-0.165655			1.0057		1.0057	0.092439
Cotton_D_gene_10036002	KLDDSSDS#PAPVVGK	Q9LD90	DKC1_ARATH H/ACA ribonucleoprotein complex subunit 4	Nucleus	RNA splicing/processing	S(8):98.1	130	30	3	2027.04	1.29	87.94	1	0	1.08903	1.0732		1.08112	0.905131	1.13482		1.01998	-0.0839855	0.648425	0.930594	0.968011		0.949302	-0.18758	0.0229366	1.0131	0.817136		0.915118	-0.24049	0.233344
Cotton_D_gene_10011522	SASGGVSNALAS#PSNR	B9IBS2	B9IBS2_POPTR Predicted protein	Unknown	DNA/RNA binding	S(12):98.9	191	61	2	1698.79	-2.61	81.92	0	0		1.14243		1.14243		0.970456		0.970456	-0.235371			0.932774		0.932774	-0.292506			0.87032		0.87032	-0.392488
Cotton_D_gene_10012050	IASQNVETALPS#PR	Q98TX3	PDCD4_CHICK Programmed cell death protein 4	Cytoplasm	Apoptosis	S(12):100.0	236	70	2	1706.86	0.64	118.67	0	0	0.969561	0.9844	0.969072	0.974344	1.24126	1.027	1.11139	1.12655	0.209408	0.071622	0.959562	1.12157	1.00956	1.03023	0.0804638	0.310408	0.961363	0.889307	1.01107	0.953913	-0.0305735	0.597778
	LSSS#PKS#PTSLLSDHQLK					S(4):95.9;S(7):95.9	150	45	3	2517.27	0.46	132.96	1	0	1.06682			1.06682	1.01124			1.01124	-0.0771913		0.942417			0.942417	-0.178879		0.913302			0.913302	-0.224153
Cotton_D_gene_10015314	NSIS#ETMNNNK	P48000	KNAT3_ARATH Homeobox protein knotted-1-like 3	Nucleus	Sensory/signal transduction	S(4):99.2	132	58	2	1619.74	1.45	86.92	0	0	1.23646	1.09421		1.16534	0.955844	1.06568		1.01076	-0.205301	0.227543	0.750808	0.826888		0.788848	-0.562926	0.0429625	0.921	0.970189		0.945595	-0.301451	0.100007
Cotton_D_gene_10013308	ASSDLGS#TK	Q43847	SSY2_SOLTU Granule-bound starch synthase 2	Chloroplast	Carbohydrate biosynthesis/metabolism	S(7):98.2	55	15	2	1233.6	0.16	56.44	0	0	0.77655			0.77655	0.849546			0.849546	0.129613			0.800623		0.800623	0.0440443		0.835568			0.835568	0.105678
Cotton_D_gene_10011944	NVVWS#IAMDK	B9SHU8	B9SHU8_RICCO Putative uncharacterized protein	Unknown	Unknown	S(5):100.0	71	7	2	1546.76	0.26	95.2	0	0	1.23658			1.23658	1.37755			1.37755	0.155749			1.19825		1.19825	-0.0454314			1.50615		1.50615	0.284514
Cotton_D_gene_10027801	NLPGNPDPDAEVIALS#PK	Q700D2	JKD_ARATH Zinc finger protein JACKDAW	Nucleus	Transcription	S(16):100.0	263	65	3	2215.13	0.37	137.7	0	0	1.43213	1.11536	1.20432	1.2506	0.956571	0.668648	0.885336	0.836852	-0.57958	0.03193	0.632243	1.02709	0.941411	0.866915	-0.528662	0.0657148	0.841631	1.17288	0.896837	0.970449	-0.365899	0.11459
Cotton_D_gene_10034411	SNS#QGNVK	Q6BTZ4	VAC8_DEBHA Vacuolar protein 8	Vacuole	Unknown	S(3):100.0	123	45	2	1201.58	1.87	40.7	0	0	0.815574	0.831495	0.827166	0.824745	1.15261	1.21049	0.986465	1.11652	0.436991	0.0123021	0.939548	0.957922	1.0831	0.993523	0.268606	0.020446	1.13001	1.02529	1.10678	1.08736	0.39881	0.00121642
Cotton_D_gene_10012778	NLGPAEEINLQS#PK	B9SPP2	B9SPP2_RICCO Putative uncharacterized protein	Unknown	Unknown	S(12):100.0	243	74	2	1877.97	2.25	125.06	0	0	1.25226	1.31014	1.04463	1.20234	0.801503	0.813528	0.896273	0.837101	-0.522375	0.0131561	0.966271	0.951843	0.914463	0.944192	-0.348696	0.0346667	0.998611	0.900671	1.07993	0.993071	-0.275881	0.0943396
	EENHGAINEEENNT#VGS#GDENATR					T(14):98.4;S(17):98.4	88	95	3	2810.16	-0.03	81.95	0	0	0.970711	1.08278	0.816499	0.956663	4.62072	4.01393	1.77012	3.46826	1.85813	0.0447588	0.301531	1.31441	0.9303	0.848747	-0.172677	0.741451	0.508242	0.77469		0.641466	-0.576639	0.110906
	DGTVQVGS#QIEDK					S(8):100.0	144	52	2	1743.84	2.39	98.46	0		1.19025	1.12168		1.15596	0.930762	0.848361		0.889562	-0.377931	0.0381775	0.899586	1.01292		0.956253	-0.273633	0.094629	0.881996	0.914944		0.89847	-0.363555	0.0211324
Cotton_D_gene_10011571	IQQQADDEENEKAS#G	B9SQC7	B9SQC7_RICCO Transcription factor, putative	Unknown	DNA/RNA binding	S(14):100.0	51	17	3	2029.9	1.37	75.9	1	0.007	0.981308	1.1148		1.04805	0.98269	1.10063		1.04166	-0.0088286	0.949302	0.88235	0.55015		0.71625	-0.549178	0.204977	0.562431	0.64587		0.604151	-0.794733	0.0300322
Cotton_D_gene_10040571	STVS#VLS#ER	Q9SF32	IQD1_ARATH Protein IQ-DOMAIN 1	Nucleus	Unknown	S(4):100.0;S(7):100.0	71	16	2	1281.56	-0.77	93.8	0	0	1.44563			1.44563		1.11025		1.11025	-0.380822		1.15506			1.15506	-0.323733			1.41094		1.41094	-0.0350469
	SS#FGGDISK					S(2):98.9	94	42	2	1265.61	2.7	91.48	0	0		1.0526		1.0526		0.987523		0.987523	-0.092071			0.968851		0.968851	-0.119611			0.96456		0.96456	-0.126014
Cotton_D_gene_10009433	IAS#EGDNFGK	P87121	TAF2_SCHPO Transcription initiation factor TFIID subunit 2	Cytoplasm	Transcription	S(3):100.0	154	49	2	1405.66	2.17	97.5	0	0	1.33484	1.32601		1.33042	1.03909	0.786321		0.908592	-0.550183	0.0807097	0.621378	0.630001		0.62569	-1.08837	7.66671e-05	0.978807	0.65955		0.819179	-0.699637	0.0852707
	ITAS#IGS#AK					S(4):100.0;S(7):100.0	69	43	2	1295.63	1.02	92.71	0	0	1.19584			1.19584	1.04693			1.04693	-0.191859		0.781559			0.781559	-0.613598		0.883453			0.883453	-0.436799
Cotton_D_gene_10038057	NDS#LNCSSK	A2Q1V6	ATG4_MEDTR Cysteine protease ATG4	Cytoplasm	Endocytosis	S(3):100.0	146	37	2	1392.61	-1.16	54.38	0	0		0.880832		0.880832		1.08283		1.08283	0.297868			1.08535		1.08535	0.301222			1.048		1.048	0.2507
Cotton_D_gene_10009875	FCEEEDAS#H	Q39732	GCSH_FLAAN Glycine cleavage system H protein	Mitochondrion	Amino acid metabolic process	S(8):100.0	144	46	2	1347.47	-0.31	81.01	0	0.001	1.1066	0.92413	0.9474	0.99271	1.13408	1.0108	1.13741	1.0941	0.140296	0.225813	0.725752	0.896141	0.764987	0.795627	-0.319281	0.0628548	1.00137	1.17099	1.1058	1.09272	0.13848	0.256882
Cotton_D_gene_10005936	SLS#ISALGNR	Q8T1P1	Y3453_DICDI Uncharacterized protein DDB_G0273453/DDB_G0273565	Unknown	Unknown	S(3):100.0	125	39	2	1241.64	-0.82	122.91	0	0	1.07348	1.01903		1.04625	0.921398	0.906968		0.914183	-0.19468	0.0425926	0.874825	0.992151		0.933488	-0.164531	0.223339	1.08048	1.05796		1.06922	0.0313242	0.517287
Cotton_D_gene_10037567	S#PNYNTEGNQK	Q41328	PTI1_SOLLC Pto-interacting protein 1	Unknown	Biotic/abiotic stress response	S(1):100.0	194	69	2	1619.73	0.68	59.32	0	0	0.878355	0.97394	0.945843	0.932713	1.08268	0.995556	0.982651	1.0203	0.129483	0.107309	1.02215	0.845509	0.938048	0.935236	0.00389724	0.967592	1.05136	1.17418	1.09792	1.10782	0.248219	0.0185558
Cotton_D_gene_10031922	APS#PANNPLLGGLPK	Q00808	HETE1_PODAN Vegetative incompatibility protein HET-E-1	Unknown	Unknown	S(3):100.0	88	28	3	1813.98	-1.56	146.83	0	0		0.895217		0.895217		0.880118		0.880118	-0.0245405			1.15973		1.15973	0.37348			1.1089		1.1089	0.30882
Cotton_D_gene_10023266	SS#PSSLSVFTEAIK	Q9LIG0	Y3136_ARATH Clavaminate synthase-like protein At3g21360	Nucleus	Oxidation reduction Reactions	S(2):99.7	238	80	2	1820.93	1.24	158.44	0	0	1.1387	1.15493		1.14681	1.01277	0.744582		0.878676	-0.384229	0.184051	0.697735	0.84425		0.770992	-0.572844	0.0363766	1.08337	1.17609		1.12973	-0.0216547	0.751374
Cotton_D_gene_10009449	S#YGDLNDSLR	Q8S9J8	CAP1_ARATH Probable clathrin assembly protein At4g32285	Membrane	Endocytosis	S(1):100.0	134	36	2	1363.6	0.05	109	0	0		0.871264		0.871264		1.11624		1.11624	0.357465			1.16439		1.16439	0.418393			0.957776		0.957776	0.136578
Cotton_D_gene_10005390	SS#EGDLVSLVEK	Q9ZQB9	CSLCC_ARATH Probable xyloglucan glycosyltransferase 12	Golgi apparatus	Cell wall biogenesis/degradation	S(2):99.4	113	44	2	1630.82	3.64	145.65	0	0	0.769008	1.00167		0.885339	1.12165	1.00594		1.0638	0.264918	0.303282	1.16091	1.16767		1.16429	0.395149	0.138738	1.11862	0.831993		0.975306	0.139626	0.674162
Cotton_D_gene_10032618	EGSEEGLS#PR	O60119	YH75_SCHPO Vesicle-associated membrane protein-associated protein C16G5.05c	Endoplasmic reticulum	Lipid biosynthetic/metabolic process	S(8):100.0	146	15	2	1364.53	-0.19	71.08	0	0	1.08904	1.08065		1.08485	0.970452	1.05371		1.01208	-0.100164	0.224145	0.907017	1.00133		0.954174	-0.185165	0.110021	0.984209	0.831482		0.907846	-0.25697	0.146698
	VIYVAAPRPPS#PVR					S(11):100.0	94	28	3	1745.96	1.85	124.66	0	0	0.970974	0.950724		0.960849	1.08182	1.09415		1.08798	0.179277	0.00858205	1.00029	0.911647		0.955968	-0.00734664	0.92431	0.990091	1.09537		1.04273	0.117985	0.266203
Cotton_D_gene_10037997	LSVDT#DDQR	B9S2D8	B9S2D8_RICCO Putative uncharacterized protein	Unknown	Unknown	T(5):100.0	138	39	2	1272.56	0.31	74.25	0	0	1.07695	1.10124		1.08909	1.09006	0.986525		1.03829	-0.0689169	0.440196	0.857527	0.836522		0.847025	-0.362654	0.0043707	0.960658	1.01209		0.986374	-0.142923	0.0688328
Cotton_D_gene_10030570	VWS#SENNTK	Q2MHE4	HT1_ARATH Serine/threonine-protein kinase HT1	Unknown	Kinase,transferase and hydrolase	S(3):99.5	133	54	2	1432.67	0.5	90.03	0	0	0.891767	0.794442		0.843105	1.13822	1.08391		1.11106	0.39816	0.0406317	1.05425	1.15715		1.1057	0.391177	0.0656484	0.992016	1.11129		1.05165	0.318875	0.113496
Cotton_D_gene_10038481	S#EVDPSELADSQEVPEAK	O81644	VILI2_ARATH Villin-2	Cytoplasm	Cell cytoskeleton	S(1):100.0	171	42	3	2298.06	-0.07	124.25	0	0	0.629224	0.780604	0.78449	0.731439	1.6849	1.8899	1.98676	1.85385	1.34172	0.000396904	1.32154	0.889089	0.941534	1.05072	0.52257	0.0932785	1.42964	1.06389	0.93234	1.14196	0.642698	0.0594424
	KQS#PDAS#PIK					S(3):100.0;S(7):100.0	73	29	3	1662.82	1.04	63.82	1	0	0.982821	1.03778		1.0103	1.01376	0.973079		0.99342	-0.0243095	0.670371	1.06785	1.04194		1.0549	0.0623149	0.279851	0.958944	0.926181		0.942562	-0.100124	0.168429
Cotton_D_gene_10017498	QAEDGDS#PAK	Q96I24	FUBP3_HUMAN Far upstream element-binding protein 3	Nucleus	Transcription	S(7):100.0	155	56	2	1385.62	0.33	47.66	0	0	1.28251	1.09187	1.27928	1.21789	0.802297	0.851909	0.953872	0.869359	-0.486355	0.0107079	0.913634	1.11491	0.955736	0.99476	-0.291959	0.0641025	0.908138	0.906546	0.90139	0.905358	-0.42782	0.00772267
Cotton_D_gene_10017740	GDLS#PEELK	Q43468	STIP_SOYBN Heat shock protein STI	Unknown	Biotic/abiotic stress response	S(4):100.0	139	47	2	1355.67	1.18	105.74	0	0	1.13416	1.10726		1.12071	0.903356	0.951174		0.927265	-0.273359	0.0195232	0.910893	0.874236		0.892564	-0.328385	0.00978406	0.950747	1.00022		0.975484	-0.200224	0.0355949
Cotton_D_gene_10007352	ASFIPS#PR	Q9SWF9	ZFNL_PEA Zinc finger CCCH domain-containing protein ZFN-like	Nucleus	DNA/RNA binding	S(6):100.0	132	21	2	1098.55	1.1	114.42	0	0	0.83291	0.836915		0.834912	1.09875	1.05497		1.07686	0.367134	0.00815327	1.14486	1.03055		1.08771	0.38159	0.0475599	1.02596	1.14713		1.08655	0.380051	0.0534245
Cotton_D_gene_10024739	AEELGFT#LSSIEK	A9PJV1	A9PJV1_9ROSI Putative uncharacterized protein	Unknown	Unknown	T(7):98.2	70	31	3	1791.9	-0.35	162.78	0	0.009		0.798182		0.798182		1.18748		1.18748	0.573114			1.07783		1.07783	0.43334			1.106		1.106	0.470562
Cotton_D_gene_10036289	AAS#PQIR	Q9ZVI3	QKIL3_ARATH KH domain-containing protein At2g38610	Nucleus	DNA/RNA binding	S(3):100.0	61	22	2	966.49	0.96	52.97	0	0.001		1.29506		1.29506		0.810723		0.810723	-0.675738			0.649863		0.649863	-0.994811			1.03511		1.03511	-0.323235
Cotton_D_gene_10011971	VNS#LCCLLQK	B9SQX8	B9SQX8_RICCO Putative uncharacterized protein	Unknown	Unknown	S(3):100.0	133	40	2	1602.79	-3.42	145.64	0	0	0.989434			0.989434	1.25576			1.25576	0.343885		1.02826			1.02826	0.0555297		0.799937			0.799937	-0.306717
Cotton_D_gene_10028017	SS#PSALGS#PLK	Q06190	P2R3A_HUMAN Serine/threonine-protein phosphatase 2A regulatory subunit B'' subunit alpha	Unknown	Unknown	S(2):99.0;S(8):99.0	99	47	2	1411.74	0.63	96.14	0	0	0.95017	0.957906	1.02403	0.977369	1.6181	1.5471	1.97088	1.71203	0.808731	0.00526294	1.37821	0.851605	0.916969	1.04893	0.101941	0.690986	1.19801	1.45719	1.3178	1.32433	0.43829	0.0114982
Cotton_D_gene_10006669	GSFS#SGQLLAQR	Q8GVE8	CAPP4_ARATH Phosphoenolpyruvate carboxylase 4	Chloroplast	Photosynthesis	S(4):99.1	156	47	2	1474.72	0.4	123.44	0	0	0.873506	0.758164		0.815835	1.09086	1.27164		1.18125	0.533965	0.0763648	1.14152	1.10011		1.12081	0.458199	0.0380763	1.10379	1.06739		1.08559	0.41213	0.0467612
Cotton_D_gene_10013939	GPNEPEQPAES#DER	P28644	ROC1_SPIOL 28 kDa ribonucleoprotein, chloroplastic	Chloroplast	RNA splicing/processing	S(11):100.0	282	76	2	1778.73	-0.41	70.43	0	0.001	1.00482	1.05338	1.06728	1.04183	0.920857	0.95847	0.93039	0.936572	-0.153653	0.00880899	1.0187	0.971238	1.01525	1.00173	-0.0566225	0.17467	0.982129	1.0123	0.945338	0.979922	-0.088376	0.0842329
Cotton_D_gene_10010931	GS#FGGSGLK	D2D964	D2D964_9ROSI Putative uncharacterized protein	Unknown	Unknown	S(2):100.0	84	31	2	1177.59	0.14	88.35	0	0	0.940959			0.940959	1.11696			1.11696	0.247374		1.26602			1.26602	0.428096		0.747119			0.747119	-0.332794
Cotton_D_gene_10024646	ESS#SAEVWK	B9SLK3	B9SLK3_RICCO Putative uncharacterized protein	Unknown	Unknown	S(3):98.1	84	40	2	1390.65	-0.41	97.87	0	0	0.803306	0.889587		0.846446	1.0244	1.10019		1.06229	0.327694	0.0640447	1.29714	1.10637		1.20175	0.505652	0.0769275	1.0045	0.999276		1.00189	0.24323	0.0693612
Cotton_D_gene_10025200	GQGVS#DSSNVK	Q680Q4	SIZ1_ARATH E3 SUMO-protein ligase SIZ1	Nucleus	Biotic/abiotic stress response	S(5):98.1	127	28	2	1445.69	-0.46	55.05	0	0	1.15006	1.0626		1.10633	0.871	0.895279		0.883139	-0.325069	0.0389478	0.972546	1.03061		1.00158	-0.143507	0.184094	0.901844	0.958717		0.930281	-0.250044	0.0776973
Cotton_D_gene_10037759	NAS#DDGLDTLK	Q9M390	PTR1_ARATH Peptide Ion/protein transporter PTR1	Membrane	Ion/protein transport	S(3):100.0	181	40	2	1516.71	0.28	103.14	0	0.007	0.982467	0.945363		0.963915	0.932032	0.914501		0.923266	-0.0621588	0.186105	1.04033	1.18819		1.11426	0.209108	0.187304	1.04202	0.966065		1.00404	0.0588425	0.442628
Cotton_D_gene_10012490	VAVS#PGK	Q5SMQ9	PIN1_ORYSJ Auxin efflux carrier component 1	Membrane	Sensory/signal transduction	S(4):100.0	73	21	2	1025.56	0.14	63.87	0	0		0.96587		0.96587	0.761106			0.761106	-0.343732		0.752413			0.752413	-0.360305		1.02575			1.02575	0.0867838
Cotton_D_gene_10020489	LAELSEDGET#DGDETKVEETR	Q9XHM1	EIF3C_MEDTR Eukaryotic translation initiation factor 3 subunit C	Cytoplasm	Translation	T(10):100.0	192	54	3	2691.22	2.66	116.18	1	0	1.13508	1.06871		1.1019	1.71723	2.28052		1.99887	0.8592	0.0871004	1.92344	1.72712		1.82528	0.728131	0.0199071	0.94067	1.58034		1.2605	0.194012	0.67067
Cotton_D_gene_10032414	GGNVEIS#DD	Q6DEY1	SPF30_XENTR Survival of motor neuron-related-splicing factor 30	Nucleus	RNA splicing/processing	S(7):100.0	71	8	2	1129.45	-0.07	67.18	0	0	1.2444			1.2444	1.23942			1.23942	-0.00578235		1.39248			1.39248	0.16221				1.34395	1.34395	0.111031
Cotton_D_gene_10015196	SIS#SIAIDK	Q8RW96	2A5G_ARATH Serine/threonine protein phosphatase 2A 59 kDa regulatory subunit B' gamma isoform	Unknown	Biotic/abiotic stress response	S(3):99.4	139	60	2	1301.7	0.35	123.58	0	0	0.772124	0.890574		0.831349	1.22268	0.97401		1.09834	0.401805	0.192109	1.0784	1.14267		1.11054	0.417729	0.0536086	1.11742	1.05999		1.08871	0.389087	0.0596191
Cotton_D_gene_10031887	VS#PAIDPPS#PK	Q9XI29	Y1540_ARATH Uncharacterized protein At1g15400	Unknown	Unknown	S(2):100.0;S(9):100.0	176	40	2	1555.74	-0.58	100.66	0	0.007	1.00897	1.00076		1.00486	1.00532	0.977735		0.991528	-0.019277	0.451859	1.10106	1.12815		1.11461	0.149531	0.0162299	0.891291	0.895222		0.893257	-0.169855	0.00165879
Cotton_D_gene_10022997	GNDNDGAS#PGK	O94432	YHKF_SCHPO Uncharacterized RNA-binding protein C660.15	Nucleus	DNA/RNA binding	S(8):100.0	76	22	2	1399.61	0.22	35.14	0	0	1.11876	1.26389		1.19132	0.78995	0.65699		0.72347	-0.719562	0.0415118	1.51497	0.62156		1.06827	-0.157297	0.811183	1.24408	0.631569		0.937825	-0.345177	0.505103
Cotton_D_gene_10036185	SGLSSLGS#PLK	Q06190	P2R3A_HUMAN Serine/threonine-protein phosphatase 2A regulatory subunit B'' subunit alpha	Unknown	Unknown	S(8):100.0	144	61	2	1413.76	1.22	120.04	0	0.006	0.978167	1.01913		0.998649	0.966692	1.04065		1.00367	0.00723756	0.916281	0.86705	0.938431		0.90274	-0.145666	0.145073	1.20292	1.00158		1.10225	0.142403	0.419407
Cotton_D_gene_10014011	QALHGQS#K	Q9LX66	HERK_ARATH Receptor-like protein kinase HERK 1	Membrane	Sensory/signal transduction	S(7):100.0	61	16	2	1236.63	0.63	43.43	0	0		0.75896		0.75896	0.689136			0.689136	-0.139236		0.685341			0.685341	-0.147202		0.748335			0.748335	-0.0203404
Cotton_D_gene_10034827	NVDVGHDLS#VDNQS#NMESK	Q9FLH0	NMCP_ARATH Putative nuclear matrix constituent protein 1-like protein	Nucleus	Nucleus organization	S(9):99.9;S(14):99.9	100	71	3	2536.07	1.02	107.61	0	0	1.13675	1.03413		1.08544	0.894354	0.981887		0.938121	-0.210435	0.160562	0.761838	1.08712		0.924479	-0.231568	0.44489	0.770228	0.919265		0.844747	-0.36169	0.11701
	EQEVHGDSQS#SDLNR					S(10):95.4	139	32	3	1924.82	0.26	61.34	0	0	0.539082	0.615059	0.732411	0.628851	0.89169	1.31226	1.77235	1.32543	1.07567	0.0555451	1.39695	0.745944	1.04163	1.06151	0.755326	0.0923656	0.980778	0.827314	0.686846	0.831646	0.403252	0.117213
	TLESNELEHPDES#RGES#GLADGR					S(13):100.0;S(17):100.0	171	46	3	2802.18	1.21	110.8	1	0	1.29482	1.29401		1.29442	1.05311	0.661578		0.857344	-0.594354	0.155219	0.702681	0.988751		0.845716	-0.614055	0.0883587	0.615487	0.721359		0.668423	-0.953467	0.00707557
Cotton_D_gene_10024420	HIDAT#LGSGNLR	Q8GYX0	MOB1_ARATH Mps one binder kinase activator-like 1	Unknown	Unknown	T(5):100.0	84	23	2	1477.73	-0.69	101.33	0	0		1.08476		1.08476		1.00839		1.00839	-0.105322			0.973231		0.973231	-0.156522			0.892338		0.892338	-0.281714
Cotton_D_gene_10035729	SQS#FSLDK	Q9MAM1	CIPK9_ARATH CBL-interacting serine/threonine-protein kinase 9	Cytoplasm	Kinase,transferase and hydrolase	S(3):100.0	124	38	2	1279.62	0.27	97.9	0	0	0.902951	0.886208		0.894579	1.03358	1.09599		1.06479	0.251281	0.0341943	0.949196	0.975042		0.962119	0.105006	0.0482443	1.18303	1.12131		1.15217	0.365072	0.0150616
Cotton_D_gene_10006831	NMTLYQQWT#NSPSR	B9T197	B9T197_RICCO Putative uncharacterized protein	Unknown	Unknown	T(9):98.5	110	30	3	1965.86	-0.61	124.11	0	0.001	0.853518	0.86769		0.860604	1.24695	1.02621		1.13658	0.401278	0.130007	1.08475	1.05302		1.06889	0.312685	0.00688767	1.03118	1.13078		1.08098	0.328918	0.0483522
Cotton_D_gene_10020988	KEAS#DDDEQPPAVDDSQYV	A9PAB2	A9PAB2_POPTR Predicted protein	Unknown	Unknown	S(4):100.0	73	20	3	2476.07	0.96	113.05	1	0	0.74259			0.74259	1.28394			1.28394	0.789938			1.14582		1.14582	0.625738			0.936406		0.936406	0.334568
Cotton_D_gene_10031487	GAS#LLNHS#GR	Q9LP46	SCAR3_ARATH Protein SCAR3	Cytoplasm	Cell cytoskeleton	S(3):100.0;S(8):100.0	66	38	2	1315.57	-0.64	79.24	0	0	1.14728	1.15717		1.15223	1.06224	0.84971		0.955975	-0.269378	0.206366	0.98852	0.984439		0.986479	-0.224061	0.00104006	0.741703	0.889323		0.815513	-0.498643	0.0450325
Cotton_D_gene_10011663	LLCPDNS#PSK	Q9C9Q8	PMTT_ARATH Probable pectin methyltransferase QUA2	Golgi apparatus	Cell wall biogenesis/degradation	S(7):100.0	131	44	2	1498.73	3.87	92.63	0	0.007	0.893982			0.893982	1.12932			1.12932	0.337137		1.10074			1.10074	0.300156		0.976075			0.976075	0.126746
Cotton_D_gene_10038318	SSS#TSDLK	Q6PHS6	SNX13_MOUSE Sorting nexin-13	Membrane	Ion/protein transport	S(3):97.4	101	27	2	1192.57	1.05	51.92	0	0		1.03983		1.03983		1.01938		1.01938	-0.0286557			0.945214		0.945214	-0.137635			0.983825		0.983825	-0.0798741
Cotton_D_gene_10034404	VIGS#S#SNAAAHHR	Q9FKW4	CDPKS_ARATH Calcium-dependent protein kinase 28	Membrane	Kinase,transferase and hydrolase	S(4):98.7;S(5):98.7	77	13	2	1610.69	-0.83	61.38	0	0	1.50592			1.50592	2.90136			2.90136	0.946084		1.96673			1.96673	0.385155		2.09925			2.09925	0.479231
Cotton_D_gene_10003424	SDEEEVGS#PYSR	B9RYT5	B9RYT5_RICCO Putative uncharacterized protein	Unknown	Unknown	S(8):99.0	115	25	2	1578.64	-0.13	75.9	0	0	1.12895	1.14433		1.13664	1.05546	1.09845		1.07696	-0.0778174	0.120436	0.828976	0.849761		0.839368	-0.437399	0.00188601	0.93477	0.850493		0.892632	-0.348639	0.029461
Cotton_D_gene_10002159	STIEAS#DQDLADPVR	Q39XL1	WRBA_GEOMG Flavoprotein wrbA	Unknown	Transcription	S(6):100.0	99	23	2	1840.84	-0.42	109.7	0	0	1.15103	1.09102		1.12102	0.915561	1.18769		1.05163	-0.0921974	0.667804	0.963774	1.03109		0.997432	-0.168528	0.111314	0.874434	0.683865		0.779149	-0.524846	0.0758019
Cotton_D_gene_10002310	ETVQKPTTAS#PSSGDAK	B9RLL8	B9RLL8_RICCO SP1L	Unknown	Unknown	S(10):97.4	164	25	3	2216.13	3.55	73.84	0	0		1.20447		1.20447		0.853618		0.853618	-0.496736			0.805002		0.805002	-0.581334			0.988839		0.988839	-0.284591
Cotton_D_gene_10017369	S#FSGQPPTILQSR	B9SDB2	B9SDB2_RICCO Putative uncharacterized protein	Unknown	Unknown	S(1):100.0	157	58	2	1641.81	0.35	125.47	0	0.001	1.06235	1.02993	1.05163	1.04797	0.949138	0.920688	0.975362	0.948396	-0.144036	0.00569698	0.913053	0.955707	0.878797	0.915852	-0.194411	0.00547549	1.0671	1.08591	1.03827	1.06376	0.0215753	0.40096
Cotton_D_gene_10024876	ES#DCDTNNNEQTCAVIK	B9R8V2	B9R8V2_RICCO Putative uncharacterized protein	Unknown	Unknown	S(2):100.0	164	50	3	2365.98	-1.67	87.53	0	0	0.900118	0.999329	1.2247	1.04138	1.24927	1.199	1.02975	1.15934	0.154804	0.369483	0.849368	0.769937	0.744562	0.787956	-0.402313	0.066264	1.01677	1.01227	0.909665	0.979568	-0.0882818	0.577924
Cotton_D_gene_10017432	MIDDDGS#LS#PR	A9PHX1	A9PHX1_POPTR Predicted protein	Unknown	Unknown	S(7):100.0;S(9):100.0	100	41	2	1525.58	1.33	82.69	0	0	1.12585	1.00007		1.06296	0.931213	0.865744		0.898478	-0.242531	0.146142	0.932845	1.04103		0.986938	-0.107057	0.456173	0.965612	0.922319		0.943966	-0.171281	0.215495
Cotton_D_gene_10036855	SFMNSVS#K	Q9FKB6	Y5880_ARATH BTB/POZ domain-containing protein At5g48800	Unknown	Sensory/signal transduction	S(7):98.8	92	42	2	1267.6	-0.07	99.07	0	0	0.85886	0.816111		0.837485	1.13684	1.06266		1.09975	0.393039	0.0256229	1.09406	1.15279		1.12343	0.423768	0.0157541	1.01221	1.08998		1.0511	0.327757	0.0405443
Cotton_D_gene_10017798	AGIGS#PSFMGSLEEDNR	B9RII1	B9RII1_RICCO Putative uncharacterized protein	Unknown	Unknown	S(5):98.7	93	29	2	1990.87	-0.66	150.29	0	0		1.13757		1.13757		0.928748		0.928748	-0.292596			0.852818		0.852818	-0.415646			0.991059		0.991059	-0.198912
	LQS#PESESQLER					S(3):100.0	122	42	2	1626.75	-0.83	101.2	0	0	1.04738	1.11509	1.07101	1.07783	0.86255	0.715077	0.912872	0.830166	-0.376653	0.0167114	1.11766	1.21099	1.03505	1.12123	0.0569614	0.470796	0.98587	0.963915	0.92663	0.958805	-0.168816	0.0106387
Cotton_D_gene_10037299	EIVDS#DDEDDLSK	Q13123	RED_HUMAN Protein Red	Nucleus	Unknown	S(5):100.0	230	88	2	1847.81	2.86	103.09	0	0.008	1.31622	1.37133		1.34377	0.770243	0.99687		0.883556	-0.604897	0.0586187	0.73539	0.851684		0.793537	-0.75086	0.013401	0.973319	0.63299		0.803154	-0.742542	0.0883971
Cotton_D_gene_10010257	LLPQQS#PR	O82199	C3H20_ARATH Zinc finger CCCH domain-containing protein 20	Membrane	Sensory/signal transduction	S(6):100.0	101	28	2	1162.61	-0.27	89.97	0	0	0.551362	0.624936		0.588149	1.03076	0.55228		0.79152	0.428444	0.489233	1.28087	1.40345		1.34216	1.1903	0.00886823	1.04353	0.904466		0.973998	0.727737	0.0391398
Cotton_D_gene_10023948	RNPS#EHAT#ETSK	Q9FUY2	LEUNG_ARATH Transcriptional corepressor	Nucleus	Transcription	S(4): 99.0; T(8): 99.0	54	17	3	1804.79	0.21	71.49	1	0	0.785896	0.56238		0.674138					N/a						N/a			1.30257	0.68568	0.994124	0.560382	0.432247
Cotton_D_gene_10025266	RRS#PS#PLR	Q5ZMJ9	SRRM1_CHICK Serine/arginine repetitive matrix protein 1	Nucleus	RNA splicing/processing	S(3): 100.0; S(5): 100.0	56	24	3	1272.61	-0.12	49.35	2	0.006	0.89657	0.812456		0.854513	1.29512	1.384		1.33956	0.648587	0.0155415					N/a						N/a
Cotton_D_gene_10034166	DGRS#PS#PR	P30352	SFRS2_CHICK Splicing factor, arginine/serine-rich 2	Nucleus	RNA splicing/processing	S(4): 100.0; S(6): 100.0	52	17	3	1175.47	0.69	35.4	1	0.004	1.012	1.0235		1.01775					N/a			2.10117	1.99154	2.04635	1.00767	0.00285874		1.0215	1.3006	1.16105	0.190047	0.412771
	S#RS#AS#PVHSK					S(1): 100.0; S(3): 100.0; S(5): 100.0	66	14	3	1583.67	1.81	47.11	1	0	1.3975		1.1962	1.29685					N/a		1.32484		1.26064	1.29274	-0.00457948	0.972501		0.32556	0.21925	0.272405	-2.25119	0.012121
