# Supplementary material for: Quantitative Phosphoproteomics Analysis of Nitric Oxide–Responsive Phosphoproteins in Cotton Leaf
Source: PLoS One. 2014 Apr 8;9(4):e94261. doi: 10.1371/journal.pone.0094261 (PMC3979775; doi:10.1371/journal.pone.0094261)
Supplement: Table S2 — Phosphorylation motifs identified from cotton (A) and raw peptide data used to extract the given motif of cotton (B). (XLS) [file pone.0094261.s011.xls]

## Sheet: STable 2A
Supplementary Table S2A. Phosphorylation motifs identified from cotton.
Phosphorylation Motif on Phospho-Serine (S)		Phosphorylation Motif on Phospho-Threonine (T)		Phosphorylation Motif on Phospho-Tyrosine (Y)
Arabidopsis	Cotton	Arabidopsis	Cotton	Arabidopsis	Cotton
......S.....S	......SPR....	......T.SP...	.....RT.S....	......Y..SP..	....P.Y......
......S....E.	.....RS.S....	..S...TP.....	......T....SP	...SP.Y......
......S....S.	..SP..S......	..T...T....T.	....SPT......	.....SYS.....
......S....SP	......S...SP.	T.....TT.....	...SP.T......	..SE..Y......
......S...E..	......SP.R...	.T....T...T..		......Y.SD...
......S...S..	...RS.S......	......T...SP.		......Y.....S
......S...SD.	......SPK....	.T....T..T...		......Y....S.
......S...SP.	......S.SP...	....TPT......		......YS.....
......S..DS..	R..S..S......	.....TT.....T
......S..R.S.	..S...SP.....	......TPT....
......S..S...	.....GSP.....	......TSP....
......S..S.D.	...RQ.S......	.....ET....T.
......S..SD.D	......SDDE...	......T.E..T.
......S..SP..	.L.R..S......	......T..SP..
......S..SS..	....SPS......	...T..T....T.
......S.D....	......SD.E...	......T..TP..
......S.D..D.	...SP.S......	..A...T.T....
......S.D.E..	......SR..S..	...R..TP.....
......S.DED..	......SD.D...	.....ETE.....
......S.E....	.....DS.E....	......TP.....
......S.E.D..		.....RT.S....
......S.G....		......T....ET
......S.GS...		......T...T..
......S.R.S..		......TT...R.
......S.S....		......TS..E..
......S.S.E..		..P.SPT......
......S.S.P..		..SP..T......
......S.SD...		......T....S.
......S.SE...		......TD.E...
......S.SP...		.T.E..T......
......SD.....		......TE...D.
......SD....S		...T..T......
......SD.D...		....T.T......
......SD.E...		....E.T......
......SDD....		....SPT......
......SDDD...		.T....T......
......SDEE...		...R.TT......
......SDS....		......TS.....
......SE.....		S.....T......
......SP.....		......TT.....
......SP....S		......TE.....
......SP...E.		....P.TP.....
......SP..E..		......TP.....
......SP..S..		......TP....X
......SP.S...		......TDD....
......SR..S..		......T.XXXXX
......SRS.S..
......SRSP...
......SS.....
......SS..D..
......SS.S...
......SSE....
......SSP....
......SSP..R.
......SSPS...
.....DS.S....
.....ES...S..
.....GS.GS...
.....GS.S....
.....KS.SP...
.....RS.S....
.....RS.S..P.
.....RS.S.S..
.....RS.SP...
.....RSPS....
.....SS......
.....SS.....S
.....SS..E...
.....SS.S...G
.....SSDD....
.....SSE.....
.....SSG.....
.....SSP.....
.....SSP..R..
.....SSPS....
....D.S.SP...
....E.S.SS...
....K.S...SP.
....P.SP.....
....R.SS.....
....S.S......
....S.S....S.
....S.S...S..
....S.S.P....
....S.SD.....
....S.SP.....
....S.SS.....
....S.SSE....
....SDS......
....SES......
....SPS......
....SPS..S...
....SSSP.....
...E..SS..E..
...GS.S......
...KS.S......
...KS.SP.....
...R..S......
...R..S..S...
...R..S.D....
...R..SS.....
...R.SS......
...RS.S......
...RS.S.S....
...RS.SP.....
...RSDS......
...RSPS......
...S..S......
...S..S....S.
...S..S..E...
...S..S..E.S.
...S..S.S....
...S..SP.....
...S..SSP....
...S.SS......
...S.SS....S.
...SP.S......
...SSPS......
..D...SSSS...
..E...S..S..E
..R...S.S....
..RS.SS......
..RSP.S......
..S...S......
..S...S....S.
..S...S....SP
..S...SP.....
..S...SP.R...
..S..DS......
..S..SSP.....
..S.SDS......
..SP..S......
..SP..S....S.
..SP..S....SP
..SPR.S......
.ES...S......
.R..S.SP.....
.RS.S.S......
.S....S......
.S....S.....S
.S....S...S..
.S....S...S.S
.S....S..S...
.S....S.S...S
.S....SP.....
.S....SP..S..
.S...SSP.....
.SP...S......
.SP...S...SP.
.SS...S...SS.
E.....S.S..E.
P.....S.....S
P.....S..SP..
R...S.S....R.
R..S..S......
R..SSSS......
RS.S..S......
S.....S......
S.....S....S.
S.....S.S..S.
S.....S.SS..S
S.....SS.....
S.....SS....S
S..S..S...S..
S.S...S.....S
S.S...S....S.
SD....S......
SP....S......
SP....SD.....
SS....S.....S
SS....S..S..S
SS....S.S...S
......S.P....
.....GSP.....
...R..SP.....
......SPR....
......SP.R…
......SP....R
....P.SPK....
......SP.K…
.E....SP.....
.L.R..S......
...R..SF.....
......S.R....
.....DS......
.....DS.D....
......SD.D…
......SD.ED..
......SD.E…
......SE.E…
......SF.....
......S....XX

## Sheet: STable 2B
Supplementary Table S2B. All motifs and the raw peptide data of cotton used to extract the given motif.
Phosphorylation Motif on Phospho-Serine (S)	Raw peptide data used to extract the given motif	Phosphorylation Motif on Phospho-Threonine (T)	Raw peptide data used to extract the given motif	Phosphorylation Motif on Phospho-Tyrosine (Y)	Raw peptide data used to extract the given motif
......SPR....	QTDDPDSPRTPRS	.....RT.S....	SSAPSRTGSFGGA	....P.Y......	PSGSPWYGPDRTA
	RLLPQQSPRGNGS		ASHVSRTDSVPAS		PSGSPWYGPDRYG
	RVLPQQSPRGNGS		ASHVSRTDSVPAV		ASGSPWYGPDRLL
	AVEPDDSPRHPKE		SGAPSRTGSFGGA		PSGSPWYGPDRGE
	AVEPDDSPRHTNE		HSGPSRTGSFGGA		EDRSPIYDDDDNH
	LLAEQVSPRSQGS		AAHVSRTDSVPAS		EDRSPIYNDDDDN
	RLSPEASPRSHMT		SSAPSRTISASAL		YSKSPQYRSDDNS
	RSSPEVSPRSHMT		ISHPQRTKSLGSF		SCGSPNYAAPEVI
	QTSIQDSPRSPEA		SSPPKRTASTSDA		ERGSPDYGRAPSH
	QHDESDSPRTPRS		SEAKSRTQSSGSD		RSQTPAYDTDKER
	LLSPPSSPRAGGG		YGMTRRTRSYGDM		RSQTPAYDTDKYG
	ALPNPDSPRGAVG		GSYISRTSSVTGD		EDRRPVYNLDESD
	ASQPQPSPRQQVS		YGMNRRTRSFGDM		WRRSPGYDQESRT
	DDDNHASPRRSES		ADALSRTISNPIS		SQRKPIYNLDESD
	KTEDCDSPRTPAV		PSRSSRTVSSPAK		DRGSPEYGQITSR
	RTSMPVSPRKHSV		VARISRTASTSDA		GNRSPNYNTEGNQ
	GSEEGLSPRASVS		GSGAGRTGSFTDV		ANQSPVYPSSKNI
	GSEEGSSPRASVS		GGNIGRTLSSGGG		YSKSPQYRNYSKS
	SQSQEVSPRTSGR		VPQTQRTASSSSL		TCGTPNYVAPEVL
	CCLSFDSPRSEGG		GPQTQRTASSSSL		VQKSPPYEDTYDR
	DGSSPQSPRHSNA		VRIPKRTSSSADL		TVGTPAYIAPEVL
	KVNANNSPRSSPD		RSFSDRTNSGGRP		APSTPGYVSEEEA
	TRSFDDSPRSVSD		DVSVHRTDSVVGD		SPKIPLYDSAEDE
	GTDQGASPRTGNP		SRPSSRTLSRANS		ANSGPAYPERSCS
	DLPSDDSPRRFAE		PQKSSRTFSLDAR		PKALPTYTPESPA
	KNQYGDSPRQGMV		VRLRGRTFSGGGV		IGAPPSYEEAVTE
	AETPLPSPRLSSS		APQLSRTKSTITS		NEAEPKYLYTLCV
	RFLAMVSPRNPAS		ISTTRRTASLALP
	QLMSDVSPRIAAS		YSVSQRTKSIESY
	ENGALVSPRSLGE		SSSEERTRSGTPP
	SVNAPNSPRFRSN		SKHLYRTSSYPEQ
	KVNTNNSPRSSPD		RYLFARTRSSPEL
	DADDEMSPREASH		PSPVLRTSSVADT
	NLVAVDSPRVEHE		MQIPARTSSAPPN
	PRREEFSPRARGG		QEDFPRTPSPVYS
	YPGGPRSPRSHFS		SVWAYRTSSRAAS
	DEHLGGSPRAGVG		TEASVRTPSPVHR
	EWIGPGSPRVRGP		KALISRTTSMRSQ
	KVLLHGSPRGIVR		QNPLQRTLSSLEL
	RASFIPSPRWQGP		PQSHIRTISNDAI
	NAVMQQSPRRQEH		SRRHERTTSIYSP
	PGRDPGSPRNNGA		GKFMERTGSLDSN
	SSDEEMSPRQLNR		IAKRPRTLSLISS
	LDSPAGSPRLEVD		RPFWARTESGIFR
	PHWQGLSPRAQPR		KGDLKRTSSWEND
	LSLVPSSPRFSAE		FDVHTRTESPNAE
	VETALPSPRLSSS		SQTQNRTLSDLEE
	SPSPPSSPRFRHG
	SRRKHGSPRRSRS
	GEQAAMSPRTAER	......T....SP	SVSPTRTSKPVSP
	ELSIGISPRHATR		PVLRGQTDDPDSP
	DLVLPASPRDCDN		IVLRGQTDDPDSP
	FGYQCNSPRGIPC		AGRFKVTSAELSP
	QIKALSSPRSPHP		QGSMYRTTKAASP
	YRGRDYSPRYSPH		IASPTRTSMPVSP
	DDDGSLSPRGRSF		SGSPQRTSAATSP
	RDGRSPSPRSVSP		PGSKTKTKQPASP
	ESGLNKSPRHSLT		AGSPQRTSAATSP
	LIDVSESPRASNI		PKRTTGTDQGASP
	SNNSGFSPRKPEI		EGRFKVTSADLSP
	FRSVPLSPRKHLL		RQGIGQTDDPDSP
	GKAPLQSPRRDDM		SKRTIGTDQGASP
	VDRGVGSPRLVKS		SQLGRQTSIQDSP
	FTTNSPSPRMISK		PRRGYRTGGKVSP
	TSFSVPSPRMMSR		KLGMRQTSIQDSP
			VDPYRGTQATGSP
			PDRQLSTVKESSP
.....RS.S....	RSFFKRSFSDGNI		SPTMPSTFREGSP
	RSRDGRSPSPRSV		SDRKSGTGMSGSP
	RSPSPRSVSPQGR		ADRRSGTGMIGSP
	RRNFSRSDSTASE		DTPPLSTTTPKSP
	YSPRERSQSPDHE		APEQKKTEDCDSP
	RSQRSRSMSFSPE		NPPSPTTSSPRSP
	TSRHYRSVSMDSF		SPTTRFTTNSPSP
	RSIVHRSFSEVGA		FTTLPSTQKEASP
	FDSFSRSDSFNMQ		SYNHTVTARSDSP
	RSFDERSLSELSI		APQPFATSQENSP
	RETDRRSRSYGDL		YPTTRFTTNSPSP
	ASPRGRSRSPDAD		HTHGELTLKQESP
	KSKFRRSLSPAIR		FRSSRVTKSTTSP
	MVVDERSESPAPP		EEEKKTTVAEKSP
	SPSYQRSFSQNDA		KGLAEDTLRQGSP
	RKMFWRSASWSSS		QKMRPNTRSDESP
	RRSRSRSASPVHS		IEKALPTYTPESP
	SPRIQRSLSQAQQ		TNVSTTTEGTESP
	SGRHYRSVSMDSF		GRNEEMTIGDISP
	SNNHVRSNSQGNV
	HGSPRRSRSPPPA
	SSEFERSTSLTSA	....SPT......	SNPPSPTTSSPKL
	PSVVPRSFSIPSS		SNPPSPTTSSPRS
	GNNHVRSNSQGNV		STSHSPTSESKHH
	SGGVPRSPSPPPG		STSHSPTSESKKD
	SSWGRRSGSWEIA		SASVSPTRTSKPV
	DDLDSRSSSPSAA		SEKTSPTKRSKSN
	LSSPARSFSGGSP		SSPKSPTSLLSDH
	SSGFSRSSSVEKV		FVPGSPTGASDEA
	PAQSQRSPSPSQP		AKSPSPTTERQTK
	KPSFKRSESINQK		SSPKSPTSLLSDP
	LPPLPRSESNGNV		AKSPSPTTERQTL
	SWTFPRSKSLSSM		SSPKSPTALPSPR
	RRPLSRSNSLGED		SPLGSPTSSRSVT
	TSPTKRSKSNELP		TPPISPTGKVSKI
	MTMHNRSVSEPDF		FVPGSPTERSEHN
	RGRVRRSISAEGL		SPLGSPTSSRSMP
	GTGSNRSVSPSPP		TPPISPTGKVSSR
	VDEIQRSLSNVSI		IAGGSPTTQSNRI
	PQGFSRSVSQSTS		SGPDSPTLGKHSR
	IRRFNRSKSGGGI		SAATSPTKSQSDG
	GSLGIRSGSYGSL		SQENSPTGNAGKS
	SRRRSRSRSASPV		GDTGSPTVGSSRS
	GKVVPRSESSNNA		SAATSPTKSQSGS
	RFTMERSESLSSL		VRASSPTTASKLE
	VVPIQRSASMPIQ		KEIASPTRTSMPV
	EEQEKRSPSPPPP		VSLESPTGKKEDG
	HTVTARSDSPEFR		SNNLSPTSDSVSK
	PDRSQRSRSMSFS		RENGSPTSAVRFT
	SSYIIRSSSQNLS		VKESSPTTRFTTN
	TERRRRSRSAENI		QCLCSPTTHQGSF
	RNQWGRSFSDRTN		LQPMSPTTVKQVT
	VKMRKRSLSISAL		AAVFSPTHKSAVL
	RDSRRRSRSRSAS		QPTESPTQQKKRK
	YRKSGRSASFNQQ		TPENSPTATVLKT
	HKTMSRSLSCDSQ		RMSSSPTMPSTFR
	FDDSPRSVSDQQS		AQLQSPTGLQIRQ
	SGSTRRSSSIVNL		RDLNSPTASVSAQ
	LDPLPRSGSSPHL		FREGSPTFVAGDY
	GPHLQRSASFNTD		ASTVSPTLVKTSS
	ARNYARSKSNNEE		ALSMSPTGRALAA
	VLSGSRSFSGQPP		PVKTSPTAARGEV
	YRFRRRSTSDAYE		GNWGSPTDGIAPE
	PSRPSRSLSSITR		EIQRSPTEALKNV
	FELISRSQSFSLD		AIVESPTKVAAAP
	MEFLSRSWSVSAL
	SAMPSRSISEPVF
	FGKQKRSTSTTSL	...SP.T......	KSPSPTTERQTKR
	FGTIHRSYSEVGT		QEVSPRTSGRERI
	QVDDVRSDSEGED		SENSPETREPAAH
	DDYKGRSTSVDGD		QEVSPRTSGRLSH
	VNNNSRSCSSIDA		NPPSPTTSSPKLA
	DVLSARSSSPPVS		KSPSPTTERQTLL
	SPIRSRSCSRSPY		QGASPRTNNSAAP
	SKEGTRSSSGNLV		GNASPRTAYPHVE
	NLSNWRSFSLADV		AAMSPRTAERSAW
	DRLLARSSSTDEL		GGCSPDTAGGHGG
	KIRLKRSSSTSDL		GPESPETEPSNVE
	LPVRRRSPSPLRR		QPMSPTTVKQVTC
	NQNHHRSNSVDLN		TTESPQTAGGRAC
	GHSSKRSGSSTPV		IALSPKTLMATNR
	SLGHFRSLSWSVS		QGASPRTGNPDDT
	ASKKLRSQSFAFQ		EGFSPKTSRSSIM
	LREDDRSLSGLDG		EPESPKTRVDKKT
	RAGSLRSGSSSIW		GSDSPVTELRSSD
	KFNLERSYSSVKA		MANSPITKTPSFI
	ELLTPRSYSGRQN		PSSSPSTEMKEQP
	TPELTRSPSKAAS		EYNSPKTVFIGEA
	AGSPIRSRSCSRS		KVESPVTRDDSHE
			NNASPSTDGQRSH
			VKTSPLTEVSVGH
..SP..S......	PASPKASHKVVTS		RASSPTTASKLEK
	PNSPERSNRDLAQ		AGGSPTTQSNRIP
	EPSPKRSRRDGKP		VGASPGTSFRVPD
	PQSPRHSNAKNES		RAPSPVTNPLMSA
	GPSPPASKKFVKS		SVGSPSTTSPPGG
	GASPGRSSGGNKN		CLCSPTTHQGSFR
	KQSPKSSQKPNRT		PIQSPETSPERVG
	DYSPRYSPHGGRS		TAISPPTSPSAPR
	QQSPKKSSDNWRA		PSSSPSTLHSMNP
	GLSPRASVSDNGS		SRTSPSTFSVSRT
	PCSPPASPDNGFA		SSPSPATLPIPKL
	PRSPPASPDNGFV		LTGSPETSTLPNI
	GSSPRASVSDNGS
	MQSPVQSTKIKAP
	PPSPRLSRKPSGF
	QQSPPASSSGSKD
	GASPARSSGGGSR
	PLSPQRSSASHAN
	EQSPSRSGNKKNT
	PPSPKVSGCGFCG
	PPSPKVSACGFCS
	PASPSRSSRTVSS
	GASPGTSFRVPDA
	PASPPMSPDSDAV
	GDSPSRSQIKPGR
	SASPVHSKGRGRG
	NNSPRSSPDVQDR
	IQSPETSPERVGD
	PGSPSSSRADPAH
	NNSPRSSPDVQNG
	VESPPRSGHGGLF
	KQSPDASPIKSTS
	KASPVRSPVVSSK
	PISPNRSIATIRK
	GASPPSSSSVPHA
	TQSPKFSPEFSGE
	DKSPKVSSRKKPE
	QPSPGASSQSSAR
	PPSPTTSSPKLAE
	GESPLPSKKRRAH
	SPSPPSSSNVKRE
	PASPQGSKESVPQ
	GFSPKTSRSSIMG
	SESPRASNIIAGS
	DRSPKISNLKDAT
	KFSPEFSGEDRKE
	PVSPIASTSGAPR
	ATSPTKSQSDGRT
	KISPQNSLQSKAS
	PGSPKVSPFPSLP
	NKSPRHSLTRFDS
	PSSPRFSAEPAKY
	PSSPAKSVATTAS
	SRSPLNSPSRKAP
	SLSPWRSRPKADD
	RNSPVLSSENKRP
	PGSPSSSFGPPQS
	EVSPRTSGRLSHS
	VSSPEASLSIMKS
	TPSPVYSQSRSSG
	STSPENSRKDHLD
	AISPPTSPSAPRQ
	VRSPVVSSKASTS
	TVSPAGSFGRKMT
	SPSPPSSSNLKKR
	LPSPRLSSSPKSP
	LGSPTSSRSVTQT
	LLSPQKSQYVPLG
	DFSPLQSRQQRQK
	KGSPDQSEVRVPT
	VPSPCLSKTRSFD
	HDSPFRSLGQHPN
	QPSPMESPSHPSS
	MPSPLGSPTSSRS
	DASPIKSTSSTPA
	TGSPETSTLPNIR
	QRSPSPSQPSGKS
	LGSPGQSKDELET
	TDSPGKSFPTTLD
	LNSPTASVSAQSI
	SRSPSFSVKSELS
	SNSPSSSYAQKED
	ASSPVLSEKQEQF
	VSSPSYSTSSPNH
	NYSPPPSINNSIK
......S...SP.	ASPTRTSMPVSPR
	ASPKTASVPNSPV
	VVPKFRSVPLSPR
	RSPKPQSNPPSPT
	GRFKVTSAELSPK
	RAQKPASPPMSPD
	HEPCRLSPEASPR
	KKQKRFSRVQSPN
	GSPQRTSAATSPT
	GQIKALSSPRSPH
	GRFKVTSADLSPK
	QGQTRYSVDMSPV
	ESKQVVSMPGSPK
	GPQTPASNLGSPG
	TKHKCYSAPPSPV
	LRQVSKSAPVSPI
	NQAYRSSPEVSPR
	PQPFATSQENSPT
	QGQTRYSVDLSPV
	LQEIPRSPPASPD
	ASNNDGSSPQSPR
	GSPRGYSTAGSPQ
	LQEIPCSPPASPD
	VLPTRASGFMSPN
	ERIMSQSQEVSPR
	AEKKKQSPDASPI
	FPPPRSSQPLSPE
	CLSKTRSFDDSPR
	SVKTAISPPTSPS
	SSTTLLSPPSSPR
	KQSASSSGPDSPT
	SVATTASVPTSPA
	GGDTFKSGTGSPN
	KQRAGLSNLGSPL
	KRKGIESDEDSPP
	GPFKVSSDQQSPK
	EKQIAESILASPN
	NRSVSPSPPSSPR
	HEELRDSGHGSPN
	LFRGLDSPAGSPR
	PHQKIISSAESPK
	RQKSSPSALGSPL
	FNRIHPSEPTSPA
	PFPTKDSETNSPK
	LPPPIQSPETSPE
	SPSKSISSPLSPQ
	CERANASGDHSPN
	PSPRLSSSPKSPT
	NFSEANSNEQSPK
	SSDILESYPRSPF
	GSPPSVSASVSPT
	RRNPAPSAQQSPA
	SPVREGSEEGSPP
	KQRSGLSSLGSPL
	AIERGWSESGSPN
	PSVKDSSNNLSPT
	GARTSRSPLNSPS
	AVERGWSESASPN
	LRNQLESLEQSPS
	TNWSRASFIPSPR
	AVTNSGSNPPSPS
	QLGRQTSIQDSPR
	ECPVSPSRCQSPS
	ESRNVNSSLGSPE
	LNKSNVSIHGSPG
	KRQVNDSLSNSPL
	PNEPTASAGPSPP
	GVSDGESKESSPP
	KSKDDSSALSSPA
	NSSAKASPVRSPV
	VNVSSVSANQSPV
	VEREDISEGESPL
	QHPGIGSQASSPP
	SGSVKESGSDSPV
	SWDSKKSFGDSPQ
	PKSSNSSAKASPV
	RSLSELSIGISPR
	DGTCPGSPKVSPF
	DQLVTNSRASSPV
	KTASLSSILTSPN
	SSTMQPSPMESPS
	SRKGSSSGIISPG
	HHRLSKSTSHSPT
	RLDDLDSRSSSPS
......SP.R...	SGSNPPSPSRENG
	LESLEQSPSRSGN
	TSPEPNSPERSNR
	SSDVPASPSRSSR
	APPRPPSPVREGS
	AAPRPPSPVREGS
	GFDREPSPKRSRR
	DDEDVNSPNRKGV
	LDNRPISPNRSIA
	SPPQPPSPVREGS
	SISSPLSPQRSSA
	APECPVSPSRCQS
	ARRLSLSPWRSRP
	SPREAGSPIRSRS
	SGRGGVSPNRDRF
	GRSYTPSPPRGYG
	TASVPTSPARTVA
	GYSTAGSPQRTSA
	GECNSNSPYRMGK
	LSSGLQSPSRPRF
	RGNYSVSPDRMHE
	NLENANSPSRTSP
	GMPGEQSPYRTTR
	ESLNVESPPRSGH
	EGSEEGSPPRASA
	FRTPPVSPPRQNY
	DLGSPVSPLRTRQ
	ARNDTPSPKRRVK
	SDLLGDSPSRSQI
	RMVVGASPGRSSG
	ADGTDLSPPRKRR
	RSFSGGSPSRTSM
	RGNYSVSPGRRHE
	RLVVGASPARSSG
	SKDDAGSPCRDVS
	GGKRNHSPIREGS
	IESDEDSPPRKAP
	NDSLSNSPLRIEP
	SVSASVSPTRTSK
	LDIPVQSPSRDNI
	TDGTDLSPPRKRR
	ERFEHDSPFRSLG
	GAKVQNSPGREAF
	YQQWTNSPSRAEY
	SRSMSFSPERVRV
	KSQPEQSPQRPEQ
	VRRRSPSPLRRRS
	LSSILTSPNRESL
	ARLDVRSPDRLVG
	DSSALSSPARSFS
	AEYGFLSPIRFFG
	RAASFVSPSRYNL
	YGDYRRSPARPEV
	LKQHSFSPKRDDE
	ISKEYYSPDRQLS
...RS.S......	SYQRSFSQNDAGT
	NFSRSDSTASEGT
	SFSRSDSFNMQDG
	NHVRSNSQGNVKQ
	RIQRSLSQAQQGA
	VDERSESPAPPRK
	MHNRSVSEPDFGR
	NHVRSNSQGNVIA
	PRGRSRSPDADAG
	FFKRSFSDGNILR
	GFSRSVSQSTSVV
	GVPRSPSPPPGKA
	RHYRSVSMDSFMG
	PLPRSESNGNVET
	MFWRSASWSSSRT
	RHYRSVSMDSFIG
	LDSRSSSPSAAGL
	SRSRSASPVHSKG
	TFPRSKSLSSMGE
	MRKRSLSISALGN
	PRERSQSPDHEAD
	SFKRSESINQKDE
	KFRRSLSPAIRVS
	SPRRSRSPPPARE
	QRSRSMSFSPERV
	PIQRSASMPIQMP
	RFNRSKSGGGIVS
	RLKRSSSTSDLKV
	PLPRSGSSPHLGQ
	QSQRSPSPSQPSG
	TDRRSRSYGDLND
	HLQRSASFNTDSY
	NYARSKSNNEEIA
	VVPRSESSNNATS
	FRRRSTSDAYEKA
	QEKRSPSPPPPEP
	NHHRSNSVDLNRV
	PLSRSNSLGEDRL
	MPSRSISEPVFGQ
	FLSRSWSVSALEV
	PTKRSKSNELPVM
	TMSRSLSCDSQLK
	FDERSLSELSIGL
	SNWRSFSLADVRE
	RRRRSRSAENIDF
	EIQRSLSNVSIST
	KSGRSASFNQQRS
	LISRSQSFSLDKL
	GSNRSVSPSPPSS
	GFSRSSSVEKVPE
	TMERSESLSSLTY
	DDVRSDSEGEDEH
	NLERSYSSVKAGN
	WGRRSGSWEIATD
	NNSRSCSSIDAKI
	IVHRSFSEVGALR
	VVPRSFSIPSSNQ
	LGIRSGSYGSLDK
	SGSRSFSGQPPTI
	GYLRSNSFGTGER
	VTARSDSPEFRSS
	GHFRSLSWSVSRS
	LLARSSSTDELVT
	PGGRSRSGFDTPA
	EGTRSSSGNLVDA
	KQKRSTSTTSLQG
	STRRSSSIVNLSS
	YKGRSTSVDGDQY
	IRSRSCSRSPYHE
	YIIRSSSQNLSSR
	RVRRSISAEGLQS
	RPSRSLSSITRVV
	QWGRSFSDRTNSG
	KKLRSQSFAFQDK
	TIHRSYSEVGTSP
	EDDRSLSGLDGAE
	ELTRSPSKAASMF
	GSLRSGSSSIWKN
......SPK....	VGDAPTSPKYSDK
	EEVEPESPKTRVD
	EEINLQSPKKPVD
	VLDEFGSPKVVND
	DVDNVESPKSDPD
	RMDECESPKAGAP
	VSSDQQSPKKSSD
	GTGMIGSPKKGGH
	NLDNKQSPKSSQK
	PAIEPPSPKVSAC
	ERDCQNSPKKLSR
	GTGMSGSPKKGGH
	SGDSLESPKGLLD
	PAIDPPSPKVSAC
	SGDDFNSPKADNS
	EGITQGSPKKPRS
	GIDSNESPKSAPA
	EGPVGQSPKEAIK
	PNVDPPSPKVSGC
	LADTLASPKAYDH
	DDDSDKSPKVSSR
	DGANIPSPKVDGN
	KVELPASPKASHK
	HIKYPESPKSVNR
	VVSMPGSPKQGDE
	GGPISQSPKEAIK
	VTSADLSPKGPTN
	TTEGTESPKGRQP
	ANSNEQSPKLSGK
	ASAAANSPKGGQC
	QEGGGPSPKDRRH
	VSLPSESPKNRQP
	ESVPQFSPKSIMP
	MTIGDISPKKERK
	PPGEGFSPKTSRS
	VTSAELSPKGPTN
	ESVLDLSPKATVG
	YRATGQSPKKLLG
	ASALPDSPKYAST
	IISSAESPKYIGP
	VEKMGVSPKNCDA
	GGLQSGSPKARSS
	TQTPPYSPKSLKH
	AEVIALSPKTLMA
	EYLEYNSPKTVFI
	NEEVVASPKSVKP
	AEGNALSPKEKPE
	KDSETNSPKTPLI
	NEPVLISPKATTR
	LAEPDRSPKISNL
	KSQDVVSPKVDVG
	RAGSLDSPKLASL
	DLNKSLSPKSQEK
	SPRLSSSPKSPTS
......S.SP...	PRGRNYSKSPQYR
	RRRGNYSVSPGRR
	ERGWSESGSPNVR
	RRRGNYSVSPDRM
	ERGWSESASPNVR
	PRARRLSLSPWRS
	LRQQALSMSPTGR
	DNGRAPSHSPYGR
	EGGGLQSGSPKAR
	MIDDDGSLSPRGR
	TRGGPISQSPKEA
	NGREDGSNSPSGI
	DGYRGGSRSPPYE
	ARDLNKSLSPKSQ
	ARQKGSSPSPATL
	QRLRFASNSPSSS
	RGQHDESDSPRTP
	GLGECNSNSPYRM
	VNERYGSQSPAAE
	KSGTGMSGSPKKG
	RDLAAKSPSPTTE
	TRFTTNSPSPRMI
	PSHFDGSDSPPGK
	SWLKQHSFSPKRD
	QSIKDSSDSPDKA
	KSGARTSRSPLNS
	QVNDSLSNSPLRI
	NSLRPSSGSPGNQ
	NPPKQVSLSPGMG
	SVKESGSDSPVTE
	EHKLHLSYSPAAE
	LPLKTGSESPLSN
	RKLDDSSDSPAPV
	ATKAAPSGSPWYG
	TAVSLPSESPKNR
	AKLIDVSESPRAS
	EPTKAISLSPIVD
	KNVETVSGSPSGA
	RLSKSTSHSPTSE
	TDQAILSHSPDLG
	VADLMFSRSPGNG
	NSAVEGSRSPFPV
	SNSSKVSNSPLKE
	PPSVSASVSPTRT
	PSPSRFSMSPQLN
	SVANRKSPSPPSS
	PSNSVPSSSPSTL
..S...SP.....	RDSGHGSPNKASV
	RYSVDMSPVKIFK
	RYSVDLSPVKIFK
	AESILASPNKMEK
	TASVPNSPVKTSP
	RTSAATSPTKSQS
	SPSALGSPLKLVS
	GWSESGSPNVRSP
	GLSNLGSPLKVVS
	GLSSLGSPLKIVS
	RASGFMSPNMGKA
	CYSAPPSPVLRTS
	FKSGTGSPNFQKE
	GWSESASPNVRGP
	NASGDHSPNNAPV
	SSSGPDSPTLGKH
	RFSRVQSPNAMVI
	PASNLGSPGNNLT
	RSSQPLSPESRSR
	TASAGPSPPASKK
	APSAQQSPAARFS
	PQSNPPSPTTSSP
	SKSAPVSPIASTS
	NVSIHGSPGPART
	SVSANQSPVYPSS
	DISEGESPLPSKK
	SKSTSHSPTSESK
	KESGSDSPVTELR
	ALSSPRSPHPDSP
	HPSEPTSPAVGHR
	VNSSLGSPEVNRE
	TNSRASSPVLSEK
	KKSFGDSPQLKGA
	DSSNNLSPTSDSV
	ATSQENSPTGNAG
	IGSQASSPPKTAM
	LESYPRSPFLAPD
	LSSSPKSPTSLLS
	SSSGIISPGEKMA
.....GSP.....	VPFVPGSPTGASD
	KRGYPGSPSSSFG
	FRRERGSPDYGRG
	VSDDGGSPNQASS
	PGEREGSPDDFEE
	GPRDFGSPSMGFR
	GGLSGGSPSSASS
	KETHGGSPSSNRD
	RFQSPGSPSSSRA
	KRQRLGSPVVEAK
	GRGNWGSPTDGIA
	RFLELGSPGQSKD
	KPVEKGSPDQSEV
	VPFVPGSPTERSE
	DHEGEGSPNDRGR
	DEEEVGSPYSRES
	TQGDTGSPTVGSS
	YAGFGGSPNSANK
	VETVSGSPSGAKN
	DTLRQGSPNLKEV
	YKRDRGSPEYGQI
	STFREGSPTFVAG
	DYQRDGSPFEESW
	CYRVEGSPGQPGL
	GTQATGSPSFTQR
	SSEEAGSPIQEGK
	KVIRHGSPVGCEA
	LRAGIGSPSFMGS
	RELDLGSPVSPLR
	LKTSCGSPNYAAP
	SGGGDGSPIKAFK
	KAAPSGSPWYGPD
	PGGSVGSPSNKLE
	LRPSSGSPGNQGE
	RLTPPGSPPSVSA
	ANIAGGSPTTQSN
	SFNLLGSPDLTRE
	EQELTGSPETSTL
...RQ.S......	LLDRQMSISSVPK
	LLDRQMSINSVPK
	LLGRQLSNSSTQR
	DDERQQSPPSDLE
	LFQRQSSEVSESK
	GISRQFSTGSLKR
	HADRQNSEISYYA
	RVKRQLSPSSAAL
	RPQRQQSLGHVGR
	GHHRQMSPNWLNN
	RTSRQKSSPSALG
	MSSRQSSIMSSSA
	VMERQLSFIGAGE
	MLLRQTSNLGGSG
	VFERQNSLLAEQV
	LLQRQDSMQLQGR
	RNNRQPSPGASSQ
	GLTRQGSGIIGTF
	VFSRQVSAIEDAP
	DNLRQDSDDNEAE
	MYARQASFPDNSG
	ALFRQGSNQVIEI
	GMVRQLSLDQFEN
	SFRRQGSSGIVWD
	KQIRQISDAKITI
	KKLRQVSKSAPVS
R..S..S......	RQMSISSVPKKVI
	RQMSINSVPKKVI
	RSVSMDSFIGKLN
	RSVSMDSFMGKLN
	RQSSIMSSSAQVL
	RWMSTSSSEKTSM
	RLASIDSFDSKWQ
	RTTSIYSPLGRSG
	RSFSIPSSNQRAM
	RTKSIESYGSFDG
	RFDSINSSKDFGS
	RWMSVSSSEKASK
	RFDSISSSKDFGH
	RSESLSSLTYKGS
	RSGSYGSLDKQGL
	RQQSPPSDLEFVS
	RSESFSSLTFKGS
	RDLSFRSSGGLDL
	RTKSLGSFGSIDK
	RTGSLDSNYNPVK
	RQFSTGSLKRSLS
	RSKSLSSMGEYAG
	RTLSLISSEIRNL
	RQNSEISYYADDE
	RMASLNSNTGIVY
	RVESLASSGIQSI
	RNASLSSSTKVKF
	RSTSTTSLQGEEN
	RQSSEVSESKMSS
	RLKSQLSFTRQDS
	RTASSSSLGHSSG
	RTTSMRSQYSDSG
	RRSSFDSLQSRDS
	RSDSTASEGTPKE
	RSASWSSSRTSLQ
	RQLSPSSAALAEE
	RSLSCDSQLKGTV
	REGSSMSSIAKHI
	RAWSRDSDGSTLT
	RLPSISSRLQSSP
	RMSSRQSSIMSSS
	RDLSHHSVRGEAL
	REDSDLSPPCRKP
	RRFSGTSSFQDRN
	RSLSNVSISTSSN
	RNLSGQSGDLLKE
	RIYSAPSNKLHKQ
	RGSSPGSMPERRA
	RNQSVNSDADTQR
	RLQSPESESQLER
	RRLSSLSLKLQPT
	RKVSSLSDENRIA
......SDDE...	RRREAASDDEEGE
	QRRKAASDDEEGE
	ARLEEASDDESDG
	RRREAASDDEDNN
	TTEKEISDDEEDE
	TIEKEISDDEDEE
	AGREVASDDERSV
	TTEKEISDDEDEE
	AREDNDSDDEEKR
	AGREDESDDEPVE
	WRSDETSDDEEQC
	LKRKQDSDDEPEF
	NREIVDSDDEDDL
	GIRYGLSDDEFDG
	GASEEDSDDEFYD
	EKELNISDDEFEE
	RSNPFDSDDEFDN
	ALLEGGSDDEGAS
	TPSNINSDDEEPE
	VAEDLHSDDESEG
	VADSGISDDEPLS
	KNLEEVSDDENTR
	VPADYDSDDEFIA
	YSNRGLSDDERSD
	FAQVSTSDDEDEV
	RDDGDGSDDESFE
	NQVATVSDDEKSS
.L.R..S......	WLERWMSTSSSEK
	WLERWMSVSSSEK
	TLTRFDSISSSKD
	HLNRVWSSENNTK
	RLTRFDSINSSKD
	NLIRVSSPSYSTS
	SLNRVDSSSGNQG
	HLSRAWSRDSDGS
	QLSRTKSTITSGK
	ALSRGESGLADGG
	QLKRGISRQFSTG
	TLTREDSDLSPPC
	DLKRTSSWENDWK
	ILKRGLSGSANPT
	VLTRESSSAEVWK
	RLMRGSSSIHDDA
	PLSRNASVVQRKG
	VLSRLPSISSRLQ
	VLPRVESLASSGI
	HLYRTSSYPEQQQ
	RLSRKPSGFHNYE
	ALRRNFSRSDSTA
	ALTRVKSMAQNPE
	LLKRYDSWDGGQQ
	QLQRHHSRAWSLE
	RLSRVSSQFLPAD
	TLSRANSSLGLLF
	HLFRDLSLGHSKR
	HLARASSTEVRYT
	RLPRINSVDAMET
	QLHRFSSEPIFGP
	VLERIMSQSQEVS
	NLRRLSSFEALQS
	ILERLDSDVQKLA
	NLDREVSLVEFGG
	TLKRNPSEHATET
	PLQRTLSSLELPR
	KLSRGASLLNHSG
	LLHRNHSDVIDDV
	SLSRKGSSNEGSA
	LLRRRLSSLSLKL
	SLDRPRSPGLWTS
....SPS......	QWTNSPSRAEYED
	SLEQSPSRSGNKK
	FSGGSPSRTSMSL
	SGLQSPSRPRFFP
	SNPPSPSRENGSP
	QATGSPSFTQRRR
	IPVQSPSRDNILK
	SPLNSPSRKAPAS
	ENANSPSRTSPST
	LLGDSPSRSQIKP
	QSPGSPSSSRADP
	DVPASPSRSSRTV
	AGIGSPSFMGSLE
	ASFVSPSRYNLSR
	GYPGSPSSSFGPP
	LSGGSPSSASSRR
	CPDNSPSKYGITE
	VGNQSPSATERAI
	THGGSPSSNRDEL
	TVSGSPSGAKNEQ
	RDFGSPSMGFRDN
	DGSNSPSGIEEEE
	GSVGSPSNKLEKI
	FASNSPSSSYAQK
	SPPTSPSAPRQLS
	TAANSPSGTKHMD
	PNNASPSTDGQRS
	HLRTSPSFAEAAM
	PTTASPSSGDAKE
	PLRYSPSEDGGSV
	NALASPSNRYGAS
	RLLPSPSVLQRLK
	SRSSSPSAAGLKN
	DCLHSPSDNRQLS
	PRPPSPSLEAQRL
	PNLFSPSAVTSRR
	KRQLSPSSAALAE
	EEPLSPSSRLYHE
	SPMESPSHPSSVG
	VSAKSPSSFPGVK
	IRVSSPSYSTSSP
	AETSSPSEKTANG
	NPKSSPSSLSVFT
......SD.E...	GRGGGGSDYEPGE
	LRAGYDSDEEVYA
	ERWDPDSDMEVDE
	REKGDDSDSEEER
	FRESGDSDEEEED
	WGNGRDSDNEFQG
	LMIGQPSDSEVGD
	TYGGESSDNEVDS
	LRDGEASDEEEEY
	KEGGLLSDSEKAE
	NGDDYESDPEEDE
	VMDGNASDAEKGV
	HAHSPDSDSESRH
	ASERDVSDNEEDD
	EAAKEDSDEEKQF
	PEDRYGSDNEARS
	KAVDSDSDHEDDG
	GDEVNDSDEESKR
	VEDKGVSDGESKE
	VKEGMESDEEIRR
	KFDVGLSDSEGKE
	ESVTQNSDNEEVD
	SYVVEESDEELAD
	FGKVEGSDAERGV
	SAELQESDGEIRE
	RIGLEKSDGEDDE
	LYTLCVSDAEKAD
	KAYEGASDSEAKS
	NGNAGVSDPEDDS
	GRPRCESDPESET
	KDKSDGSDSEQAV
	PTRDLESDFEVGQ
	EDAELNSDSERIE
	HPRHSGSDNESVK
	EEAPAESDQEDLD
	RSVWSGSDEEKTL
...SP.S......	TNNSPRSSPDVQD
	PEASPRSHMTVPE
	PEVSPRSHMTVPE
	KSPSPPSSSNVKR
	ANNSPRSSPDVQN
	YPESPKSVNRSAE
	SPGSPSSSRADPA
	KSLSPKSQEKAKR
	ASNSPSSSYAQKE
	SAKSPSSFPGVKA
	KSPSPPSSSNLKK
	NVESPKSDPDKSL
	QPLSPESRSRGQA
	VSPSPPSSPRFRH
	TLLSPPSSPRAGG
	VVASPKSVKPNKH
	NNLSPTSDSVSKG
	YPGSPSSSFGPPQ
	PPMSPDSDAVVRG
	NKQSPKSSQKPNR
	PPGSPPSVSASVS
	KQRSPNSLSDNPP
	PQFSPKSIMPTIA
	HGGSPSSNRDELR
	SFDSPRSEGGLFV
	GGKSPLSRNASVV
	FGGSPNSANKDVA
	TSHSPTSESKKDP
	ALVSPRSLGEAAV
	SDESPESGRVRLG
	GSESPLSNRLSSD
	TTASPSSGDAKEI
	QVPSPFSKGTANT
	LHPSPASTPRDSE
	EPLSPSSRLYHEP
......SR..S..	EPMEFLSRSWSVS
	YSFDSFSRSDSFN
	QTPSRPSRSLSSI
	QREAFFSRHESFN
	DFGSGFSRFDSIN
	PFPQGFSRSVSQS
	SCHKTMSRSLSCD
	DAASHVSRTDSVP
	DEKSLMSRVNSLC
	RPRRPLSRSNSLG
	PMVLSGSRSFSGQ
	GANGTPSRRLSLN
	NAFELISRSQSFS
	LGVNNNSRSCSSI
	DQLLKMSRNLSGQ
	MRTEVFSRQVSAI
	GHQGFVSRNASLS
	QEGVPGSRRGSLV
	VHANALSRGESGL
	QLDKHLSRAWSRD
	KPAPQLSRTKSTI
	GVKVRYSREDSLR
	LEHPDESRGESGL
	ATGAANSRDLSHH
	FGTGERSRDKSVE
......SD.D...	QDRTRDSDDDYQD
	IPKDAISDEDEEE
	GSKKEASDDDEQP
	VYNLDESDDDADF
	AVDIDESDEDDVK
	IYNLDESDDDADF
	QDRTRDSDEDDLH
	KHGDDDSDDDDEE
	VAEDLHSDEDSEG
	EVKAVDSDSDHED
	EVKGVESDSDGSD
	NHTTVPSDNDDNN
	KGTDHLSDEDQSV
	ENDNRTSDIDENG
	EPENKKSDSDQDC
	RDAFAGSDVDPQR
	HSAKDGSDVDSGL
	RSTIEASDQDLAD
	VDEVMVSDEDRKS
	GKEKALSDGDVKG
	AIDDKVSDNDIRN
	LQVHDASDDDLPL
.....DS.E....	EASDDESDGEHRS
	LADVRGSDSEVEK
	REKGDDSDSEEER
	KAYEGASDSEAKD
	RESDIASDSEAKG
	SRAGYDSDEEVYA
	QAEGMESDEEIRS
	LMIGQPSDSEVGD
	RESDTASDSEAKA
	QVDDVRSDSEGED
	TTANPESDNEDRD
	KFDVGLSDSEGKS
	TRWDPDSDMEVDE
	EASDDESDGEHRL
	EAAKEDSDEEKVK
	REGGLLSDSEKEI
	KVSEVMSDSEVKE
	SEVEKGSDSEVEK
	DTDKYGSDNEARS
	TYGGESSDNEVDS
	NGDDYESDPEEDE
	LRDGEASDEEEEY
	WGNGRDSDNEFQG
	MAVVYDSDEEGTY
	FRESGDSDEEEED
	SAELQESDGEIRG
	VMDGNASDAEKKI
	PGAKCESDPESET
	AAAHHRSDEEEVG
	SYVVEESDEELAD
	IRGGGGSDYEPGE
	REGLDESDVECAT
	TPSKGVSDGESKT
	NVQTPQSDSENRP
	EEAPAESDQEDLD
	SMRSDGSDSEQAV
	GDEVNDSDEESKR
	ESVTQNSDNEEVD
	ANKDLESDFEVGQ
	DELMRGSDGEAEK
	NGNAGVSDPEDDS
	ASSRVDSDTESGG
	LYTLCVSDAEKVS
	EDAELNSDSERNN
	PSRVEGSDAERSS
	RIGLEKSDGEDDE
	KQQSPPSDLEFVS
