# Supplementary material for: Quantitative Phosphoproteomics Analysis of Nitric Oxide–Responsive Phosphoproteins in Cotton Leaf
Source: PLoS One. 2014 Apr 8;9(4):e94261. doi: 10.1371/journal.pone.0094261 (PMC3979775; doi:10.1371/journal.pone.0094261)
Supplement: Table S4 — Quantitative analysis identified significant changes in the content levels of 183 phosphopeptides. (XLS) [file pone.0094261.s013.xls]

## Sheet: STable4
Supplementary Table S4. The phosphopeptide changed significantly in quantitative analysis.Within the phosphopeptide sequences, confirmed phosphoserine, phosphothreonine, and phosphotyrosine are followed by (#) , respectively. N/a, not applicable.
Phosphopeptide Identification	Annotation	Subcellular Location	Category								4plex-iTRAQ value- log2 (Treatment/Control)
				CK -1	CK -2	CK -3	Average[CK]	1h-1	1h-2	1h-3	Average[1h]	1h/CK	P value[1h/CK]	3h-1	3h-2	3h-3	Average[3h]	3h/CK	P value[3h/CK]	6h-1	6h-2	6h-3	Average[6h]	6h/CK	P value[6h/CK]
AAATVVANAPS#NANT#PSK				1.88714		2.001	1.94407		1.00706	1.45971	1.23338	-0.656459	0.0930317	1.06947	1.22815		1.14881	-0.758943	0.0147446	1.42056		1.04426	1.23241	-0.657595	0.0685442
AADELS#EES#REPASK				1.32396	1.28926		1.30661	1.19688	0.679518		0.938201	-0.477859	0.291209	1.1897	0.755214		0.972457	-0.426123	0.26493	0.623006	0.7051		0.664053	-0.976458	0.0047754
AASNEPVLIS#PK	2A5N_ARATH Serine/threonine protein phosphatase 2A 59 kDa regulatory subunit B' eta isoform	Unknown	Sensory/signal transduction	1.21506	1.20333		1.2092	0.981725	0.66824		0.824982	-0.551611	0.133972	1.11972	0.66695		0.893336	-0.436773	0.297807	0.732356	0.58456		0.658458	-0.876884	0.0176398
ADDDS#DKS#PK				0.645302	0.654315	0.599757	0.633125	1.44226	1.85062	1.88503	1.72597	1.44685	0.00158328	1.02306	1.38779	1.28513	1.23199	0.956526	0.00550825	1.08138	1.01723	1.32104	1.13988	0.848326	0.00572215
ADEETES#QRLDADEETVTR	AK1A1_CHICK Alcohol dehydrogenase [NADP+]	Unknown	Oxidation reduction Reactions	0.798836	0.823645	0.856375	0.826285	2.11663	1.9535	1.1138	1.72798	1.06437	0.0441991	1.65005	1.68018	1.16146	1.49723	0.857584	0.016516	1.46148	0.871145	0.948493	1.0937	0.404511	0.223853
AEDKGT#GK	BIP5_TOBAC Luminal-binding protein 5	Endoplasmic reticulum	Unknown	0.863236	0.825745		0.844491	1.10167	0.860061		0.980865	0.215974	0.380679	0.820585	1.14107		0.98083	0.215921	0.487055	1.30605	1.41185		1.35895	0.686339	0.0116926
AES#VES#GEK	NIPA_XENLA NIPA-like protein	Nucleus	Cell cycle,division and differentiation	1.3395	1.31237		1.32594	0.78931	1.11342		0.891365	-0.572922	0.147811	0.665951	0.67002		0.667985	-0.989121	0.000434343	0.761274	0.762315		0.761794	-0.799536	0.000578531
AFFDS#ADWALCK	B9RZM4_RICCO Putative uncharacterized protein	Unknown	Unknown	1.11226	1.19739		1.15482	0.622371	0.724906		0.673639	-0.777626	0.0186426	0.61357	1.18582		0.899695	-0.360164	0.470832	0.995556	0.62765		0.811603	-0.508826	0.21073
AGGLSGGS#PSSASSR	REN3A_DANRE Regulator of nonsense transcripts 3A	Cytoplasm	RNA splicing/processing	1.0847	1.0895		1.0871	0.72162	0.98195		0.851785	-0.351923	0.212418	0.55233	0.67005		0.61119	-0.819037	0.0149785	0.91289		0.70358	0.808235	-0.427638	0.116748
AIITEEVEPES#PKTR	AXR4_ARATH Protein AUXIN RESPONSE 4	Endoplasmic reticulum	Sensory/signal transduction	1.00259	1.04156		1.02208	1.63356	1.74778		1.69067	0.726093	0.00804702	0.945729	1.39367		1.1697	0.194637	0.578865	1.03026	1.42045		1.22535	0.261699	0.408745
AITSPEPNS#PER	Q3EAL9_ARATH Putative uncharacterized protein At3g51620.2	Unknown	Unknown	1.17454	1.15368		1.16411	0.67253	1.32197		0.99725	-0.2232	0.658648	0.66259	1.12155		0.892069	-0.384001	0.35798	0.63241	0.560475		0.596442	-0.964772	0.00432389
ALEGLGES#QEVK	SMG1_MOUSE Serine/threonine-protein kinase SMG1	Nucleus	DNA repair,replication and modification	0.85367		1.01456	0.934115	1.8084		1.89354	1.85097	0.986609	0.00971082	1.30333		1.61864	1.46098	0.645269	0.0967508	1.17327		1.51074	1.342	0.522716	0.160838
AMDNGAQS#PVGK	CDKG2_ORYSJ Cyclin-dependent kinase G-2	Unknown	Kinase,transferase and hydrolase	1.37892	1.40213		1.39053	1.01623	0.75907		0.88765	-0.647569	0.0600349		0.790252	0.77444	0.782346	-0.829754	0.000532505	0.52802	0.528005		0.528012	-1.39699	0.000180906
APS#HS#PYGR				1.54263	1.59555		1.56909		1.75196	2.1695	1.96073	0.321463	0.203799	0.84269	0.84344		0.843065	-0.896212	0.00132587	1.39811	1.07919		1.23865	-0.341159	0.177607
AQKPAS#PPMS#PDSDAVVR				1.05021	1.00565		1.02793	1.87312	1.21453		1.54383	0.58677	0.258462	1.77471	1.50284		1.63877	0.672876	0.0472756	0.897826	1.29435		1.09609	0.0926216	0.765187
ASST#EVR	B9T850_RICCO Metal ion binding protein, putative	Unknown	Unknown		0.93568	0.969462	0.952571		1.45168	1.80794	1.62981	0.774805	0.0632528		1.71222	0.831434	1.27183	0.417004	0.5441		1.74769	1.68853	1.71811	0.850924	0.00197397
ASTIPTVKPAMQS#PVQS#TK				1.24706	1.24244		1.24475	0.8035	0.64091		0.722205	0.783914	0.0233771	0.362	0.320993		0.341496	-1.86804	0.000521405	0.43157	0.42255		0.42706	-1.54335	3.83997e-05
ATAS#EPEEAEES#DHVESK				0.703903		0.737397	0.72065	1.77068		1.82254	1.79661	1.31791	0.000822027	1.74503		1.65567	1.70035	1.23846	0.00236369	0.780822		1.05307	0.916945	0.347536	0.288672
ATGAFILTAS#HNPGGPNEDFGIK	PGMC_POPTN Phosphoglucomutase	Cytoplasm	Carbohydrate biosynthesis/metabolism	0.998777	1.06237		1.03057	0.45118	0.444005		0.447593	-1.20319	0.00299907	1.65976	0.47893		1.06934	0.05328	0.953683	1.24598	0.62934		0.93766	-0.136311	0.792642
AVDS#DS#DHEDDGR	PRP4_ARATH U4/U6 small nuclear ribonucleoprotein PRP4-like protein	Nucleus	Cell cycle,division and differentiation	0.826894	0.815697		0.821295		1.47439	1.70145	1.58792	0.951165	0.0212848	1.18962	1.57954		1.38458	0.753473	0.101899	0.823742	1.05587		0.939806	0.194462	0.415069
DCQNS#PK	SFRS4_HUMAN Splicing factor, arginine/serine-rich 4	Nucleus	RNA splicing/processing	1.47198		1.49824	1.48511	1.31994		2.67956	1.99975	0.42925	0.528128	0.802254		1.37533	1.08879	-0.447841	0.30117	0.835555		0.948718	0.892136	-0.735233	0.00945933
DDAGS#PCR				1.02322	0.999066		1.01114		2.11031	1.98258	2.04644	1.01713	0.00391825		1.35218	1.64787	1.50002	0.569	0.081032	1.26358	0.77367		1.01862	0.010636	0.978433
DDS#DDNDDDGGDDDERPSK	Unknown	Unknown	Unknown	0.73435	0.794145	0.793665	0.774053	1.59582	1.96396	2.08937	1.88305	1.28257	0.00175949	1.39885	1.38961	1.84784	1.54543	0.997507	0.00719352	0.501322	0.734843	1.35741	0.864525	0.159474	0.74188
DDS#HEDDADT#APK				0.600137	0.703396	1.04498	0.782838	1.70913	1.75839	1.95403	1.80718	1.20696	0.00264131	1.50481	1.1255	0.843009	1.15777	0.564567	0.184577	1.3076	1.30379	1.22441	1.2786	0.707781	0.022449
DETQS#AGQEVQA				0.992326	1.0867	0.921145	1.00006	0.67116	0.68059	0.44021	0.59732	-0.743506	0.0119293	0.789732	0.3233	1.1004	0.737811	-0.43876	0.31942	0.372996	0.633637	0.614697	0.540443	-0.887867	0.00893055
DGASNNDGSSPQS#PR	RNZ2_HUMAN Zinc phosphodiesterase ELAC protein 2	Nucleus	RNA splicing/processing	0.991887	1.05692	1.50934	1.16605	2.02712	2.03734		2.03223	0.801436	0.0275173	0.650395	2.74126	2.08049	1.82405	0.645518	0.374	1.2483	1.13162	0.80374	1.06122	-0.135903	0.584593
DGDDEEEQEEKAEES#EEEK	DEK_HUMAN Protein DEK	Nucleus	Unknown	0.444624		0.457201	0.450912	2.02765		1.96204	1.99485	2.14536	0.00046771	1.89482		1.61321	1.75402	1.94045	0.0114979	0.83322		0.990469	0.911845	0.946436	0.0280563
DGRS#PS#PR	SFRS2_CHICK Splicing factor, arginine/serine-rich 2	Nucleus	RNA splicing/processing	1.012	1.0235		1.01775					N/a			2.10117	1.99154	2.04635	1.00767	0.00285874		1.0215	1.3006	1.16105	0.190047	0.412771
DRGS#PEYGQITSR	RSP40_ARATH Arginine/serine-rich-splicing factor RSP40	Nucleus	RNA splicing/processing	1.49264	1.43974		1.46619	0.6676	0.66689		0.667245	-1.13578	0.00109442	0.815461	0.695407		0.755434	-0.956694	0.00841024	0.690328	0.80058		0.745454	-0.975881	0.00712008
DSETNS#PK	B9SZ51_RICCO Putative uncharacterized protein	Unknown	Unknown	1.22344	1.2132		1.21832	1.25861	1.91048		1.58455	0.379176	0.377974	0.71353	0.678564		0.696047	-0.807636	0.00121445	0.740204	1.29091		1.01556	-0.262624	0.538219
DSETNS#PKT#PLISR				1.22344	1.2132		1.21832	1.33861	1.16348		1.25104	0.0382406	0.744916	0.85653	0.615564		0.736047	-0.727023	0.0572114	0.620204	0.709065		0.664635	-0.87426	0.0064616
DSSNNLS#PTSDSVSK	MAPT_ARATH Microtubule-associated protein TORTIFOLIA1	Cytoplasm	Cell cytoskeleton	1.28752	1.31915	1.33437	1.31368	0.506349	0.716142	0.55919	0.593894	-1.14534	0.000366835	0.433922	1.09761	0.824084	0.785204	-0.742474	0.0520517	0.80175	0.454501	1.19549	0.817247	-0.68477	0.0816293
DVMEEAGKS#EEENENENK	A5AE76_VITVI Putative uncharacterized protein	Nucleus	DNA/RNA binding		0.895901	0.895148	0.895524		1.24569	0.431964	0.838827	-0.0943596	0.901938		0.80264	0.4651	0.63387	-0.498546	0.261199	0.43698		0.47859	0.457785	-0.968063	0.00225205
DYAS#ESEAQR	B9I995_POPTR Predicted protein	Unknown	Unknown	1.22635	1.26821		1.24728	0.99023	0.81426		0.902245	-0.467191	0.062351	0.70993	0.69761		0.70377	-0.825607	0.00160788	0.64913	0.889476		0.769303	-0.697159	0.0593879
EAAKEDS#DEEK	K0664_DICDI Protein KIAA0664 homolog	Cytoplasm	Unknown	0.9586	1.0235		0.99105	0.64962	1.14635		0.897985	-0.142266	0.745896	0.961254	0.53208		0.746667	-0.408493	0.377101	0.553658	0.528234		0.540946	-0.873473	0.00594186
EAARPGEDS#GS#E	U520_DROME Putative U5 small nuclear ribonucleoprotein 200 kDa helicase	Nucleus	RNA splicing/processing	0.684568	0.67699	0.757711	0.706423	1.27608	1.85959	1.45885	1.53151	1.11635	0.0090664	1.31803	1.47396	0.88958	1.22719	0.796754	0.0420098	1.36164		1.10485	1.23325	0.803855	0.0138156
EAEEEEPEDNKS#VSSEVVK				0.767058	0.88678	0.758163	0.804	1.5486	1.90355	1.5711	1.67442	1.05839	0.00204187	1.11774	1.54141	1.53132	1.39682	0.796882	0.015204	1.12513		0.837969	0.981549	0.287865	0.234522
EAGS#PIRS#R	SRR35_HUMAN 35 kDa SR repressor protein	Nucleus	RNA splicing/processing		1.36254	1.46186	1.4122		1.62189	0.945063	1.28348	-0.137886	0.742838	0.54021		0.54103	0.54062	-1.38526	0.00323069	0.999361		0.717085	0.858223	-0.718518	0.0658241
EAS#PEPVK	MMTA2_MOUSE Multiple myeloma tumor-associated protein 2 homolog	Unknown	Unknown	1.21255	1.12363		1.16809	0.911214	0.774369		0.842792	-0.470904	0.0575443	0.77974	0.603447		0.691593	-0.756155	0.0403468	0.69562	0.955698		0.825659	-0.500533	0.130316
EDAAS#HVS#GTDR				1.20049	1.10546	1.17909	1.16168	0.54325	0.817884	1.22428	0.861805	-0.43078	0.207972	0.788472	0.981639	0.438542	0.736218	-0.658008	0.0579415	0.60196	0.621336	0.78264	0.668645	-0.7969	0.00153658
EDNDS#DDEEKR	SR140_HUMAN U2-associated protein SR140	Nucleus	RNA splicing/processing	1.43426	1.45084		1.44255	1.20979	0.741127		0.975459	-0.564469	0.18459	0.800434	1.12235		0.961391	-0.585425	0.0962715	0.70479	0.74851		0.72665	-0.989289	0.00106478
EDQDDVS#NQGSSR				1.54994	1.60086	1.17279	1.4412	1.57638	0.733853	0.949153	1.08646	-0.407628	0.28339	0.79981	0.764987	0.753352	0.772716	-0.899256	0.00789971	0.982137	0.87445	1.40638	1.08766	-0.406045	0.169391
EDRS#PIYDDDDNHAS#PR	SFRS4_HUMAN Splicing factor, arginine/serine-rich 4	Nucleus	RNA splicing/processing	1.06984	1.0915	1.10442	1.08859	2.28221	2.38225	1.72759	2.13068	0.96886	0.00692475	0.485347	1.25494		0.870143	-0.323131	0.502087	0.65229		0.99871	0.8255	-0.399116	0.135669
EDRS#PIYNDDDDNNR	SFRS4_HUMAN Splicing factor, arginine/serine-rich 4	Nucleus	RNA splicing/processing	1.22275	1.22375	1.22959	1.22536	0.919508	0.68617	1.23823	0.94797	-0.370296	0.158027	1.28704	0.974735	0.638765	0.966847	-0.341851	0.239417	0.791545	0.5179	0.683054	0.664166	-0.883593	0.00213272
EEES#ES#EK				0.970711	1.08278	0.816499	0.956663	4.62072	4.01393	1.77012	3.46826	1.85813	0.0447588	0.301531	1.31441	0.9303	0.848747	-0.172677	0.741451	0.508242	0.77469		0.641466	-0.576639	0.110906
EENHGAINEEENNT#VGS#GDENATR				0.814952	0.80569		0.810321	2.33375	2.12834		2.23104	1.46115	0.00519597	0.762044	1.12368		0.942862	0.218553	0.539944	0.9769		1.48987	1.23338	0.606058	0.240883
EES#FGGGDNGLEEFR	ARR2_ARATH Two-component response regulator ARR2	Nucleus	Sensory/signal transduction	1.18956	1.28582		1.23769	0.68593	0.69446		0.690195	-0.842574	0.00769893	0.75156	0.98066		0.86611	-0.600814	0.0959849	1.21365	0.953815		1.08373	-0.191639	0.382165
EFEQSGS#VEEGDR	HY5_ARATH Transcription factor HY5	Nucleus	Sensory/signal transduction	1.29213	1.30904		1.30059	0.562321	0.602763		0.582542	-1.15873	0.000930409	0.963482	0.721047		0.842264	-0.626815	0.0636532	1.0719	0.783515		0.927709	-0.487417	0.12298
EGMES#DEEIR	PRPF3_BOVIN U4/U6 small nuclear ribonucleoprotein Prp3	Nucleus	RNA splicing/processing	0.895862	0.865979		0.88092	1.24006	1.94687		1.59346	0.855084	0.181554	1.40971	1.65465		1.53218	0.793789	0.034067	0.7953	1.17432		0.98481	0.160834	0.639541
EGS#YEEVEAK	HSP83_ORYSJ Heat shock protein 81-3	Cytoplasm	Biotic/abiotic stress response		0.551246	0.547463	0.549354	2.0414		1.99235	2.01687	1.87631	0.000280796		1.32357	1.25039	1.28698	1.22818	0.00245816		0.969547	0.874042	0.921795	0.746708	0.0160692
EIS#DDEDEEDKKDEEGK	HSP80_SOLLC Heat shock cognate protein 80	Cytoplasm	Biotic/abiotic stress response	0.616469	0.755142	0.68212	0.684577	1.3143	1.82804	1.9778	1.70671	1.31794	0.00754744	1.34668	1.2838	1.48676	1.37241	1.00343	0.000675196	1.16248	1.32034	1.09699	1.19327	0.801637	0.00277997
EIS#DDEDEEEK	RED_HUMAN Protein Red	Nucleus	Unknown	1.31622	1.37133		1.34377	0.770243	0.99687		0.883556	-0.604897	0.0586187	0.73539	0.851684		0.793537	-0.75086	0.013401	0.973319	0.63299		0.803154	-0.742542	0.0883971
EIVDS#DDEDDLSK	SPT16_ORYSJ FACT complex subunit SPT16	Nucleus	DNA repair,replication and modification	0.801312		0.656176	0.728744	1.23223		1.23375	1.23299	0.758677	0.0200913	1.26711		1.27091	1.26901	0.800219	0.0175793	0.761695		0.871879	0.816787	0.164548	0.435831
EKGDDS#DS#EEER				1.44774	1.54667	1.51445	1.50295	1.72066	1.55051	1.98935	1.75351	0.222444	0.128406	0.764313	0.668113	0.65127	0.694565	-1.11362	5.99969e-05	0.814059	0.801398	0.760307	0.791921	-0.924371	2.85994e-05
ELNGERS#PS#Q	DNAJ_BACP2 Chaperone protein dnaJ	Cytoplasm	DNA repair,replication and modification	1.38457	1.51087		1.44772	0.972151	1.1859		1.07903	-0.424053	0.097129	0.79888	0.798762		0.798821	-0.857838	0.00933848	1.33614	0.94556		1.14085	-0.343675	0.273504
ELNIS#DDEFEENNR				0.688452	0.67859		0.683521	0.90688	1.14856		1.02772	0.58839	0.104469	1.26839	1.10123		1.18481	0.793601	0.0267784	1.22406	0.90064		1.06235	0.636202	0.144007
ENNNLS#FHLK	MSI4_ARATH WD-40 repeat-containing protein MSI4	Nucleus	Transcription	1.62354	1.70001		1.66178	0.79358	0.812449		0.803014	-1.04923	0.00209652		2.13267	1.02366	1.57816	-0.0744806	0.894224	0.77155	1.1578		0.964673	-0.784613	0.0713298
EQQQQQQS#AGK	MSI4_ARATH WD-40 repeat-containing protein MSI4	Nucleus	Cell cycle,division and differentiation	1.0006	1.10431		1.05245	0.289593	0.307886		0.298739	-1.8168	0.00484515	0.78624	1.41431		1.10027	0.0641056	0.894358	0.353658	1.6654		1.00953	-0.0600762	0.953914
EQQQQQS#ASK				1.34118	1.17123		1.25621	0.901063	0.658143		0.779603	-0.68826	0.084635	0.724107	0.726024		0.725065	-0.792889	0.024656	0.703166	0.892099		0.797632	-0.655276	0.0689302
ERAS#PENIQGSSR				1.59426	1.46624		1.53025	0.85073	0.930482		0.890606	-0.780908	0.0136174	0.520607	0.447163		0.483885	-1.66103	0.00493706	0.890713	0.768836		0.829774	-0.882976	0.0155484
ERGS#PDYGR	AB21B_ARATH ABC Ion/protein transporter B family member 21	Membrane	Ion/protein transport	0.573107	0.729097	0.739354	0.680519	1.96914	1.74493	2.2961	2.00339	1.55773	0.00143247	1.33611	1.12517	1.08667	1.18265	0.797315	0.00600015	1.06694	0.844486	0.757522	0.889649	0.3866	0.121514
ESEQATESSDIASES#FR					0.916922	0.898865	0.907894		1.75371	2.15655	1.95513	1.10667	0.0351251		1.20722	1.57248	1.38985	0.614334	0.118826		0.915415	1.14769	1.03155	0.938123	0.399675
ESS#GQNENVNTDIEVESEDSK				0.891323	0.74132	0.76287	0.798504	1.00117	1.91421	1.88868	1.60135	1.00392	0.0574256	1.3381	1.18956	1.75909	1.42892	0.839549	0.0234979	1.68528	1.39456	1.15888	1.41291	0.823294	0.0181855
EVS#EEGQGR	C3H37_ARATH Zinc finger CCCH domain-containing protein 37	Nucleus	Cell cycle,division and differentiation	1.3259	1.26598		1.29594	0.59365	0.58689		0.59027	-1.13455	0.00182048	1.09906	0.724123		0.911594	-0.507536	0.180213	1.30655		0.85448	1.08051	-0.262281	0.444487
FDHPPPGEVMSVTGVQGTSTTMS#G	C6TEH0_SOYBN Putative uncharacterized protein	Unknown	Unknown	0.778466	0.765894		0.77218	1.42095	1.77484		1.5979	1.04916	0.0430333	1.26626	1.49289		1.37957	0.837215	0.0331834	1.52313	1.76179		1.64246	1.08885	0.0183361
FGT#TSTK	M2K2_ARATH Mitogen-activated protein kinase kinase 2	Cytoplasm	Biotic/abiotic stress response	0.785349	0.774421	0.74227	0.767347	1.91006	1.25276	1.93411	1.69898	1.14672	0.0140689	0.910418	1.31653	1.57835	1.26843	0.725097	0.061775	1.23999	1.00974	0.87993	1.04322	0.443093	0.0599948
FLTESGT#FK	CDPK7_ARATH Calcium-dependent protein kinase 7	Membrane	Sensory/signal transduction	0.653246	0.639824		0.646535	1.22549	0.975284		1.10039	0.767211	0.0684667	1.28115	1.08891		1.18503	0.874123	0.0305568	0.98561	1.14529		1.06545	0.720663	0.0346881
FNNLS#LK	NCBP2_ARATH Nuclear cap-binding protein subunit 2	Nucleus	RNA splicing/processing	1.12301	1.05665		1.08983	2.09639	1.98269		2.03954	0.904138	0.00476976	1.98581	1.55134		1.76858	0.698484	0.090777	1.62975	1.30134		1.46554	0.427333	0.154128
FRESGDS#DEEEEDDR	ACA2_ARATH Calcium-Ion/protein transporting ATPase 2	Endoplasmic reticulum	Ion/protein transport	0.566997	0.574822		0.570909	1.20335	1.50496		1.35415	0.7104	0.0351517	1.03044	1.23742		1.13393	0.964325	0.0322094	1.07203	1.23321		1.15262	1.04576	0.0187005
FTANLS#K	TBC8B_HUMAN TBC1 domain family member 8B	Unknown	Unknown	1.26892	1.34058		1.30475	1.09731	0.791367		0.937224	-0.477308	0.148759	0.730927	0.738275		0.734601	-0.828741	0.00396706	1.09529	0.747506		0.921399	-0.501875	0.163466
GASEEDS#DDEFYDAER	TBCD8_MOUSE TBC1 domain family member 8	Unknown	Unknown	1.56524	1.45722		1.51123	0.899621	0.914076		0.906848	-0.73679	0.00803115	0.77699	0.79743		0.78721	-0.940903	0.00571466	0.73301	0.73314		0.733075	-1.04369	0.00478291
GASEEDS#EDEFYDAER				0.668741	0.665479		0.66711	0.96306	1.27948		1.12127	0.749136	0.10296	1.71329	1.60247		1.65788	1.31334	0.00311583	1.60873	1.55889		1.58381	1.2474	0.000741249
GCFDIGEDDEDVNS#PNR				1.50535	1.44787		1.47661	0.76016	0.75669		0.758425	-0.96121	0.00160338	0.670551	0.66686		0.668705	-1.14285	0.00126828	0.816798	0.805707		0.811252	-0.864066	0.00192966
GDEIS#GGS#AGMGEK	NHX2_ARATH Sodium/hydrogen exchanger 2	Vacuole	Ion/protein transport	0.830768	0.863592	0.804614	0.832991	1.66444	1.37087	1.20646	1.41392	0.763332	0.012623	1.08158	1.16498	1.79328	1.34661	0.692962	0.084788	1.65513	1.3624	1.16271	1.39341	0.74225	0.0176662
GFVPFVPGS#PTER	YHKF_SCHPO Uncharacterized RNA-binding protein C660.15	Nucleus	DNA/RNA binding	1.11876	1.26389		1.19132	0.78995	0.65699		0.72347	-0.719562	0.0415118	1.51497	0.62156		1.06827	-0.157297	0.811183	1.24408	0.631569		0.937825	-0.345177	0.505103
GNDNDGAS#PGK	SRR35_HUMAN 35 kDa SR repressor protein	Nucleus	RNA splicing/processing	1.40549	1.47838		1.44193	0.71576	0.710793		0.713276	-1.01547	0.00250384	0.77911	1.30182		1.04046	-0.541828	0.267565	0.73732	0.713246		0.725283	-0.99139	0.00285601
GNYS#VS#PDR	APK1A_ARATH Protein kinase APK1A	Chloroplast	Kinase,transferase and hydrolase	1.21471	1.16374		1.18922	0.605225	0.860981		0.733103	-0.697934	0.0728994	0.51002	0.499091		0.504556	-1.23694	0.00144606	0.57948	0.8403		0.70989	-0.744354	0.0689883
GNYS#VS#PGRR	C1D_XENLA Nuclear nucleic acid-binding protein C1D	Cytoplasm	RNA splicing/processing	1.28493	1.47489		1.36991	0.790824	0.788332		0.789578	-0.794927	0.0249269	0.632104	0.923892		0.777998	-0.816243	0.0744312	1.38782	0.65922		1.02352	-0.420542	0.443741
GPLQVHDAS#DDDLPLS	STK24_MOUSE Serine/threonine-protein kinase 24	Cytoplasm	Apoptosis	0.938917	1.00821	1.13011	1.02575	0.387385	0.33102	0.368946	0.36245	-1.50082	0.000340278	1.02451	0.655649	0.36944	0.6832	-0.586294	0.158138	1.07062	1.57396	0.776543	1.14038	0.152836	0.657111
GQTDDPDS#PR	SFRS7_HUMAN Splicing factor, arginine/serine-rich 7	Nucleus	RNA splicing/processing	1.44712	1.39823		1.42267	0.79526	0.809474		0.802367	-0.844365	0.00168	0.72688	0.730175		0.728527	-0.965551	0.00124347	0.647007	0.64573		0.646369	-1.13818	0.00099075
GRS#RS#PDADAGAEDGAYR				1.39047	1.27434	1.2045	1.28977	1.08201	1.42159	1.23119	1.24493	-0.0510492	0.709942	0.64322	0.648724	0.669457	0.6538	-0.980192	0.000315498	0.98601	0.510286	1.09688	0.864392	-0.593073	0.0863335
GSS#PGSMPER	FUBP3_HUMAN Far upstream element-binding protein 3	Nucleus	Transcription	1.41121	1.27363		1.34242	0.752007	0.701386		0.726696	-0.885411	0.0138773	0.797168	0.965958		0.881563	-0.606701	0.0515385	0.632232	0.724304		0.678268	-0.984909	0.0151798
GTYEAAPAAQTGQQGGAGNAS#PRT	PORA_CUCSA Protochlorophyllide reductase	Chloroplast	Photosynthesis	0.889122	1.00783		0.948476	0.86862	0.960319		0.91447	-0.0526762	0.694694	0.43018	0.430057		0.430119	-1.14088	0.0128588	0.87124	0.76811		0.819675	-0.210559	0.243046
GYVS#EEEAGGR	PR40A_MOUSE Pre-mRNA-processing factor 40 homolog A	Nucleus	RNA splicing/processing	0.486455	0.675484		0.58097	1.08145	0.750745		0.916099	0.65704	0.220548	2.03485	2.25986		2.14736	1.88603	0.00868512	0.907989	0.47925		0.69362	0.255682	0.678096
HAHS#PDS#DSESR	IQD14_ARATH Protein IQ-DOMAIN 14	Unknown	Unknown	1.58912	1.56329		1.57621	0.74423	0.77614		0.760185	-1.05203	0.000632177	0.636307	0.6401		0.638203	-1.30437	0.000193607	0.5802	0.575642		0.577921	-1.44751	0.000172538
HVGT#PQS#ESNR	TAF2_SCHPO Transcription initiation factor TFIID subunit 2	Cytoplasm	Transcription	1.33484	1.32601		1.33042	1.03909	0.786321		0.908592	-0.550183	0.0807097	0.621378	0.630001		0.62569	-1.08837	7.66671e-05	0.978807	0.65955		0.819179	-0.699637	0.0852707
IAS#EGDNFGK				0.769874	0.830701	0.925184	0.84192	1.82051	1.75146	1.71265	1.76154	1.06508	7.55263e-05	0.956519	1.46036	0.852549	1.08981	0.372321	0.268453	1.42448	1.20788	0.880326	1.1709	0.475858	0.116129
IEPNNAS#PSTDGQR	EIN2_ARATH Ethylene-insensitive protein 2	Membrane	Sensory/signal transduction	0.745152	0.76598		0.755566	1.17273	0.83577		1.00425	0.410489	0.278591	1.00932	1.16555		1.08744	0.525299	0.0520266	1.11359	1.30161		1.2076	0.676514	0.0411026
IESMNS#LEK	B9HG94_POPTR Predicted protein	Unknown	Unknown	1.27721	1.3428		1.31001	1.28015	0.760144		1.02015	-0.360795	0.383938	0.98301	0.692024		0.837517	-0.645382	0.0868538	0.713157	0.609011		0.661084	-0.986667	0.00887387
IGLEKS#DGEDDEEDEVER	RBOHD_ARATH Respiratory burst oxidase homolog protein D	Membrane	Oxidation reduction Reactions	0.71725	0.701257		0.709253	1.25923	0.96598		1.11261	0.649568	0.110918	1.31777	1.20268		1.26023	0.857648	0.0109369	1.05807	0.82089		0.93948	0.405562	0.192359
ILSQMLS#QK	B9SQC7_RICCO Transcription factor, putative	Unknown	DNA/RNA binding	0.981308	1.1148		1.04805	0.98269	1.10063		1.04166	-0.0088286	0.949302	0.88235	0.55015		0.71625	-0.549178	0.204977	0.562431	0.64587		0.604151	-0.794733	0.0300322
IQQQADDEENEKAS#G	B9SQA8_RICCO Putative uncharacterized protein	Unknown	Unknown	1.24111	1.24321		1.24216	0.61134	0.957451		0.784396	-0.663198	0.118128		0.770355	1.15621	0.963284	-0.366818	0.285209		0.7128	0.63584	0.67432	-0.881346	0.00456415
KAAS#DDEEGEGEVDNNNAVR	SF3B2_HUMAN Splicing factor 3B subunit 2	Nucleus	RNA splicing/processing	1.31476	1.25698		1.28587	2.28463	2.10036		2.19249	0.769827	0.0111532	1.33359	1.93598		1.63478	0.346356	0.368057	1.20839	1.72555		1.46697	0.190096	0.55841
KGADS#DS#GEEEQDNPQK	Q2UY13_LOTJA Nucleoporin	Unknown	Unknown	0.975689	0.994558		0.985124		2.20134	1.88195	2.04164	1.05136	0.0221671	1.66698	0.38974		1.02836	0.0619689	0.952187	1.38889	0.985033		1.18696	0.268895	0.423242
KGSS#NEGSAQEER	Y1534_ARATH Probable LRR receptor-like serine/threonine-protein kinase At1g53420	Membrane	Kinase,transferase and hydrolase	0.988241	0.900875		0.944558	2.28351	1.90273		2.1054	1.15638	0.0277271	1.65015	1.34191		1.49603	0.663428	0.0750079	1.68204	1.45276		1.5674	0.730662	0.0366758
KQEVEQCS#ENDIECQR	SCAR3_ARATH Protein SCAR3	Cytoplasm	Cell cytoskeleton	1.35688	1.44158		1.39923	0.82352	0.834548		0.829034	-0.75513	0.00556318	0.70556	0.67151		0.688535	-1.02303	0.00409943	0.560911	0.57982		0.570366	-1.29467	0.00272949
KQS#EQNIGAPPSYEEAVTETQSPVR				0.968401	0.981282	1.13206	1.02725	1.15613	0.831153	0.794675	0.927319	-0.147646	0.473203	0.5823	0.5797		0.581	-0.822174	0.00714614	1.65006	1.17865		1.41436	0.46136	0.132058
KSEQTSDPNS#EDEADIGGK	SRRT_ARATH Serrate RNA effector molecule	Nucleus	RNA splicing/processing	1.34437	1.4036		1.37399	0.76837	0.76562		0.766995	-0.841077	0.00237709	0.761223	0.76331		0.762266	-0.849999	0.00233848	0.98022	0.67811		0.829165	-0.728635	0.071384
KTEDCDS#PR				1.27003	1.26542		1.26772	0.680364	0.67564		0.678002	-0.90288	3.1318e-05	0.662031	0.66499		0.663511	-0.934051	2.05484e-05	0.68661	0.941152		0.813881	-0.639352	0.0704539
LAELSEDGET#DGDETKVEETR	EIF3C_MEDTR Eukaryotic translation initiation factor 3 subunit C	Cytoplasm	Translation	1.13508	1.06871		1.1019	1.71723	2.28052		1.99887	0.8592	0.0871004	1.92344	1.72712		1.82528	0.728131	0.0199071	0.94067	1.58034		1.2605	0.194012	0.67067
LASISRPAPQAPT#PTPEPAAASAPQR				1.32129	1.22517		1.27323	0.900959	1.23559		1.06827	-0.253211	0.360186	0.681975	0.91152		0.796747	-0.676299	0.061927	0.71621	0.707271		0.71174	-0.83907	0.00730874
LEEDDTNVSQT#R	PTR1_ARATH Peptide Ion/protein transporter PTR1	Membrane	Ion/protein transport	0.714686	0.77317		0.743928	1.26603	1.02833		1.14718	0.624857	0.0810776	1.22032	1.33829		1.2793	0.782125	0.0147872	1.0044	1.25521		1.1298	0.602839	0.0956495
LGMFFIES#DNRR	B9I2K3_POPTR Predicted protein	Unknown	Unknown	1.18864	1.20521		1.19693	0.658587	1.24249		0.950538	-0.332519	0.487707	0.648587	1.20249		0.925539	-0.370971	0.43063	0.657021	0.585015		0.621018	-0.946629	0.00408973
LLNESCS#DTDEPK	IF41_WHEAT Eukaryotic initiation factor iso-4F subunit p82-34	Unknown	Translation	0.685178	0.692827		0.689002	1.37064	1.17413		1.27738	0.890612	0.0272532	0.93031	1.14759		1.03895	0.592545	0.0844521	1.14274	0.78176		0.96225	0.481903	0.269315
LLPQGS#GGLMSGR	C3H20_ARATH Zinc finger CCCH domain-containing protein 20	Membrane	Sensory/signal transduction	0.551362	0.624936		0.588149	1.03076	0.55228		0.79152	0.428444	0.489233	1.28087	1.40345		1.34216	1.1903	0.00886823	1.04353	0.904466		0.973998	0.727737	0.0391398
LLPQQS#PR	RR9_ARATH 30S ribosomal protein S9, chloroplastic	Chloroplast	Translation	1.22366	1.20126		1.21246	0.68569	0.7256		0.705645	-0.78092	0.00203255		1.47699	0.938956	1.20797	0.00654803	0.988224	1.3333	0.76468		1.04899	-0.208933	0.623627
LPGGFAAQT#IIGTGR	EIF3B_ARATH Eukaryotic translation initiation factor 3 subunit B	Cytoplasm	Protein biosynthesis,processing and folding	0.759281	0.975262	0.847777	0.860773	1.46771	1.43045	1.50534	1.46783	0.769983	0.000790213	1.49104	1.07347	1.1582	1.2409	0.527685	0.0554252	1.36685	0.861709	0.942973	1.05718	0.296512	0.308999
LRDGEAS#DEEEEYEAK	XCT_ARATH Protein XAP5 CIRCADIAN TIMEKEEPER	Nucleus	Circadian rhythm	1.24161	1.24986		1.24574	0.7513	0.68387		0.717585	-0.795776	0.00411055	0.943672	0.753482		0.848577	-0.55388	0.0529205	0.654146	1.20733		0.930736	-0.420553	0.372833
LS#TSFNVNK	AVP_PHAAU Pyrophosphate-energized vacuolar membrane proton pump	Vacuole	Ion/protein transport	0.708478	0.743568		0.726023	0.70583	0.9182		0.812015	0.161491	0.508101	1.35125	1.17151		1.26138	0.796916	0.02803	1.31324	1.14065		1.22694	0.756983	0.0295419
LSFADDFDNGS#EEEDDENK	FL3H_PETCR Flavanone 3-dioxygenase	Unknown	Secondary metabolite biosynthesis	0.65668	0.528044		0.592362	1.26339	1.13488		1.19914	1.01744	0.0217213	0.806944	0.951107		0.879026	0.569426	0.0972787	0.834898	0.35845		0.596674	0.0104638	0.987644
LSPGRDPGS#PR				0.605302	0.714315	0.599757	0.639791	1.23726	1.17062	1.33503	1.24764	0.963525	0.000554876	0.73306	1.26079	0.95134	0.98173	0.617725	0.0958107	0.450382	0.94723	1.22304	0.873551	0.44929	0.365305
LTELDS#IAR	AB22G_ARATH ABC Ion/protein transporter G family member 22	Membrane	Ion/protein transport	0.693503	0.721548		0.707526	0.88515	0.412587		0.648868	-0.124856	0.827399	1.34265	1.11358		1.22811	0.795592	0.0457824	1.12661	1.2166		1.1716	0.72763	0.0101559
LVVGAS#PAR				1.20529	1.03306	1.2584	1.16558	1.52637	1.26456	1.35359	1.38151	0.24519	0.103194	1.24856	1.53431	0.977289	1.25339	0.104779	0.641487	0.602302	0.684087	0.635029	0.640473	-0.863843	0.00188337
NDDS#ES#EDEAPR				0.932553	0.907579		0.920066	1.52282	1.42534		1.47408	0.680005	0.00814701	1.41488	0.70881		1.06184	0.206764	0.726985	0.980973	0.810146		0.89556	-0.0389481	0.80318
NDISQGHQGFVS#R	RL292_ARATH 60S ribosomal protein L29-2	Ribosome	Translation	1.00663	1.02908	0.924533	0.986748	1.09341	1.58579	1.72918	1.46946	0.574533	0.068668	0.406253	0.39823	0.40484	0.403108	-1.29152	5.23102e-05	1.51862	1.10587	1.8677	1.4974	0.601703	0.0833524
NGES#AAEEE	U2AFA_ORYSJ Splicing factor U2af small subunit A	Nucleus	RNA splicing/processing	1.19386	1.1591	1.28554	1.21283	0.440101	0.931157	0.93004	0.7671	-0.660895	0.056599	0.550622	0.550085	0.550026	0.550244	-1.14024	6.16351e-05	0.59025	0.600219	0.59277	0.594413	-1.02884	8.19718e-05
NHS#PIREGS#EER	B9N4N9_POPTR Predicted protein	Unknown	Unknown	1.11237	0.99643		1.0544	0.95569	1.51303		1.23436	0.227344	0.591859	1.35124	0.87682		1.11403	0.0793692	0.829839	0.440194	0.537364		0.488779	-1.10916	0.0174158
NIMGVGGLS#FNK	FAT2_SCHPO Putative peroxisomal-coenzyme A synthetase	Peroxisome	Biotic/abiotic stress response	0.450667	0.446987		0.448827	1.51448	1.43357		1.47402	1.71553	0.00155665	1.35115	1.38449		1.36782	1.60765	0.000332881	0.802753	0.914947		0.85885	0.936247	0.0182275
NLAS#FK	TM87A_XENTR Transmembrane protein 87A	Membrane	Unknown	0.910511		0.765014	0.837762	1.71407		1.78523	1.74965	1.06245	0.00779483	1.13189		1.37334	1.25262	0.58033	0.09865	0.64382		1.18771	0.915765	0.128436	0.807725
NNGNAGVS#DPEDDS#EEDKRE	AGO4B_ORYSJ Protein argonaute 4B	Unknown	RNA splicing/processing	0.933314	1.23754		1.08543	1.77963	1.49551		1.63757	0.593294	0.11756	1.04854	1.67458		1.36156	0.326998	0.510706	1.7419	1.77678		1.75934	0.69677	0.0479366
NNGNAS#PDGQDS#PNGR	B9S851_RICCO Putative uncharacterized protein	Unknown	Unknown	1.3562	1.34259		1.34939	0.6236	1.18568		0.90464	-0.576897	0.254449	0.79236		0.75035	0.771355	-0.806846	0.00145588	0.745863		1.07895	0.912408	-0.564561	0.119888
NQES#PAKK	SFRS7_HUMAN Splicing factor, arginine/serine-rich 7	Nucleus	RNA splicing/processing	1.81582	2.18086	1.39988	1.79885	1.1166	1.75947	0.867286	1.24779	-0.527708	0.189097		0.821735	0.836647	0.829191	-1.1173	0.0447661	1.69541	1.18818	0.96094	1.28151	-0.489233	0.173812
NYS#KS#PQYR	HMGL_SOYBN HMG1/2-like protein	Nucleus	DNA/RNA binding	1.20952	1.14711		1.17832	0.71843	1.10048		0.909455	-0.373651	0.299269	1.24166	0.77151		1.00659	-0.227253	0.544218	0.582872	0.710014		0.646443	-0.86613	0.01727
QAEAPKEEES#ESEK	HMGL_SOYBN HMG1/2-like protein	Nucleus	DNA/RNA binding	1.20952	1.14711		1.17832	0.71843	1.10048		0.909455	-0.373651	0.299269	1.24166	0.77151		1.00659	-0.227253	0.544218	0.582872	0.710014		0.646443	-0.86613	0.01727
QAEDDGS#ES#EEER	DHX16_PANTR Putative pre-mRNA-splicing factor ATP-dependent RNA helicase DHX16	Nucleus	RNA splicing/processing	0.82089	0.728198	0.896848	0.815312	1.63614	1.3767	0.985667	1.33284	0.709075	0.0569397	1.26421	1.22884	1.72437	1.40581	0.785974	0.0240526	0.923429	1.23448	1.47038	1.20943	0.568903	0.076142
QDS#DDNEAEPK				1.22307	1.19173		1.2074	0.770145	0.94889		0.859518	-0.490302	0.0617907	0.723568	1.37934		1.05145	-0.199515	0.681567	0.671469	0.596686		0.634078	-0.92917	0.00496316
QIEQVQGS#Q	HBP1A_WHEAT Transcription factor HBP-1a	Nucleus	Transcription	1.38676	1.29737		1.34207	0.940207	0.706504		0.823356	-0.704867	0.0535434	0.73106	0.748783		0.739922	-0.85901	0.00567743	0.640837	0.92524		0.783038	-0.777299	0.064315
QVDAGS#GDDEK	ZIP5_ARATH Zinc Ion/protein transporter 5	Membrane	Ion/protein transport	0.636743	0.618248	0.622834	0.625942	1.87257	1.49174	1.9723	1.77887	1.50686	0.00141012	1.20582	1.00504	1.04552	1.08546	0.794207	0.001721	1.21934	1.14673	1.1651	1.17706	0.911084	1.647e-05
RDDGDGS#DDESFEDR	HFLX_ECOLI GTP-binding protein hflX	Cytoplasm	Energy production/conversion	1.21889	1.23666		1.22778	0.672115	0.792017		0.732066	-0.746001	0.0146207	0.957123	0.668021		0.812572	-0.595479	0.103176	0.580194	1.14411		0.862153	-0.51003	0.324356
RNPS#EHAT#ETSK	LEUNG_ARATH Transcriptional corepressor	Nucleus	Transcription	0.785896	0.56238		0.674138					N/a						N/a			1.30257	0.68568	0.994124	0.560382	0.432247
RPQEGGGPS#PK				1.3571	1.34866		1.35288	0.53432		0.5382	0.53626	-1.33503	3.23467e-05	0.44987	0.45012		0.449995	-1.58805	2.18639e-05	0.54689	0.56071		0.5538	-1.2886	0.000102652
RRS#PS#PLR	SRRM1_CHICK Serine/arginine repetitive matrix protein 1	Nucleus	RNA splicing/processing	0.89657	0.812456		0.854513	1.29512	1.384		1.33956	0.648587	0.0155415					N/a						N/a
RS#RS#PPPAR	U2AFA_ARATH Splicing factor U2af small subunit A	Nucleus	RNA splicing/processing	2.16228	1.96576	2.75573	2.24536	1.23976		1.60568	1.42272	-0.658293	0.0804697	1.24834	1.24472		1.24653	-0.849027	0.041876		1.10132	1.66916	1.38524	-0.696809	0.0923984
S#APTTPLDGVQGTFATISEDER	PCKA_ARATH Phosphoenolpyruvate carboxykinase [ATP]	Cytoplasm	Carbohydrate biosynthesis/metabolism	0.87456	0.889621		0.882091	1.38022	1.77854		1.57938	0.84036	0.0728775		1.24127	1.63671	1.43899	0.706057	0.106456		1.65104	1.63902	1.64503	0.899115	0.000159443
S#CSSIDAK	B9GHR5_POPTR Predicted protein	Unknown	Unknown	1.3002	1.32418		1.31219	0.80812	0.70645		0.757285	-0.793068	0.0087433	0.962135	0.602654		0.782394	-0.746008	0.0987788	0.702036	1.09214		0.897088	-0.548655	0.167609
S#DDQNDSK	U2A2B_NICPL Splicing factor U2af large subunit B	Nucleus	RNA splicing/processing	0.958123	0.937385	0.926392	0.940633	1.9512	2.34201	2.44021	2.24447	1.25467	0.00095559	1.58116	0.41426	0.726423	0.907281	-0.052083	0.928443	1.66588	0.976438	0.787094	1.14314	0.281294	0.490704
S#EVDPSELADSQEVPEAK	A9PK70_9ROSI Putative uncharacterized protein	Unknown	Unknown	1.29731	1.33884		1.31808	1.59003	0.889571		1.2398	-0.0883227	0.844173	0.779544	0.793729		0.786636	-0.744663	0.00170048	0.89733	1.59836		1.24784	-0.0789937	0.859964
S#FSDRTNSGGR	ATY1_ARATH Putative cation-Ion/protein transporting ATPase	Endoplasmic reticulum	Unknown	0.602477	0.577208	0.586056	0.58858	1.99243	1.96663	2.32796	2.09567	1.8321	0.000206776	1.57783	1.50824	1.16265	1.41624	1.26675	0.00299726	1.55502	1.53167	1.61384	1.56684	1.41255	2.77587e-06
S#GYLLETR	VILI2_ARATH Villin-2	Cytoplasm	Cell cytoskeleton	0.629224	0.780604	0.78449	0.731439	1.6849	1.8899	1.98676	1.85385	1.34172	0.000396904	1.32154	0.889089	0.941534	1.05072	0.52257	0.0932785	1.42964	1.06389	0.93234	1.14196	0.642698	0.0594424
S#KLS#AASKPSVSA	CCR4F_ARATH Carbon catabolite repressor protein 4 homolog 6	Nucleus	Transcription	0.85697	0.86547		0.86122	2.07123	1.84121		1.95622	1.18361	0.0108673	1.46331	1.1657		1.31451	0.610066	0.0930477	1.54537		1.7558	1.65058	0.938524	0.017334
S#RS#AS#PVHSK	WRKY4_ARATH Probable WRKY Transcription factor 4	Nucleus	Transcription	1.23555	1.23		1.23277	0.70654	0.76969		0.738115	-0.739992	0.00408084		1.35967	1.7287	1.54418	0.324936	0.233555	1.62987	0.86597		1.24792	0.0176159	0.971974
SDGANQEDDS#A	ASCL1_ORYSJ ASC1-like protein 1	Endoplasmic reticulum	Lipid biosynthetic/metabolic process	0.679762	0.524664	0.771471	0.658632	1.46298	1.30356	1.35082	1.37245	1.05921	0.00115843	1.37547	1.66551	1.49338	1.51145	1.19839	0.00153365	0.780011	0.91276	0.53147	0.741414	0.170805	0.56725
SES#SNNATSNR	SRRT_ARATH Serrate RNA effector molecule	Nucleus	RNA splicing/processing	1.05657	0.820794	0.802973	0.893446	1.89172	1.94511	1.75267	1.86317	1.0603	0.00062916	0.649138	1.77599	1.28038	1.23517	0.467258	0.366858	0.986383	1.46272	1.67222	1.37377	0.620693	0.0930956
SFSQLLAGAMAS#PGAK	NHX7_ARATH Sodium/hydrogen exchanger 7	Membrane	Ion/protein transport	0.710672	0.710772		0.710722	0.91618	1.17536		1.04577	0.557208	0.122671	1.11007	1.28471		1.19739	0.752536	0.0307174	1.12601	0.85473		0.99037	0.478682	0.175361
SGGQVDDVRS#DS#EGEDEHED	RS6_ASPOF 40S ribosomal protein S6	Ribosome	Translation	1.15684	1.13738		1.14711	1.30677	0.927919		1.11734	-0.0379297	0.889712	0.784133	1.28243		1.03328	-0.150767	0.692809	0.501165	0.54188		0.521522	-1.1372	0.00129832
SGQTS#DPNS#EDEAEVGGK	2ABB_ARATH Serine/threonine protein phosphatase 2A 55 kDa regulatory subunit B beta isoform	Cytoplam	Sensory/signal transduction	1.02356	1.11146		1.06751	1.85674	1.24356		1.55015	0.538161	0.259485	1.37285	1.80276		1.5878	0.572783	0.141128	2.00036	2.1668		2.08358	0.964816	0.00847027
SLS#SITR	A5ATI8_VITVI Putative uncharacterized protein	Unknown	Unknown	1.34984	1.30257		1.3262	0.795128	0.767457		0.781292	-0.763369	0.00251652	0.762643	1.07569		0.919166	-0.528905	0.123781	0.70965	0.68966		0.699655	-0.922588	0.00167332
SMPS#S#EEEDAAIR	B9HCJ7_POPTR Predicted protein	Chloroplast	Unknown	1.18668	1.18893	1.09801	1.15787	2.41211	1.42916	0.72352	1.5216	0.394109	0.499588	0.374792	0.754366	0.85326	0.660806	-0.809179	0.0288645	0.55147	0.519257	0.56785	0.546192	-1.07522	5.08653e-05
SNDSES#DSDPEPEGDTR	MSI2H_MOUSE RNA-binding protein Musashi homolog 2	Cytoplasm	Unknown	1.16255		1.23022	1.19638	0.574528	0.68215		0.628339	-0.929064	0.0122908	0.862807	1.10363	0.63587	0.867437	-0.463847	0.158685	1.48907		0.56195	1.02551	-0.222337	0.748407
SNVS#IHGS#PGPAR	BRD4_HUMAN Bromodomain-containing protein 4	Nucleus	Unknown	1.44712	1.39823		1.42267	0.989026	0.799		0.894013	-0.670238	0.0327559	0.665298	0.668248		0.666773	-1.09334	0.00104796	0.673756	1.1063		0.890028	-0.676683	0.134171
SQPEQS#PQRPEQR				1.3975		1.1962	1.29685					N/a	#DIV/0!	1.32484		1.26064	1.29274	-0.00457948	0.972501		0.32556	0.21925	0.272405	-2.25119	0.012121
SS#PSALGS#PLK	P2R3A_HUMAN Serine/threonine-protein phosphatase 2A regulatory subunit B'' subunit alpha	Unknown	Unknown	0.95017	0.957906	1.02403	0.977369	1.6181	1.5471	1.97088	1.71203	0.808731	0.00526294	1.37821	0.851605	0.916969	1.04893	0.101941	0.690986	1.19801	1.45719	1.3178	1.32433	0.43829	0.0114982
SSS#SSTFSFDLK				0.707807	0.752133	0.693207	0.717716	0.798417	1.15629	1.58651	1.18041	0.7178	0.112876	1.52133	1.00835	1.04622	1.19197	0.771652	0.0460648	1.13399	1.53604	1.10036	1.2568	0.808267	0.0187587
STS#VDGDQYGTR	EPN2_HUMAN Epsin-2	Cytoplasm	Endocytosis	1.22186	1.28695		1.2544	1.13376	0.82797		0.980865	-0.354877	0.222245	0.730763	0.72655		0.728657	-0.783692	0.00382587	1.01733	0.75044		0.883885	-0.505072	0.114336
SYT#PS#PPR				1.08569	1.11254		1.09912		0.62653	0.92469	0.77561	-0.502939	0.163222	1.10365		0.48598	0.794817	-0.467648	0.428712		0.62641	0.5564	0.591405	-0.894124	0.00540866
T#ATKPAASGSPWYGPDR	SWI3A_ARATH SWI/SNF complex subunit SWI3A	Nucleus	Transcription	1.88795	1.91652		1.90223	0.863234	0.85145		0.857342	-1.14975	0.000218628	0.57952	0.5894		0.58446	-1.70252	0.000131538	0.51923	0.51778		0.518505	-1.87527	0.000106833
T#PPTNNPALDYQSADSEHVLK				0.677448	0.603384		0.640416	0.83547	1.10241		0.96894	0.597398	0.141093	1.18505	1.28208		1.23357	0.945752	0.0104226	1.56444	1.5531		1.55877	1.28333	0.00166003
T#PPVS#PPR	CB22_TOBAC Chlorophyll a-b binding protein 21	Chloroplast	Photosynthesis	0.57595	0.561725	0.574722	0.570799	1.24396	1.05114	1.27657	1.19056	1.06058	0.000922845	1.28363	1.36839	1.54389	1.39864	1.29297	0.000419465	1.68676	1.8368	1.84216	1.78857	1.64775	1.84334e-05
T#TKPVPSGSPWYGPDR	TBA_PRUDU Tubulin alpha chain	Cytoplasm	Cell cytoskeleton	0.702546	0.714881		0.708713	1.93125	2.01123		1.97124	1.47583	0.00102559	1.34769	1.01038		1.17904	0.734332	0.108253	0.94156	1.27235		1.10696	0.643322	0.137883
TASTSDADS#S#LMKQVAR				1.29482	1.29401		1.29442	1.05311	0.661578		0.857344	-0.594354	0.155219	0.702681	0.988751		0.845716	-0.614055	0.0883587	0.615487	0.721359		0.668423	-0.953467	0.00707557
TAT#KAAPSGSPWYGPDR				0.861282	0.85647		0.858876	1.82844	1.75956		1.794	1.06266	0.00136023	1.12051	1.45058		1.28554	0.581858	0.122702	1.1884	1.56248		1.37544	0.679371	0.109925
TIQFVDWCPT#GFK	RPTOR_MOUSE Regulatory-associated protein of mTOR	Cytoplasm	Sensory/signal transduction	0.95687	0.965741		0.961306	1.2036	1.54787		1.37573	0.517135	0.137826	1.32145	0.901097		1.11127	0.209147	0.549623	2.39265	2.33971		2.36618	1.29949	0.000364772
TLESNELEHPDES#RGES#GLADGR					1.43591	1.50664	1.47127	0.98562	1.23172		1.10867	-0.408236	0.105337	0.742128	0.747083		0.744606	-0.982518	0.0023716	0.77469	1.09604		0.935364	-0.681231	0.0827183
TQSPQGISQNEYPETPQLISGNDDTQS#PQKR	PPID_MOUSE Peptidyl-prolyl cis-trans isomerase D	Cytoplasm	Apoptosis	1.44222	1.46221		1.45222	0.58514	0.582874		0.584007	-1.3142	0.000134207	0.823654	1.08506		0.954354	-0.605658	0.0628567	0.514148	0.514304		0.514226	-1.49778	0.000113533
TS#RS#PLNS#PSR	VPS54_HUMAN Vacuolar protein sorting-associated protein 54	Vacuole	Ion/protein transport	1.13362	1.09603		1.11482	0.753697	1.33362		1.04366	-0.0951675	0.829355	1.24555	0.618355		0.931952	-0.258489	0.619375	0.50002	0.56503		0.532525	-1.0659	0.00413213
TSSFSVADSGGQTLSS#VLNNPHAGK	HSP83_IPONI Heat shock protein 83	Cytoplasm	Biotic/abiotic stress response	0.676839	0.727525		0.702182	1.43525	1.28947		1.36236	0.956191	0.0133901		1.11798	0.58767	0.852827	0.280408	0.628682	1.31333	0.786789		1.05006	0.580554	0.318968
TTEKEIS#DDEEDEPK	CB22_TOBAC Chlorophyll a-b binding protein 21	Chloroplast	Photosynthesis	0.58267	0.631952	0.599298	0.60464	1.37463	0.94106	0.651658	0.989116	0.710063	0.14192	1.4469	1.0244	1.06777	1.17969	0.964259	0.0130472	1.38335	1.30867	1.05251	1.24818	1.04567	0.00313689
TTLPDRPLS#ATR	B9HSQ1_POPTR Predicted protein	Unknown	Unknown	1.5369	1.55268		1.54479	0.86568	0.89354		0.87961	-0.812475	0.000578746	1.18454	0.78147		0.983005	-0.65214	0.108345	1.13	1.45698		1.29349	-0.256142	0.264482
TTPSNINS#DDEEPEEESESVSK	B9I8L8_POPTR Predicted protein	Unknown	Unknown	1.42167	1.41655		1.41911	0.676223	0.682631		0.679427	-1.0626	3.07403e-05	0.77176	1.02348		0.89762	-0.66081	0.053628	0.639971	0.56112		0.600545	-1.24064	0.00232146
TTVAEKS#PAEK	H2B_GOSHI Histone H2B	Nucleus	Transcription	2.2875	1.99891		2.14321	1.24706	1.25244		1.24975	-0.77813	0.0251133	1.18669	1.19005		1.18837	-0.850786	0.0220866	1.27851	1.52014		1.39932	-0.615041	0.0584482
TVT#GHS#SK	ESYT2_MOUSE Extended synaptotagmin-2	Membrane	Unknown	0.636651	0.728375		0.682513	1.45755	1.41835		1.43795	1.07509	0.00433047	1.00683	1.18643		1.09663	0.684148	0.054487	0.9677	1.14114		1.05442	0.627524	0.0630688
VGGAPMDAAPEPGVS#NPGVADGVGR	HNRGT_HUMAN RNA-binding motif protein, X-linked-like-2	Nucleus	DNA/RNA binding	1.12444	1.12559		1.12502	0.702564	0.637512		0.670038	-0.747629	0.00507345		1.41907	0.575456	0.997263	-0.173898	0.790588	1.2222	0.58213		0.902165	-0.318481	0.558265
VGS#EANWALR	TSJT1_TOBAC Stem-specific protein TSJT1	Unknown	Unknown	0.53242	0.655959		0.59419	0.341679	0.672117		0.506898	-0.229228	0.669704	1.12301	1.15304		1.13803	0.937537	0.0133892	0.93504	0.72482		0.82993	0.482067	0.192843
VHACVGGT#SVR	IF4A2_NICPL Eukaryotic initiation factor 4A-2	Unknown	Protein biosynthesis,processing and folding	0.629285	0.411076	0.762009	0.60079	1.05478	1.0963	1.18789	1.11299	0.889507	0.00949427	0.95163	0.805835	1.13821	0.965225	0.684004	0.0603461	1.14562	1.16788	1.05451	1.12267	0.902001	0.00845343
VLPQQS#PR	C3H20_ARATH Zinc finger CCCH domain-containing protein 20	Nucleus	Sensory/signal transduction	0.68735	0.66358		0.675465	0.93202	1.20468		1.06835	0.661431	0.102929	1.32184	1.50287		1.41235	1.06415	0.0150037	1.38313	1.33886		1.36099	1.01071	0.00134044
VMNTGS#QGEEK	LHY_ARATH Protein LHY	Nucleus	Circadian rhythm	1.39588	1.42658		1.41123	1.09744	0.75112		0.912768	-0.628633	0.107319	0.655646	0.666971		0.661309	-1.09356	0.000475649	0.715349	0.710031		0.71269	-0.985607	0.000496993
VRNDT#PS#PEPLANR				1.30244	1.34709		1.32476	0.951001	0.672452		0.811727	-0.706671	0.0679728	0.683557	0.975659		0.829608	-0.675235	0.0786705	0.638831	0.678384		0.658608	-1.00825	0.00199846
VTEENS#DNQK	THUM1_HUMAN THUMP domain-containing protein 1	Unknown	Unknown	1.34718	1.27987		1.31353	0.723901	0.94381		0.833855	-0.655574	0.0529463	0.697659	0.701114		0.699387	-0.909282	0.00299746	0.668067	0.86354		0.765804	-0.68715	0.0338205
VVERPGS#GAGR	B9HTR6_POPTR Predicted protein	Unknown	Unknown	1.39564	1.3387		1.36717		0.80152	0.74511	0.773315	-0.822065	0.00452322	0.678144	0.670222		0.674183	-1.01998	0.00171606	0.760246	0.751052		0.755649	-0.855404	0.00221658
VVYVAPPRPPS#PVREGS#EEGS#S#PR	YH75_SCHPO Vesicle-associated membrane protein-associated protein C16G5.05c	Endoplasmic reticulum	Lipid biosynthetic/metabolic process	1.21471	1.16374		1.18922	0.691225	0.702981		0.697103	-0.770578	0.00281254	0.60827	0.830191		0.71923	-0.725496	0.0539717	0.56948	0.569144		0.569312	-1.06273	0.00168588
VVYVSPPQPPS#PVREGS#EEGS#PPR				1.14624	1.13893		1.14258	0.561243	0.70295		0.632096	-0.854085	0.0187732	0.583354	0.948997		0.766176	-0.576555	0.175773	0.932542	0.51253		0.722536	-0.66116	0.183521
YSETLSNAANGGAS#PPSSSSVPHAAAR	AP2B1_RAT AP-2 complex subunit beta	Membrane	Ion/protein transport	1.16609	1.16379		1.16494	0.675448	1.33748		1.00647	-0.210957	0.679351	0.731979	1.27366		1.00282	-0.216194	0.610218	0.58158	0.520686		0.551133	-1.07978	0.00245495
YSVDLS#PVK	DHX8_ARATH Probable pre-mRNA-splicing factor ATP-dependent RNA helicase	Nucleus	RNA splicing/processing	0.692648	0.72322		0.707934	0.90987	1.08134		0.995605	0.491959	0.080707	1.22493	1.10677		1.16585	0.719695	0.0173008	1.2615	0.90785		1.08468	0.615576	0.167787
